# Supplementary material for: Vaccine practices, literacy, and hesitancy among parents in the United Arab Emirates
Source: PLoS One. 2024 Aug 27;19(8):e0307020. doi: 10.1371/journal.pone.0307020 (PMC11349212; doi:10.1371/journal.pone.0307020)
Supplement: S2 File — (XLSX) [file pone.0307020.s002.xlsx]

## Sheet: Sheet1
Do you have any children (currently and/or from before)?	Sex:	Age:	Highest Degree Obtained:	Marital Status:	Nationality:	Place of Residence:	Field of work:	Did you take the COVID-19 vaccine?	Did you take the influenza vaccine last year?	Number of children in household:	Age of children in household:	Do your children have health insurance	Has your child/children received the routine childhood vaccinations mandated by the UAE's Ministry of Health?	Has your child/children received vaccines other than those mandated by the UAE's Ministry of Health?	Which of the following are concerns you had/have regarding childhood vaccines?	How regularly do you visit your children's doctor for checkups?	Measles:	Meningitis:	Pertussis:	Rotavirus disease:	COVID-19:	Influenza:	Childhood vaccines are important for my child's health.	Childhood vaccines are effective.	Having my child vaccinated is important for the health of others in my community.	All childhood vaccines offered by the government programme in my community are beneficial.	New vaccines carry more risks than older vaccines.	The information I receive about vaccines from the vaccine program is reliable and trustworthy.	Getting vaccines is a good way to protect my child/children from disease.	ï»¿ï»¿ï»¿Generally, I do what my doctor or health care provider recommends about vaccines for my child/children.	ï»¿ï»¿ï»¿I am concerned about the serious adverse effects of vaccines.	My child/children does/do not need vaccines for diseases that are not common anymore.	I find my level of knowledge about childhood vaccinations to be:	Do you think you have enough sources of information on immunization?	What are sources you use to get information about childhood vaccinations?	I find that vaccine-related information on social media and forums is understandable.	I find that vaccine-related information on government websites is understandable.	I can detect vaccine-related fake news.	I trust vaccine-related information provided by governmental websites.	I trust vaccine-related information provided by doctors.	I find that vaccine-related information on social networks is valid.	When I read vaccination information online, I cross-reference it with other sources to verify its validity.	I believe the information I find online may influence my decision to get vaccinated.	Have you ever delayed having your child get a vaccine for reasons other than illness or allergy?	What is the reason for the delay?	Have you ever decided not to have your child get a vaccine for reasons other than illness or allergy?	What is the reason for not having the child get the vaccine?	How sure are you that following the recommended vaccine schedule is a good idea for your child?	Children get more vaccines than are good for them.
Yes	Female	24	Diploma/Bachelor's Degree	Married	Other Arab	Abu Dhabi	Unemployed (healthcare background)	Yes, 4 doses or more	No	2	1 years - 2 years;3 years - 5 years	Yes, all of them do have insurance	Yes, all of them have received the vaccinations	Yes, all of them have received the vaccinations	Painful and causes fever.;The ingredients in vaccines are unsafe.;I have other concerns regarding childhood vaccines.	Every 6 months	Very important	Very important	Very important	Very important	Very important	Very important	Strongly agree	Strongly agree	Strongly agree	Strongly agree	Neutral	Agree	Agree	Strongly agree	Agree	Strongly disagree	Good	Yes	General practitioner/primary care pediatrician;Specialist doctors;Family Health Unit;Mass media (radio/TV/newspapers);Social media;School/university	Rather agree	Rather agree	Rather agree	Agree	Agree	Rather agree	Rather agree	Rather agree	No	I did not delay any vaccines for reasons other than allergy or infection	No	I did not refuse any vaccines for reasons other than allergy or infection	10	Strongly agree
Yes	Male	36	Diploma/Bachelor's Degree	Divorced	Non-Arab	Umm Al Quwain	Non-Healthcare worker	Yes, 2 doses	Yes	2	6 years - 11 years;12 years - 18 years	No, none of them have insurance	No, none of them have received the vaccinations	Yes, but only some of them have received the vaccinations	Painful and causes fever.;Vaccines are given to children to prevent diseases that are not serious.	Every month	Fairly important	Fairly important	Not very important	Fairly important	Not at all important	Fairly important	Neutral	Disagree	Neutral	Agree	Disagree	Neutral	Disagree	Agree	Agree	Agree	Adequate	No	General practitioner/primary care pediatrician;Family Health Unit;Mass media (radio/TV/newspapers);Social media;School/university	Rather agree	Agree	Rather agree	Agree	Agree	Rather disagree	Agree	Rather agree	I don't know	Other	No	Other	6	Neutral
Yes	Female	33	Diploma/Bachelor's Degree	Married	Other Arab	Abu Dhabi	Housewife	Yes, 2 doses	No	2	6 years - 11 years	Yes, all of them do have insurance	Yes, all of them have received the vaccinations	No, none of them have received the vaccinations	I have no concerns regarding childhood vaccines.	Other	Very important	Very important	Very important	Very important	Not very important	Not very important	Strongly agree	Agree	Strongly agree	Strongly agree	Neutral	Neutral	Strongly agree	Neutral	Neutral	Agree	Adequate	Yes	Family Health Unit;Other	Rather agree	Rather agree	Rather agree	Rather agree	Agree	Rather agree	Rather agree	Rather agree	No	I did not delay any vaccines for reasons other than allergy or infection	No	I did not refuse any vaccines for reasons other than allergy or infection	10	Disagree
Yes	Female	23	Diploma/Bachelor's Degree	Married	Other Arab	Abu Dhabi	Non-Healthcare worker	Yes, 3 doses	No	2	1 months - 11 months;1 years - 2 years	Yes, all of them do have insurance	Yes, all of them have received the vaccinations	No, none of them have received the vaccinations	Vaccines may cause learning disabilities (such as autism).	Every 3 months	Very important	Very important	Fairly important	Very important	Not very important	Not very important	Neutral	Neutral	Agree	Neutral	Strongly agree	Agree	Agree	Agree	Agree	Agree	Adequate	Yes	General practitioner/primary care pediatrician;Specialist doctors;School/university	Rather agree	Rather agree	Agree	Rather agree	Rather agree	Rather agree	Agree	Rather agree	Yes	Lack of recommendation by the doctor;Fear of vaccine administration for your child;Concerned about the side effects	Yes	Lack of recommendation by the doctor;Fear of vaccine administration for your child;Concerned about the side effects	6	Agree
Yes	Female	40	Postgraduate Degree (MSc, PhD., etc.) or higher	Married	Other Arab	Abu Dhabi	Non-Healthcare worker	Yes, 2 doses	No	4 or more	6 years - 11 years;12 years - 18 years;19 years or older	Yes, all of them do have insurance	Yes, all of them have received the vaccinations	Not sure	Painful and causes fever.	I don't visit my children's doctor for regular checkups	Very important	Very important	Very important	Very important	Not very important	Not very important	Agree	Agree	Agree	Agree	Neutral	Agree	Agree	Agree	Neutral	Neutral	Good	Yes	General practitioner/primary care pediatrician;Specialist doctors;Governmental websites (CDC, MOHAP, DHA, DOH, WHO, etc.);Mass media (radio/TV/newspapers)	Rather disagree	Rather agree	Rather agree	Rather agree	Rather agree	Rather disagree	Rather disagree	Rather agree	No	Forgetfulness	No	I did not refuse any vaccines for reasons other than allergy or infection	10	Neutral
Yes	Female	44	Diploma/Bachelor's Degree	Married	Other Arab	Abu Dhabi	Unemployed (non-healthcare background)	Yes, 2 doses	No	3	6 years - 11 years;12 years - 18 years	Yes, all of them do have insurance	Yes, all of them have received the vaccinations	Yes, but only some of them have received the vaccinations	I have no concerns regarding childhood vaccines.	Other	Fairly important	Fairly important	Fairly important	Fairly important	Not very important	Not very important	Agree	Agree	Agree	Agree	Strongly agree	Agree	Agree	Agree	Agree	Agree	Good	No	General practitioner/primary care pediatrician;Specialist doctors;Governmental websites (CDC, MOHAP, DHA, DOH, WHO, etc.)	Rather agree	Rather disagree	Rather disagree	Agree	Agree	Disagree	Agree	Agree	No	I did not delay any vaccines for reasons other than allergy or infection	No	I did not refuse any vaccines for reasons other than allergy or infection	10	Agree
Yes	Female	35	Diploma/Bachelor's Degree	Married	Other Arab	Abu Dhabi	Student (Health Sciences, Medicine, Dentistry, etc.)	Yes, 2 doses	No	1	6 years - 11 years	Yes, all of them do have insurance	No, none of them have received the vaccinations	No, none of them have received the vaccinations	I have no concerns regarding childhood vaccines.	I don't visit my children's doctor for regular checkups	Very important	Very important	Very important	Very important	Very important	Very important	Strongly agree	Strongly agree	Strongly agree	Strongly agree	Strongly agree	Strongly agree	Strongly agree	Strongly agree	Strongly agree	Disagree	Adequate	Yes	Word of mouth	Rather agree	Rather agree	Rather agree	Rather agree	Rather agree	Rather agree	Rather agree	Rather agree	No	I did not delay any vaccines for reasons other than allergy or infection	No	Lack of recommendation by the doctor	2	Neutral
Yes	Female	43	Diploma/Bachelor's Degree	Married	Other Arab	Abu Dhabi	Housewife	Yes, 1 dose	No	1	3 years - 5 years	Yes, all of them do have insurance	Yes, all of them have received the vaccinations	Yes, all of them have received the vaccinations	Vaccines are given to children to prevent diseases that are not serious.	Annually	Very important	Not very important	Don't know	Not very important	Not at all important	Not very important	Agree	Neutral	Agree	Neutral	Agree	Neutral	Neutral	Neutral	Agree	Strongly agree	Good	Yes	Blog/forum/non-governmental websites	Rather disagree	Rather disagree	Rather agree	Agree	Rather disagree	Rather agree	Rather disagree	Rather disagree	Yes	Forgetfulness	Yes	Fear of vaccine administration for your child	7	Neutral
Yes	Female	40	Middle School or lower	Married	Other Arab	Dubai	Unemployed (non-healthcare background)	Yes, 2 doses	No	2	12 years - 18 years	Yes, all of them do have insurance	Yes, all of them have received the vaccinations	Not sure	I have no concerns regarding childhood vaccines.	Every 6 months	Very important	Very important	Very important	Very important	Very important	Fairly important	Agree	Agree	Neutral	Agree	Neutral	Agree	Neutral	Neutral	Agree	Neutral	Adequate	No	Other	Rather disagree	Agree	Disagree	Disagree	Disagree	Rather agree	Rather agree	Agree	No	Forgetfulness	I don't know	Forgetfulness	5	Agree
Yes	Female	42	Postgraduate Degree (MSc, PhD., etc.) or higher	Divorced	UAE National	Abu Dhabi	Housewife	No	No	4 or more	12 years - 18 years	Yes, but only some of them have insurance	Not sure	Not sure	I have no concerns regarding childhood vaccines.	Other	Fairly important	Fairly important	Fairly important	Fairly important	Fairly important	Not at all important	Agree	Strongly disagree	Agree	Agree	Agree	Agree	Agree	Agree	Agree	Agree	Adequate	No	Governmental websites (CDC, MOHAP, DHA, DOH, WHO, etc.)	Agree	Agree	Agree	Agree	Agree	Agree	Agree	Agree	I don't know	Other	I don't know	Other	5	Agree
Yes	Female	40	Diploma/Bachelor's Degree	Married	UAE National	Abu Dhabi	Unemployed (non-healthcare background)	Yes, 3 doses	No	4 or more	3 years - 5 years;6 years - 11 years;12 years - 18 years	Yes, but only some of them have insurance	Yes, all of them have received the vaccinations	Yes, but only some of them have received the vaccinations	Painful and causes fever.	Annually	Not very important	Not very important	Not very important	Not very important	Not very important	Not very important	Agree	Agree	Agree	Agree	Agree	Agree	Agree	Agree	Agree	Agree	Good	No	General practitioner/primary care pediatrician;Specialist doctors;Family Health Unit	Rather agree	Rather agree	Rather agree	Rather agree	Rather agree	Rather agree	Rather agree	Rather agree	I don't know	Other	I don't know	Other	0	Neutral
Yes	Female	39	High School	Married	UAE National	Abu Dhabi	Student (non-health related majors)	Yes, 3 doses	No	4 or more	1 months - 11 months;6 years - 11 years;12 years - 18 years;19 years or older	Yes, all of them do have insurance	Yes, all of them have received the vaccinations	Yes, all of them have received the vaccinations	Painful and causes fever.	Annually	Very important	Very important	Very important	Very important	Fairly important	Fairly important	Strongly agree	Strongly agree	Strongly agree	Strongly agree	Disagree	Strongly agree	Agree	Agree	Agree	Agree	Good	Yes	General practitioner/primary care pediatrician;Governmental websites (CDC, MOHAP, DHA, DOH, WHO, etc.);School/university	Agree	Disagree	Agree	Agree	Agree	Rather agree	Agree	Rather agree	No	Forgetfulness	No	Forgetfulness	10	Agree
Yes	Female	51	Diploma/Bachelor's Degree	Divorced	Other Arab	Abu Dhabi	Housewife	Yes, 3 doses	No	4 or more	12 years - 18 years;19 years or older	No, none of them have insurance	Yes, all of them have received the vaccinations	Yes, but only some of them have received the vaccinations	I have no concerns regarding childhood vaccines.	I don't visit my children's doctor for regular checkups	Very important	Very important	Very important	Very important	Very important	Very important	Strongly agree	Strongly agree	Strongly agree	Strongly agree	Neutral	Agree	Strongly agree	Strongly agree	Strongly disagree	Agree	Good	Yes	General practitioner/primary care pediatrician;Specialist doctors;Family Health Unit;Mass media (radio/TV/newspapers);Social media	Agree	Agree	Agree	Agree	Agree	Agree	Agree	Disagree	No	I did not delay any vaccines for reasons other than allergy or infection	No	I did not refuse any vaccines for reasons other than allergy or infection	10	Strongly agree
Yes	Female	27	Diploma/Bachelor's Degree	Married	Other Arab	Sharjah	Healthcare (Doctor, Nurse, Dentist, Pharmacist, Healthcare Administration, etc.) worker	Yes, 2 doses	Yes	1	1 years - 2 years	No, none of them have insurance	Yes, all of them have received the vaccinations	Yes, all of them have received the vaccinations	Painful and causes fever.	Every 3 months	Very important	Very important	Very important	Very important	Very important	Fairly important	Strongly agree	Strongly agree	Strongly agree	Strongly agree	Strongly agree	Strongly agree	Strongly agree	Strongly agree	Strongly agree	Strongly agree	Poor	Yes	Specialist doctors;Family Health Unit	Rather disagree	Rather disagree	Rather disagree	Disagree	Rather agree	Rather disagree	Rather disagree	Disagree	Yes	Fear of vaccine administration for your child	Yes	Fear of vaccine administration for your child	4	Disagree
Yes	Female	54	Diploma/Bachelor's Degree	Married	Other Arab	Abu Dhabi	Non-Healthcare worker	Yes, 4 doses or more	No	3	19 years or older	Yes, but only some of them have insurance	Yes, all of them have received the vaccinations	Not sure	Painful and causes fever.	I don't visit my children's doctor for regular checkups	Very important	Very important	Very important	Very important	Not very important	Not very important	Strongly agree	Strongly agree	Strongly agree	Strongly agree	Agree	Agree	Strongly agree	Strongly agree	Strongly agree	Agree	Adequate	Yes	Specialist doctors;Social media	Agree	Agree	Agree	Agree	Agree	Rather agree	Agree	Rather agree	No	I did not delay any vaccines for reasons other than allergy or infection	No	I did not refuse any vaccines for reasons other than allergy or infection	9	Neutral
Yes	Female	55	High School	Widowed	Other Arab	Sharjah	Housewife	Yes, 4 doses or more	No	3	3 years - 5 years;6 years - 11 years	Yes, all of them do have insurance	Yes, all of them have received the vaccinations	Yes, all of them have received the vaccinations	Painful and causes fever.	Annually	Very important	Very important	Very important	Very important	Fairly important	Very important	Strongly agree	Agree	Agree	Agree	Agree	Neutral	Neutral	Agree	Agree	Agree	Adequate	No	Word of mouth;Family Health Unit;Mass media (radio/TV/newspapers);Social media;School/university	Rather agree	Rather agree	Rather disagree	Rather agree	Agree	Rather disagree	Rather disagree	Rather disagree	No	I did not delay any vaccines for reasons other than allergy or infection	Yes	Lack of recommendation by the doctor	10	Disagree
Yes	Female	49	High School	Married	Other Arab	Abu Dhabi	Housewife	Yes, 2 doses	No	4 or more	12 years - 18 years;19 years or older	Yes, all of them do have insurance	Yes, all of them have received the vaccinations	Not sure	I have no concerns regarding childhood vaccines.	I don't visit my children's doctor for regular checkups	Very important	Very important	Very important	Very important	Not very important	Fairly important	Agree	Agree	Agree	Agree	Neutral	Strongly agree	Agree	Agree	Agree	Neutral	Good	Yes	Other	Agree	Agree	Agree	Agree	Agree	Rather agree	Rather agree	Disagree	No	Other	No	Other	8	Neutral
Yes	Female	40	Diploma/Bachelor's Degree	Married	Other Arab	Dubai	Healthcare (Doctor, Nurse, Dentist, Pharmacist, Healthcare Administration, etc.) worker	Yes, 2 doses	Yes	2	12 years - 18 years	Yes, all of them do have insurance	Yes, all of them have received the vaccinations	Yes, all of them have received the vaccinations	I have no concerns regarding childhood vaccines.	Every 6 months	Very important	Very important	Very important	Very important	Fairly important	Fairly important	Strongly agree	Agree	Agree	Agree	Strongly disagree	Agree	Agree	Agree	Disagree	Disagree	Good	Yes	Specialist doctors	Disagree	Disagree	Agree	Disagree	Disagree	Rather disagree	Disagree	Agree	No	I did not delay any vaccines for reasons other than allergy or infection	No	I did not refuse any vaccines for reasons other than allergy or infection	9	Agree
Yes	Female	44	Postgraduate Degree (MSc, PhD., etc.) or higher	Married	Other Arab	Dubai	Non-Healthcare worker	Yes, 4 doses or more	Yes	3	6 years - 11 years;12 years - 18 years	Yes, all of them do have insurance	Yes, all of them have received the vaccinations	Yes, all of them have received the vaccinations	Painful and causes fever.;Vaccines are given to children to prevent diseases that are not serious.	I don't visit my children's doctor for regular checkups	Very important	Very important	Very important	Very important	Fairly important	Fairly important	Strongly agree	Agree	Agree	Agree	Strongly agree	Neutral	Agree	Agree	Neutral	Disagree	Good	No	Word of mouth;Specialist doctors	Rather disagree	Rather disagree	Rather disagree	Agree	Rather agree	Rather disagree	Agree	Agree	No	Concerned about the side effects;Vaccine was not available in the vaccination center	No	Fear of vaccine administration for your child	7	Neutral
Yes	Male	56	Postgraduate Degree (MSc, PhD., etc.) or higher	Married	Other Arab	Dubai	Non-Healthcare worker	Yes, 3 doses	No	1	6 years - 11 years	Yes, all of them do have insurance	Yes, all of them have received the vaccinations	No, none of them have received the vaccinations	I have no concerns regarding childhood vaccines.	Annually	Fairly important	Very important	Very important	Fairly important	Fairly important	Not very important	Strongly agree	Strongly agree	Strongly agree	Strongly agree	Neutral	Agree	Strongly agree	Agree	Neutral	Neutral	Good	Yes	General practitioner/primary care pediatrician;Specialist doctors	Rather disagree	Agree	Rather disagree	Agree	Agree	Rather disagree	Agree	Rather agree	No	I did not delay any vaccines for reasons other than allergy or infection	No	I did not refuse any vaccines for reasons other than allergy or infection	10	Neutral
Yes	Female	34	Diploma/Bachelor's Degree	Married	UAE National	Abu Dhabi	Housewife	Yes, 2 doses	No	4 or more	1 years - 2 years;3 years - 5 years;6 years - 11 years	Yes, all of them do have insurance	Yes, all of them have received the vaccinations	Not sure	Painful and causes fever.	Every month	Very important	Very important	Very important	Very important	Very important	Very important	Agree	Agree	Agree	Agree	Agree	Agree	Agree	Agree	Agree	Agree	Good	No	General practitioner/primary care pediatrician	Agree	Agree	Agree	Agree	Agree	Agree	Agree	Agree	Yes	Fear of vaccine administration for your child	No	Other	5	Neutral
Yes	Female	38	Diploma/Bachelor's Degree	Married	Other Arab	Dubai	Healthcare (Doctor, Nurse, Dentist, Pharmacist, Healthcare Administration, etc.) worker	Yes, 3 doses	No	1	1 months - 11 months	Yes, all of them do have insurance	Yes, all of them have received the vaccinations	No, none of them have received the vaccinations	Painful and causes fever.;Vaccines may cause learning disabilities (such as autism).	Every 3 months	Very important	Very important	Very important	Very important	Not at all important	Not at all important	Strongly agree	Strongly agree	Strongly agree	Strongly agree	Strongly agree	Agree	Strongly agree	Strongly agree	Agree	Agree	Good	Yes	Specialist doctors;Governmental websites (CDC, MOHAP, DHA, DOH, WHO, etc.)	Rather disagree	Agree	Rather agree	Agree	Agree	Disagree	Agree	Rather agree	No	I did not delay any vaccines for reasons other than allergy or infection	No	I did not refuse any vaccines for reasons other than allergy or infection;Concerned about the side effects	10	Agree
Yes	Female	35	Postgraduate Degree (MSc, PhD., etc.) or higher	Married	UAE National	Sharjah	Healthcare (Doctor, Nurse, Dentist, Pharmacist, Healthcare Administration, etc.) worker	Yes, 2 doses	No	2	1 months - 11 months;1 years - 2 years	Yes, all of them do have insurance	Yes, all of them have received the vaccinations	No, none of them have received the vaccinations	Painful and causes fever.;Vaccines are given to children to prevent diseases that they are not likely to get.	Every 6 months	Very important	Very important	Very important	Very important	Not at all important	Not at all important	Agree	Agree	Agree	Agree	Agree	Agree	Agree	Agree	Agree	Neutral	Excellent	Yes	General practitioner/primary care pediatrician;Specialist doctors;Governmental websites (CDC, MOHAP, DHA, DOH, WHO, etc.);Social media	Disagree	Disagree	Agree	Disagree	Agree	Agree	Agree	Agree	No	Other	No	Other	10	Neutral
Yes	Female	44	Postgraduate Degree (MSc, PhD., etc.) or higher	Married	UAE National	Abu Dhabi	Unemployed (healthcare background)	Yes, 2 doses	Yes	4 or more	3 years - 5 years;6 years - 11 years;12 years - 18 years	Yes, all of them do have insurance	Yes, all of them have received the vaccinations	Yes, all of them have received the vaccinations	I have no concerns regarding childhood vaccines.	Annually	Very important	Very important	Very important	Very important	Fairly important	Fairly important	Strongly agree	Strongly agree	Strongly agree	Strongly agree	Disagree	Agree	Agree	Agree	Neutral	Disagree	Adequate	Yes	General practitioner/primary care pediatrician;Governmental websites (CDC, MOHAP, DHA, DOH, WHO, etc.)	Rather disagree	Rather agree	Agree	Agree	Rather agree	Rather disagree	Rather agree	Rather disagree	No	I did not delay any vaccines for reasons other than allergy or infection	No	I did not refuse any vaccines for reasons other than allergy or infection	10	Disagree
Yes	Female	42	Diploma/Bachelor's Degree	Divorced	Other Arab	Sharjah	Non-Healthcare worker	Yes, 2 doses	No	2	12 years - 18 years	No, none of them have insurance	Yes, all of them have received the vaccinations	No, none of them have received the vaccinations	I have no concerns regarding childhood vaccines.	I don't visit my children's doctor for regular checkups	Very important	Very important	Very important	Very important	Very important	Not at all important	Strongly agree	Strongly agree	Strongly agree	Strongly agree	Strongly disagree	Strongly agree	Strongly agree	Strongly agree	Strongly agree	Strongly agree	Good	Yes	Family Health Unit	Disagree	Agree	Disagree	Agree	Agree	Rather agree	Agree	Rather disagree	No	I did not delay any vaccines for reasons other than allergy or infection	No	I did not refuse any vaccines for reasons other than allergy or infection	10	Neutral
Yes	Female	38	Diploma/Bachelor's Degree	Married	Other Arab	Abu Dhabi	Healthcare (Doctor, Nurse, Dentist, Pharmacist, Healthcare Administration, etc.) worker	Yes, 2 doses	No	2	6 years - 11 years	Yes, all of them do have insurance	Yes, all of them have received the vaccinations	Yes, all of them have received the vaccinations	Vaccines may cause learning disabilities (such as autism).	Annually	Very important	Very important	Very important	Very important	Not at all important	Not at all important	Agree	Agree	Agree	Strongly agree	Neutral	Agree	Agree	Agree	Agree	Neutral	Good	Yes	General practitioner/primary care pediatrician;Specialist doctors;Governmental websites (CDC, MOHAP, DHA, DOH, WHO, etc.);School/university	Agree	Agree	Agree	Agree	Agree	Agree	Agree	Agree	No	I did not delay any vaccines for reasons other than allergy or infection	No	I did not refuse any vaccines for reasons other than allergy or infection	9	Neutral
Yes	Female	39	Diploma/Bachelor's Degree	Married	Non-Arab	Dubai	Housewife	Yes, 2 doses	No	3	12 years - 18 years	Yes, all of them do have insurance	Yes, all of them have received the vaccinations	No, none of them have received the vaccinations	Painful and causes fever.;The ingredients in vaccines are unsafe.;Vaccines may cause chronic diseases (such as diabetes, asthma).	Annually	Not very important	Fairly important	Fairly important	Not at all important	Not very important	Not at all important	Neutral	Agree	Neutral	Neutral	Strongly agree	Disagree	Neutral	Disagree	Strongly agree	Neutral	Adequate	Yes	General practitioner/primary care pediatrician;Specialist doctors	Disagree	Rather disagree	Rather disagree	Rather agree	Disagree	Disagree	Agree	Rather disagree	No	Fear of vaccine administration for your child;Concerned about the side effects	No	Fear of vaccine administration for your child;Concerned about the side effects	5	Strongly disagree
Yes	Female	59	Postgraduate Degree (MSc, PhD., etc.) or higher	Widowed	Other Arab	Sharjah	Non-Healthcare worker	Yes, 2 doses	No	2	19 years or older	No, none of them have insurance	Yes, all of them have received the vaccinations	Not sure	I have no concerns regarding childhood vaccines.	I don't visit my children's doctor for regular checkups	Very important	Very important	Very important	Very important	Not very important	Fairly important	Strongly agree	Strongly agree	Strongly agree	Strongly agree	Agree	Agree	Strongly agree	Strongly agree	Neutral	Neutral	Good	Yes	General practitioner/primary care pediatrician;Governmental websites (CDC, MOHAP, DHA, DOH, WHO, etc.);Mass media (radio/TV/newspapers);Social media;School/university	Agree	Agree	Rather disagree	Agree	Agree	Rather disagree	Rather disagree	Rather agree	No	I did not delay any vaccines for reasons other than allergy or infection	No	I did not refuse any vaccines for reasons other than allergy or infection	9	Disagree
Yes	Male	49	Postgraduate Degree (MSc, PhD., etc.) or higher	Married	Other Arab	Abu Dhabi	Healthcare (Doctor, Nurse, Dentist, Pharmacist, Healthcare Administration, etc.) worker	Yes, 4 doses or more	Yes	2	6 years - 11 years;12 years - 18 years	Yes, all of them do have insurance	Yes, all of them have received the vaccinations	Yes, all of them have received the vaccinations	I have no concerns regarding childhood vaccines.	I don't visit my children's doctor for regular checkups	Very important	Very important	Not very important	Very important	Not at all important	Fairly important	Agree	Agree	Agree	Agree	Agree	Disagree	Agree	Agree	Disagree	Agree	Inadequate	No	Social media	Rather agree	Rather agree	Rather agree	Disagree	Disagree	Disagree	Disagree	Disagree	No	I did not delay any vaccines for reasons other than allergy or infection	No	I did not refuse any vaccines for reasons other than allergy or infection	6	Agree
Yes	Female	58	Postgraduate Degree (MSc, PhD., etc.) or higher	Married	Non-Arab	Abu Dhabi	Healthcare (Doctor, Nurse, Dentist, Pharmacist, Healthcare Administration, etc.) worker	Yes, 4 doses or more	Yes	2	12 years - 18 years	Yes, all of them do have insurance	Yes, all of them have received the vaccinations	No, none of them have received the vaccinations	I have no concerns regarding childhood vaccines.	Annually	Very important	Very important	Very important	Very important	Fairly important	Fairly important	Strongly agree	Strongly agree	Strongly agree	Strongly agree	Neutral	Agree	Strongly agree	Agree	Disagree	Strongly disagree	Adequate	Yes	Specialist doctors;Governmental websites (CDC, MOHAP, DHA, DOH, WHO, etc.)	Agree	Agree	Agree	Agree	Agree	Rather agree	Agree	Disagree	No	I did not delay any vaccines for reasons other than allergy or infection	No	I did not refuse any vaccines for reasons other than allergy or infection	9	Neutral
Yes	Female	54	Postgraduate Degree (MSc, PhD., etc.) or higher	Married	Non-Arab	Abu Dhabi	Healthcare (Doctor, Nurse, Dentist, Pharmacist, Healthcare Administration, etc.) worker	Yes, 4 doses or more	Yes	2	19 years or older	Yes, all of them do have insurance	Yes, all of them have received the vaccinations	No, none of them have received the vaccinations	Painful and causes fever.	I don't visit my children's doctor for regular checkups	Very important	Very important	Very important	Fairly important	Very important	Fairly important	Strongly agree	Strongly agree	Strongly agree	Strongly agree	Disagree	Agree	Strongly agree	Agree	Neutral	Disagree	Good	Yes	General practitioner/primary care pediatrician;Specialist doctors;Family Health Unit;Governmental websites (CDC, MOHAP, DHA, DOH, WHO, etc.);School/university	Rather disagree	Agree	Agree	Agree	Agree	Rather disagree	Rather agree	Rather disagree	No	I did not delay any vaccines for reasons other than allergy or infection	No	I did not refuse any vaccines for reasons other than allergy or infection	10	Disagree
Yes	Female	57	Postgraduate Degree (MSc, PhD., etc.) or higher	Married	Other Arab	Abu Dhabi	Healthcare (Doctor, Nurse, Dentist, Pharmacist, Healthcare Administration, etc.) worker	Yes, 2 doses	No	3	19 years or older	Yes, all of them do have insurance	Yes, all of them have received the vaccinations	No, none of them have received the vaccinations	Vaccines may cause learning disabilities (such as autism).;The ingredients in vaccines are unsafe.	Annually	Very important	Very important	Very important	Very important	Not at all important	Not at all important	Strongly agree	Strongly agree	Strongly agree	Strongly agree	Neutral	Strongly agree	Strongly agree	Strongly agree	Neutral	Neutral	Excellent	Yes	Specialist doctors	Agree	Rather agree	Rather agree	Agree	Agree	Rather disagree	Rather agree	Rather agree	No	Other	I don't know	Other	0	Neutral
Yes	Female	51	Postgraduate Degree (MSc, PhD., etc.) or higher	Married	Non-Arab	Abu Dhabi	Healthcare (Doctor, Nurse, Dentist, Pharmacist, Healthcare Administration, etc.) worker	Yes, 4 doses or more	Yes	1	19 years or older	Yes, all of them do have insurance	Yes, all of them have received the vaccinations	Yes, all of them have received the vaccinations	I have no concerns regarding childhood vaccines.	Annually	Very important	Very important	Very important	Very important	Very important	Very important	Strongly agree	Strongly agree	Strongly agree	Strongly agree	Neutral	Neutral	Strongly agree	Strongly agree	Neutral	Neutral	Excellent	Yes	Governmental websites (CDC, MOHAP, DHA, DOH, WHO, etc.)	Rather agree	Agree	Rather agree	Agree	Agree	Rather disagree	Agree	Rather disagree	No	I did not delay any vaccines for reasons other than allergy or infection	No	I did not refuse any vaccines for reasons other than allergy or infection	10	Neutral
Yes	Female	48	Postgraduate Degree (MSc, PhD., etc.) or higher	Married	Non-Arab	Abu Dhabi	Healthcare (Doctor, Nurse, Dentist, Pharmacist, Healthcare Administration, etc.) worker	Yes, 3 doses	Yes	2	12 years - 18 years;19 years or older	Yes, all of them do have insurance	Yes, all of them have received the vaccinations	No, none of them have received the vaccinations	Painful and causes fever.;Too many vaccines are given in one doctor's visit.;Vaccines may cause learning disabilities (such as autism).;I have other concerns regarding childhood vaccines.	Every 3 months	Very important	Very important	Very important	Very important	Very important	Very important	Agree	Agree	Agree	Agree	Neutral	Agree	Agree	Agree	Neutral	Disagree	Adequate	No	General practitioner/primary care pediatrician	Disagree	Agree	Agree	Agree	Agree	Rather disagree	Agree	Rather disagree	Yes	Fear of vaccine administration for your child	No	I did not refuse any vaccines for reasons other than allergy or infection	8	Agree
Yes	Male	53	Diploma/Bachelor's Degree	Married	Other Arab	Abu Dhabi	Non-Healthcare worker	Yes, 3 doses	Yes	3	1 years - 2 years;3 years - 5 years;6 years - 11 years	Yes, all of them do have insurance	Yes, all of them have received the vaccinations	No, none of them have received the vaccinations	I have no concerns regarding childhood vaccines.	Every 3 months	Fairly important	Fairly important	Fairly important	Fairly important	Fairly important	Fairly important	Strongly agree	Strongly agree	Strongly agree	Strongly agree	Disagree	Agree	Strongly agree	Strongly agree	Agree	Disagree	Good	Yes	Specialist doctors;Governmental websites (CDC, MOHAP, DHA, DOH, WHO, etc.)	Rather disagree	Agree	Rather agree	Agree	Agree	Disagree	Rather agree	Rather disagree	No	I did not delay any vaccines for reasons other than allergy or infection	No	I did not refuse any vaccines for reasons other than allergy or infection	10	Neutral
Yes	Female	61	Postgraduate Degree (MSc, PhD., etc.) or higher	Married	Non-Arab	Abu Dhabi	Healthcare (Doctor, Nurse, Dentist, Pharmacist, Healthcare Administration, etc.) worker	Yes, 4 doses or more	Yes	2	19 years or older	Yes, all of them do have insurance	Yes, all of them have received the vaccinations	Yes, all of them have received the vaccinations	Painful and causes fever.	I don't visit my children's doctor for regular checkups	Very important	Very important	Very important	Very important	Very important	Very important	Strongly agree	Strongly agree	Strongly agree	Strongly agree	Neutral	Agree	Strongly agree	Strongly agree	Agree	Agree	Adequate	Yes	Governmental websites (CDC, MOHAP, DHA, DOH, WHO, etc.)	Rather disagree	Rather agree	Rather disagree	Agree	Agree	Disagree	Agree	Agree	No	I did not delay any vaccines for reasons other than allergy or infection	No	I did not refuse any vaccines for reasons other than allergy or infection	10	Disagree
Yes	Female	50	Postgraduate Degree (MSc, PhD., etc.) or higher	Married	Non-Arab	Abu Dhabi	Healthcare (Doctor, Nurse, Dentist, Pharmacist, Healthcare Administration, etc.) worker	Yes, 4 doses or more	Yes	2	19 years or older	No, none of them have insurance	Yes, all of them have received the vaccinations	No, none of them have received the vaccinations	I have no concerns regarding childhood vaccines.	I don't visit my children's doctor for regular checkups	Fairly important	Fairly important	Fairly important	Fairly important	Not very important	Not very important	Neutral	Neutral	Agree	Neutral	Agree	Agree	Agree	Neutral	Agree	Strongly agree	Adequate	Yes	Family Health Unit;Governmental websites (CDC, MOHAP, DHA, DOH, WHO, etc.);Mass media (radio/TV/newspapers);Social media;School/university	Agree	Agree	Rather disagree	Agree	Rather disagree	Rather disagree	Rather disagree	Agree	Yes	Forgetfulness	Yes	Concerned about the side effects	4	Agree
Yes	Female	47	Diploma/Bachelor's Degree	Married	Other Arab	Dubai	Healthcare (Doctor, Nurse, Dentist, Pharmacist, Healthcare Administration, etc.) worker	Yes, 3 doses	No	3	6 years - 11 years;12 years - 18 years;19 years or older	Yes, but only some of them have insurance	Yes, all of them have received the vaccinations	Yes, but only some of them have received the vaccinations	Painful and causes fever.;Vaccines are given to children to prevent diseases that they are not likely to get.	I don't visit my children's doctor for regular checkups	Very important	Very important	Very important	Very important	Very important	Not very important	Strongly agree	Strongly agree	Strongly agree	Strongly agree	Neutral	Agree	Strongly agree	Agree	Agree	Neutral	Excellent	Yes	General practitioner/primary care pediatrician;Governmental websites (CDC, MOHAP, DHA, DOH, WHO, etc.);Mass media (radio/TV/newspapers)	Rather agree	Agree	Rather agree	Rather agree	Agree	Rather agree	Agree	Rather agree	No	I did not delay any vaccines for reasons other than allergy or infection	No	I did not refuse any vaccines for reasons other than allergy or infection	10	Neutral
Yes	Female	50	Postgraduate Degree (MSc, PhD., etc.) or higher	Married	Non-Arab	Abu Dhabi	Healthcare (Doctor, Nurse, Dentist, Pharmacist, Healthcare Administration, etc.) worker	No	Yes	4 or more	12 years - 18 years;19 years or older	Yes, but only some of them have insurance	Yes, all of them have received the vaccinations	Yes, all of them have received the vaccinations	Painful and causes fever.	I don't visit my children's doctor for regular checkups	Fairly important	Fairly important	Fairly important	Fairly important	Fairly important	Fairly important	Agree	Agree	Agree	Agree	Agree	Agree	Agree	Agree	Agree	Agree	Inadequate	Yes	Word of mouth	Agree	Agree	Agree	Agree	Agree	Agree	Agree	Agree	Yes	I did not delay any vaccines for reasons other than allergy or infection	Yes	I did not refuse any vaccines for reasons other than allergy or infection	0	Neutral
Yes	Female	61	Diploma/Bachelor's Degree	Widowed	Other Arab	Umm Al Quwain	Healthcare (Doctor, Nurse, Dentist, Pharmacist, Healthcare Administration, etc.) worker	Yes, 2 doses	No	2	19 years or older	Yes, all of them do have insurance	Yes, all of them have received the vaccinations	No, none of them have received the vaccinations	Painful and causes fever.	I don't visit my children's doctor for regular checkups	Very important	Very important	Very important	Not very important	Not at all important	Not at all important	Strongly agree	Strongly agree	Agree	Neutral	Strongly agree	Neutral	Agree	Agree	Strongly agree	Neutral	Good	Yes	Word of mouth;General practitioner/primary care pediatrician;Specialist doctors;Mass media (radio/TV/newspapers);Social media	Agree	Agree	Rather agree	Rather disagree	Rather agree	Rather disagree	Rather agree	Rather agree	Yes	Concerned about the side effects	No	Concerned about the side effects	9	Neutral
Yes	Female	40	Postgraduate Degree (MSc, PhD., etc.) or higher	Widowed	Other Arab	Abu Dhabi	Healthcare (Doctor, Nurse, Dentist, Pharmacist, Healthcare Administration, etc.) worker	Yes, 4 doses or more	Yes	2	19 years or older	Yes, but only some of them have insurance	Yes, all of them have received the vaccinations	Yes, all of them have received the vaccinations	Vaccines are given to children to prevent diseases that they are not likely to get.	Annually	Very important	Very important	Very important	Not at all important	Not very important	Not very important	Agree	Agree	Agree	Agree	Neutral	Neutral	Agree	Agree	Agree	Agree	Inadequate	No	Specialist doctors	Disagree	Rather agree	Agree	Rather agree	Rather agree	Disagree	Agree	Disagree	No	Other	No	Other	5	Agree
Yes	Female	49	Postgraduate Degree (MSc, PhD., etc.) or higher	Married	Non-Arab	Abu Dhabi	Healthcare (Doctor, Nurse, Dentist, Pharmacist, Healthcare Administration, etc.) worker	Yes, 4 doses or more	Yes	2	19 years or older	Yes, all of them do have insurance	Yes, all of them have received the vaccinations	Yes, all of them have received the vaccinations	I have no concerns regarding childhood vaccines.	I don't visit my children's doctor for regular checkups	Very important	Very important	Very important	Very important	Very important	Very important	Strongly agree	Strongly agree	Strongly agree	Strongly agree	Disagree	Agree	Agree	Agree	Agree	Disagree	Good	Yes	Specialist doctors;Family Health Unit;Governmental websites (CDC, MOHAP, DHA, DOH, WHO, etc.)	Rather agree	Agree	Agree	Agree	Agree	Rather disagree	Agree	Rather agree	No	I did not delay any vaccines for reasons other than allergy or infection	No	I did not refuse any vaccines for reasons other than allergy or infection	9	Disagree
Yes	Male	26	Postgraduate Degree (MSc, PhD., etc.) or higher	Married	Other Arab	Abu Dhabi	Healthcare (Doctor, Nurse, Dentist, Pharmacist, Healthcare Administration, etc.) worker	Yes, 3 doses	No	1	1 months - 11 months	Yes, all of them do have insurance	Yes, all of them have received the vaccinations	Yes, all of them have received the vaccinations	I have no concerns regarding childhood vaccines.	Every 6 months	Very important	Very important	Very important	Very important	Very important	Very important	Strongly agree	Strongly agree	Strongly agree	Strongly agree	Neutral	Agree	Strongly agree	Strongly agree	Neutral	Strongly disagree	Good	Yes	Governmental websites (CDC, MOHAP, DHA, DOH, WHO, etc.)	Rather agree	Rather disagree	Disagree	Agree	Agree	Disagree	Agree	Agree	No	I did not delay any vaccines for reasons other than allergy or infection	No	I did not refuse any vaccines for reasons other than allergy or infection	10	Strongly disagree
Yes	Female	36	Postgraduate Degree (MSc, PhD., etc.) or higher	Married	Other Arab	Abu Dhabi	Healthcare (Doctor, Nurse, Dentist, Pharmacist, Healthcare Administration, etc.) worker	Yes, 2 doses	No	3	3 years - 5 years;6 years - 11 years	Yes, all of them do have insurance	Yes, all of them have received the vaccinations	Yes, all of them have received the vaccinations	The ingredients in vaccines are unsafe.;Vaccines are given to children to prevent diseases that they are not likely to get.	I don't visit my children's doctor for regular checkups	Fairly important	Fairly important	Fairly important	Not very important	Not very important	Not very important	Neutral	Neutral	Agree	Agree	Agree	Neutral	Agree	Agree	Agree	Agree	Adequate	No	General practitioner/primary care pediatrician	Rather agree	Rather disagree	Rather disagree	Rather agree	Rather agree	Rather disagree	Rather disagree	Rather agree	No	I did not delay any vaccines for reasons other than allergy or infection	No	I did not refuse any vaccines for reasons other than allergy or infection	3	Agree
Yes	Female	48	Postgraduate Degree (MSc, PhD., etc.) or higher	Married	Non-Arab	Abu Dhabi	Healthcare (Doctor, Nurse, Dentist, Pharmacist, Healthcare Administration, etc.) worker	Yes, 3 doses	Yes	3	3 years - 5 years;6 years - 11 years;19 years or older	Yes, all of them do have insurance	Yes, all of them have received the vaccinations	Yes, all of them have received the vaccinations	I have no concerns regarding childhood vaccines.	I don't visit my children's doctor for regular checkups	Very important	Very important	Very important	Very important	Not very important	Fairly important	Strongly agree	Agree	Strongly agree	Agree	Strongly disagree	Agree	Strongly agree	Agree	Strongly disagree	Strongly disagree	Excellent	Yes	General practitioner/primary care pediatrician;Governmental websites (CDC, MOHAP, DHA, DOH, WHO, etc.);Mass media (radio/TV/newspapers);Social media	Rather agree	Agree	Agree	Agree	Agree	Rather disagree	Agree	Agree	No	I did not delay any vaccines for reasons other than allergy or infection	No	I did not refuse any vaccines for reasons other than allergy or infection	8	Disagree
Yes	Female	50	Postgraduate Degree (MSc, PhD., etc.) or higher	Married	Non-Arab	Abu Dhabi	Healthcare (Doctor, Nurse, Dentist, Pharmacist, Healthcare Administration, etc.) worker	Yes, 2 doses	Yes	2	19 years or older	No, none of them have insurance	Yes, all of them have received the vaccinations	Yes, all of them have received the vaccinations	Painful and causes fever.;I have no concerns regarding childhood vaccines.	Annually	Very important	Very important	Fairly important	Fairly important	Very important	Very important	Strongly agree	Agree	Agree	Agree	Neutral	Agree	Strongly agree	Agree	Strongly agree	Disagree	Adequate	Yes	Governmental websites (CDC, MOHAP, DHA, DOH, WHO, etc.);Social media	Agree	Agree	Agree	Agree	Agree	Agree	Agree	Agree	No	Other	No	Other	8	Disagree
Yes	Female	44	Postgraduate Degree (MSc, PhD., etc.) or higher	Married	Non-Arab	Abu Dhabi	Healthcare (Doctor, Nurse, Dentist, Pharmacist, Healthcare Administration, etc.) worker	Yes, 4 doses or more	Yes	3	12 years - 18 years;19 years or older	Yes, all of them do have insurance	Yes, all of them have received the vaccinations	Yes, but only some of them have received the vaccinations	I have no concerns regarding childhood vaccines.	Every 3 months	Very important	Very important	Very important	Very important	Fairly important	Fairly important	Agree	Strongly agree	Strongly agree	Agree	Neutral	Agree	Agree	Strongly agree	Neutral	Agree	Excellent	Yes	Word of mouth;General practitioner/primary care pediatrician;Specialist doctors;Family Health Unit;Governmental websites (CDC, MOHAP, DHA, DOH, WHO, etc.);Mass media (radio/TV/newspapers);Social media;School/university	Agree	Agree	Rather disagree	Agree	Agree	Agree	Agree	Agree	No	I did not delay any vaccines for reasons other than allergy or infection	No	I did not refuse any vaccines for reasons other than allergy or infection	10	Strongly agree
Yes	Female	47	Postgraduate Degree (MSc, PhD., etc.) or higher	Married	Non-Arab	Abu Dhabi	Healthcare (Doctor, Nurse, Dentist, Pharmacist, Healthcare Administration, etc.) worker	Yes, 3 doses	Yes	2	12 years - 18 years;19 years or older	Yes, all of them do have insurance	Yes, all of them have received the vaccinations	Yes, all of them have received the vaccinations	Vaccines are given to children to prevent diseases that are not serious.;Vaccines are given to children to prevent diseases that they are not likely to get.	I don't visit my children's doctor for regular checkups	Fairly important	Very important	Very important	Not at all important	Not very important	Not very important	Neutral	Agree	Agree	Agree	Strongly agree	Neutral	Neutral	Agree	Strongly agree	Agree	Good	Yes	Specialist doctors;Governmental websites (CDC, MOHAP, DHA, DOH, WHO, etc.);School/university	Rather disagree	Agree	Rather disagree	Rather agree	Rather agree	Rather disagree	Agree	Disagree	No	I did not delay any vaccines for reasons other than allergy or infection	Yes	Concerned about the side effects	7	Strongly disagree
Yes	Female	42	Postgraduate Degree (MSc, PhD., etc.) or higher	Married	Other Arab	Abu Dhabi	Healthcare (Doctor, Nurse, Dentist, Pharmacist, Healthcare Administration, etc.) worker	Yes, 4 doses or more	Yes	1	12 years - 18 years	Yes, all of them do have insurance	Yes, all of them have received the vaccinations	No, none of them have received the vaccinations	I have no concerns regarding childhood vaccines.	Other	Very important	Very important	Very important	Very important	Not very important	Fairly important	Strongly agree	Strongly agree	Strongly agree	Strongly agree	Neutral	Strongly agree	Strongly agree	Strongly agree	Neutral	Disagree	Adequate	Yes	General practitioner/primary care pediatrician;Specialist doctors;Governmental websites (CDC, MOHAP, DHA, DOH, WHO, etc.)	Rather disagree	Agree	Agree	Agree	Agree	Disagree	Agree	Rather agree	No	I did not delay any vaccines for reasons other than allergy or infection	No	I did not refuse any vaccines for reasons other than allergy or infection	8	Disagree
Yes	Male	54	High School	Divorced	Other Arab	Abu Dhabi	Non-Healthcare worker	Yes, 3 doses	Yes	2	12 years - 18 years;19 years or older	Yes, all of them do have insurance	Yes, all of them have received the vaccinations	Yes, but only some of them have received the vaccinations	Too many vaccines are given in one doctor's visit.;Vaccines may cause learning disabilities (such as autism).;The ingredients in vaccines are unsafe.;Vaccines are given to children to prevent diseases that are not serious.;Vaccines are given to children to prevent diseases that they are not likely to get.	I don't visit my children's doctor for regular checkups	Very important	Not very important	Not at all important	Not at all important	Very important	Not very important	Agree	Neutral	Agree	Disagree	Strongly agree	Disagree	Strongly agree	Agree	Strongly agree	Strongly agree	Adequate	No	Word of mouth;General practitioner/primary care pediatrician;Governmental websites (CDC, MOHAP, DHA, DOH, WHO, etc.)	Rather disagree	Rather agree	Rather agree	Rather disagree	Rather disagree	Rather disagree	Agree	Agree	I don't know	Fear of vaccine administration for your child	I don't know	Fear of vaccine administration for your child	4	Agree
Yes	Female	42	Postgraduate Degree (MSc, PhD., etc.) or higher	Married	UAE National	Dubai	Non-Healthcare worker	Yes, 4 doses or more	No	1	1 months - 11 months	Yes, all of them do have insurance	Yes, all of them have received the vaccinations	Yes, all of them have received the vaccinations	Painful and causes fever.;I have no concerns regarding childhood vaccines.	Every 3 months	Very important	Very important	Don't know	Very important	Very important	Fairly important	Strongly agree	Strongly agree	Strongly agree	Strongly agree	Neutral	Neutral	Strongly agree	Strongly agree	Disagree	Disagree	Adequate	No	General practitioner/primary care pediatrician;Specialist doctors	Agree	Disagree	Rather agree	Rather agree	Rather agree	Rather agree	Agree	Disagree	No	I did not delay any vaccines for reasons other than allergy or infection	No	I did not refuse any vaccines for reasons other than allergy or infection	10	Disagree
Yes	Female	41	Diploma/Bachelor's Degree	Married	Other Arab	Dubai	Housewife	Yes, 4 doses or more	No	2	3 years - 5 years;6 years - 11 years	Yes, all of them do have insurance	Yes, all of them have received the vaccinations	No, none of them have received the vaccinations	Vaccines may cause learning disabilities (such as autism).;Vaccines are given to children to prevent diseases that are not serious.;Vaccines may cause chronic diseases (such as diabetes, asthma).	Annually	Very important	Very important	Don't know	Very important	Not at all important	Not at all important	Agree	Strongly agree	Neutral	Agree	Strongly agree	Neutral	Agree	Agree	Strongly agree	Neutral	Inadequate	No	General practitioner/primary care pediatrician;School/university	Disagree	Rather agree	Rather agree	Rather disagree	Rather agree	Rather disagree	Agree	Disagree	No	I did not delay any vaccines for reasons other than allergy or infection;Other	No	I did not refuse any vaccines for reasons other than allergy or infection	0	Agree
Yes	Female	55	Postgraduate Degree (MSc, PhD., etc.) or higher	Married	UAE National	Sharjah	Healthcare (Doctor, Nurse, Dentist, Pharmacist, Healthcare Administration, etc.) worker	Yes, 4 doses or more	Yes	4 or more	3 years - 5 years;6 years - 11 years;12 years - 18 years	Yes, all of them do have insurance	Yes, but only some of them have received the vaccinations	No, none of them have received the vaccinations	I have no concerns regarding childhood vaccines.	I don't visit my children's doctor for regular checkups	Very important	Very important	Fairly important	Fairly important	Not very important	Very important	Strongly agree	Strongly agree	Strongly agree	Strongly agree	Agree	Strongly agree	Strongly agree	Strongly agree	Strongly agree	Agree	Adequate	Yes	General practitioner/primary care pediatrician;Family Health Unit;Governmental websites (CDC, MOHAP, DHA, DOH, WHO, etc.);Mass media (radio/TV/newspapers);Social media;School/university	Rather disagree	Rather agree	Rather agree	Agree	Agree	Rather disagree	Rather agree	Rather disagree	Yes	I did not delay any vaccines for reasons other than allergy or infection	No	I did not refuse any vaccines for reasons other than allergy or infection	10	Neutral
Yes	Female	20	Diploma/Bachelor's Degree	Married	Other Arab	Ajman	Unemployed (non-healthcare background)	Yes, 3 doses	No	1	1 months - 11 months	Yes, all of them do have insurance	Yes, all of them have received the vaccinations	Yes, all of them have received the vaccinations	Vaccines may cause learning disabilities (such as autism).;Vaccines may cause chronic diseases (such as diabetes, asthma).;I have other concerns regarding childhood vaccines.	Other	Very important	Very important	Very important	Very important	Not at all important	Not at all important	Strongly agree	Agree	Agree	Strongly agree	Agree	Agree	Strongly agree	Strongly agree	Strongly agree	Disagree	Good	Yes	General practitioner/primary care pediatrician	Rather agree	Rather agree	Rather agree	Agree	Agree	Rather agree	Agree	Rather disagree	No	Other	No	I did not refuse any vaccines for reasons other than allergy or infection	10	Agree
Yes	Female	44	Diploma/Bachelor's Degree	Married	Other Arab	Dubai	Unemployed (non-healthcare background)	Yes, 4 doses or more	No	2	1 years - 2 years;3 years - 5 years	Yes, all of them do have insurance	Yes, all of them have received the vaccinations	Yes, all of them have received the vaccinations	Painful and causes fever.;Vaccines may cause learning disabilities (such as autism).;Vaccines are given to children to prevent diseases that they are not likely to get.	Every 3 months	Very important	Very important	Very important	Very important	Not very important	Very important	Strongly agree	Agree	Neutral	Agree	Agree	Neutral	Strongly agree	Strongly agree	Neutral	Strongly disagree	Inadequate	No	Word of mouth;General practitioner/primary care pediatrician;Blog/forum/non-governmental websites	Rather agree	Rather agree	Rather agree	Rather agree	Agree	Rather disagree	Agree	Rather agree	No	I did not delay any vaccines for reasons other than allergy or infection	No	I did not refuse any vaccines for reasons other than allergy or infection	8	Disagree
Yes	Female	53	Diploma/Bachelor's Degree	Married	Other Arab	Dubai	Housewife	Yes, 3 doses	No	4 or more	6 years - 11 years;12 years - 18 years;19 years or older	Yes, all of them do have insurance	Yes, all of them have received the vaccinations	Yes, all of them have received the vaccinations	Vaccines may cause learning disabilities (such as autism).	Annually	Very important	Very important	Very important	Very important	Fairly important	Fairly important	Strongly agree	Strongly agree	Strongly agree	Strongly agree	Neutral	Strongly agree	Strongly agree	Strongly agree	Neutral	Disagree	Good	No	Specialist doctors	Rather agree	Agree	Rather agree	Agree	Agree	Agree	Agree	Rather agree	No	I did not delay any vaccines for reasons other than allergy or infection	No	I did not refuse any vaccines for reasons other than allergy or infection	10	Strongly disagree
Yes	Male	70	Diploma/Bachelor's Degree	Married	Other Arab	Abu Dhabi	Non-Healthcare worker	Yes, 2 doses	No	2	19 years or older	Yes, all of them do have insurance	Yes, all of them have received the vaccinations	Yes, all of them have received the vaccinations	I have no concerns regarding childhood vaccines.	Every 6 months	Very important	Very important	Very important	Very important	Very important	Very important	Agree	Agree	Agree	Strongly agree	Disagree	Agree	Agree	Agree	Agree	Agree	Good	Yes	General practitioner/primary care pediatrician	Rather disagree	Rather disagree	Rather disagree	Rather agree	Rather agree	Rather agree	Rather agree	Rather agree	No	Forgetfulness	Yes	Forgetfulness;Other	10	Neutral
Yes	Female	54	Diploma/Bachelor's Degree	Married	Other Arab	Dubai	Non-Healthcare worker	Yes, 4 doses or more	No	3	19 years or older	Yes, but only some of them have insurance	Yes, all of them have received the vaccinations	No, none of them have received the vaccinations	Painful and causes fever.	I don't visit my children's doctor for regular checkups	Very important	Very important	Very important	Very important	Not very important	Not very important	Strongly agree	Strongly agree	Strongly agree	Strongly agree	Neutral	Agree	Strongly agree	Strongly agree	Disagree	Disagree	Adequate	No	General practitioner/primary care pediatrician;School/university	Agree	Agree	Rather disagree	Agree	Agree	Rather agree	Rather disagree	Disagree	No	Forgetfulness	No	I did not refuse any vaccines for reasons other than allergy or infection	10	Neutral
Yes	Female	59	Postgraduate Degree (MSc, PhD., etc.) or higher	Divorced	Other Arab	Abu Dhabi	Non-Healthcare worker	Yes, 3 doses	No	1	19 years or older	Yes, all of them do have insurance	Yes, all of them have received the vaccinations	Yes, all of them have received the vaccinations	I have no concerns regarding childhood vaccines.	I don't visit my children's doctor for regular checkups	Very important	Very important	Very important	Very important	Very important	Don't know	Strongly agree	Agree	Strongly agree	Agree	Neutral	Neutral	Agree	Agree	Agree	Neutral	Good	Yes	Specialist doctors;Family Health Unit;Governmental websites (CDC, MOHAP, DHA, DOH, WHO, etc.)	Disagree	Agree	Rather agree	Agree	Agree	Rather agree	Agree	Rather agree	No	I did not delay any vaccines for reasons other than allergy or infection	No	I did not refuse any vaccines for reasons other than allergy or infection	10	Neutral
Yes	Female	34	Diploma/Bachelor's Degree	Married	UAE National	Dubai	Housewife	Yes, 3 doses	No	3	3 years - 5 years	Yes, all of them do have insurance	Yes, all of them have received the vaccinations	No, none of them have received the vaccinations	Painful and causes fever.;The ingredients in vaccines are unsafe.	Every 3 months	Very important	Very important	Very important	Very important	Not very important	Not very important	Agree	Agree	Agree	Agree	Neutral	Agree	Agree	Agree	Agree	Disagree	Good	Yes	Specialist doctors;Governmental websites (CDC, MOHAP, DHA, DOH, WHO, etc.);Social media	Rather agree	Rather agree	Agree	Agree	Agree	Rather disagree	Rather agree	Rather agree	No	I did not delay any vaccines for reasons other than allergy or infection	No	I did not refuse any vaccines for reasons other than allergy or infection	0	Disagree
Yes	Male	58	Diploma/Bachelor's Degree	Married	Other Arab	Ajman	Non-Healthcare worker	Yes, 3 doses	No	4 or more	19 years or older	Yes, but only some of them have insurance	Yes, all of them have received the vaccinations	Yes, but only some of them have received the vaccinations	I have no concerns regarding childhood vaccines.	I don't visit my children's doctor for regular checkups	Very important	Very important	Very important	Very important	Fairly important	Fairly important	Strongly agree	Strongly agree	Strongly agree	Strongly agree	Disagree	Strongly agree	Strongly agree	Strongly agree	Disagree	Disagree	Good	Yes	Governmental websites (CDC, MOHAP, DHA, DOH, WHO, etc.)	Disagree	Agree	Agree	Agree	Agree	Rather disagree	Agree	Disagree	No	I did not delay any vaccines for reasons other than allergy or infection	No	I did not refuse any vaccines for reasons other than allergy or infection	10	Strongly disagree
Yes	Male	56	Postgraduate Degree (MSc, PhD., etc.) or higher	Married	Non-Arab	Abu Dhabi	Non-Healthcare worker	Yes, 4 doses or more	No	3	19 years or older	Yes, but only some of them have insurance	Yes, all of them have received the vaccinations	Yes, all of them have received the vaccinations	Vaccines are given to children to prevent diseases that they are not likely to get.	Annually	Fairly important	Very important	Fairly important	Not very important	Fairly important	Not very important	Agree	Agree	Agree	Agree	Neutral	Agree	Agree	Agree	Agree	Neutral	Inadequate	No	Word of mouth;Specialist doctors;Social media;School/university	Rather agree	Rather agree	Rather disagree	Rather agree	Rather agree	Rather agree	Rather agree	Rather agree	No	I did not delay any vaccines for reasons other than allergy or infection	No	I did not refuse any vaccines for reasons other than allergy or infection;Lack of recommendation by the doctor;Fear of vaccine administration for your child;Concerned about the side effects	9	Agree
Yes	Female	35	Postgraduate Degree (MSc, PhD., etc.) or higher	Married	Other Arab	Abu Dhabi	Healthcare (Doctor, Nurse, Dentist, Pharmacist, Healthcare Administration, etc.) worker	Yes, 2 doses	No	1	19 years or older	Yes, all of them do have insurance	Yes, all of them have received the vaccinations	Yes, all of them have received the vaccinations	I have no concerns regarding childhood vaccines.	Every 3 months	Very important	Very important	Very important	Very important	Fairly important	Fairly important	Strongly agree	Agree	Agree	Neutral	Neutral	Strongly agree	Agree	Strongly agree	Disagree	Neutral	Adequate	No	Word of mouth;General practitioner/primary care pediatrician;Specialist doctors;Governmental websites (CDC, MOHAP, DHA, DOH, WHO, etc.);Other	Agree	Rather agree	Agree	Agree	Agree	Rather disagree	Rather agree	Agree	No	I did not delay any vaccines for reasons other than allergy or infection	Yes	Lack of recommendation by the doctor;Fear of vaccine administration for your child	8	Disagree
Yes	Male	45	Diploma/Bachelor's Degree	Married	Non-Arab	Abu Dhabi	Non-Healthcare worker	Yes, 4 doses or more	No	3	1 years - 2 years;3 years - 5 years;6 years - 11 years	Yes, all of them do have insurance	Yes, but only some of them have received the vaccinations	Yes, but only some of them have received the vaccinations	Painful and causes fever.;Too many vaccines are given in one doctor's visit.;Vaccines may cause chronic diseases (such as diabetes, asthma).;I have other concerns regarding childhood vaccines.	Annually	Very important	Very important	Not very important	Not very important	Fairly important	Not at all important	Agree	Agree	Agree	Neutral	Strongly agree	Neutral	Agree	Agree	Strongly agree	Strongly agree	Good	No	Word of mouth;Specialist doctors;Family Health Unit;Governmental websites (CDC, MOHAP, DHA, DOH, WHO, etc.);Blog/forum/non-governmental websites;Social media;School/university	Agree	Agree	Rather agree	Agree	Agree	Agree	Agree	Agree	Yes	Lack of recommendation by the doctor;Fear of vaccine administration for your child;Concerned about the side effects	Yes	Fear of vaccine administration for your child;Concerned about the side effects;Vaccine was not available in the vaccination center	7	Strongly agree
Yes	Female	37	Postgraduate Degree (MSc, PhD., etc.) or higher	Married	Non-Arab	Dubai	Non-Healthcare worker	Yes, 1 dose	No	1	3 years - 5 years	Yes, all of them do have insurance	Yes, all of them have received the vaccinations	Yes, all of them have received the vaccinations	I have no concerns regarding childhood vaccines.	I don't visit my children's doctor for regular checkups	Very important	Very important	Very important	Very important	Very important	Very important	Strongly agree	Strongly agree	Strongly agree	Strongly agree	Neutral	Strongly agree	Strongly agree	Strongly agree	Strongly agree	Strongly agree	Inadequate	Yes	Word of mouth;General practitioner/primary care pediatrician;Specialist doctors;Blog/forum/non-governmental websites	Rather disagree	Agree	Rather disagree	Agree	Agree	Rather disagree	Agree	Rather disagree	I don't know	Other	No	I did not refuse any vaccines for reasons other than allergy or infection	0	Neutral
Yes	Male	46	Diploma/Bachelor's Degree	Married	Non-Arab	Dubai	Healthcare (Doctor, Nurse, Dentist, Pharmacist, Healthcare Administration, etc.) worker	Yes, 2 doses	No	1	12 years - 18 years	Yes, all of them do have insurance	Yes, but only some of them have received the vaccinations	Yes, but only some of them have received the vaccinations	I have other concerns regarding childhood vaccines.	I don't visit my children's doctor for regular checkups	Very important	Very important	Very important	Very important	Not very important	Not very important	Neutral	Agree	Agree	Neutral	Neutral	Disagree	Neutral	Agree	Neutral	Strongly agree	Inadequate	No	General practitioner/primary care pediatrician;Specialist doctors;Blog/forum/non-governmental websites;Mass media (radio/TV/newspapers);Social media	Rather agree	Rather disagree	Disagree	Rather disagree	Rather agree	Rather disagree	Agree	Agree	Yes	Lack of recommendation by the doctor;Forgetfulness;Concerned about the side effects	I don't know	Lack of recommendation by the doctor;Forgetfulness;Concerned about the side effects	0	Neutral
Yes	Female	37	Diploma/Bachelor's Degree	Married	Other Arab	Dubai	Housewife	Yes, 2 doses	No	2	6 years - 11 years	Yes, all of them do have insurance	Yes, all of them have received the vaccinations	Yes, all of them have received the vaccinations	Painful and causes fever.;I have no concerns regarding childhood vaccines.	Every 3 months	Very important	Very important	Very important	Very important	Not very important	Fairly important	Strongly agree	Agree	Agree	Strongly agree	Neutral	Agree	Agree	Agree	Neutral	Disagree	Good	No	General practitioner/primary care pediatrician;Family Health Unit;Social media	Rather agree	Rather agree	Rather agree	Agree	Agree	Rather agree	Rather agree	Disagree	No	I did not delay any vaccines for reasons other than allergy or infection	No	I did not refuse any vaccines for reasons other than allergy or infection	9	Neutral
Yes	Female	36	Postgraduate Degree (MSc, PhD., etc.) or higher	Married	Non-Arab	Abu Dhabi	Healthcare (Doctor, Nurse, Dentist, Pharmacist, Healthcare Administration, etc.) worker	Yes, 3 doses	No	2	1 years - 2 years;3 years - 5 years	Yes, all of them do have insurance	Yes, all of them have received the vaccinations	Not sure	I have no concerns regarding childhood vaccines.	Every 3 months	Very important	Very important	Very important	Very important	Very important	Very important	Strongly agree	Strongly agree	Strongly agree	Strongly agree	Disagree	Strongly agree	Strongly agree	Agree	Strongly agree	Agree	Adequate	Yes	Specialist doctors;Family Health Unit;Governmental websites (CDC, MOHAP, DHA, DOH, WHO, etc.)	Agree	Agree	Rather agree	Agree	Agree	Agree	Rather disagree	Rather disagree	No	I did not delay any vaccines for reasons other than allergy or infection	No	I did not refuse any vaccines for reasons other than allergy or infection	10	Strongly disagree
Yes	Female	35	Diploma/Bachelor's Degree	Married	Non-Arab	Abu Dhabi	Healthcare (Doctor, Nurse, Dentist, Pharmacist, Healthcare Administration, etc.) worker	Yes, 4 doses or more	Yes	1	1 months - 11 months	Yes, all of them do have insurance	Yes, all of them have received the vaccinations	No, none of them have received the vaccinations	I have no concerns regarding childhood vaccines.	Every month	Very important	Very important	Very important	Very important	Very important	Very important	Strongly agree	Strongly agree	Strongly agree	Strongly agree	Neutral	Strongly agree	Strongly agree	Strongly agree	Neutral	Strongly disagree	Good	No	Word of mouth;General practitioner/primary care pediatrician;Specialist doctors;Governmental websites (CDC, MOHAP, DHA, DOH, WHO, etc.)	Rather agree	Agree	Rather disagree	Rather agree	Rather agree	Rather disagree	Rather agree	Rather agree	No	I did not delay any vaccines for reasons other than allergy or infection	No	I did not refuse any vaccines for reasons other than allergy or infection	9	Neutral
Yes	Female	49	Postgraduate Degree (MSc, PhD., etc.) or higher	Married	Non-Arab	Abu Dhabi	Healthcare (Doctor, Nurse, Dentist, Pharmacist, Healthcare Administration, etc.) worker	Yes, 3 doses	No	1	12 years - 18 years	Yes, all of them do have insurance	Yes, all of them have received the vaccinations	Yes, all of them have received the vaccinations	I have no concerns regarding childhood vaccines.	Other	Fairly important	Not very important	Very important	Fairly important	Not at all important	Not very important	Agree	Strongly agree	Strongly agree	Agree	Agree	Neutral	Agree	Agree	Agree	Disagree	Good	Yes	School/university	Rather agree	Agree	Agree	Agree	Agree	Rather disagree	Agree	Disagree	Yes	Concerned about the side effects	Yes	Concerned about the side effects	9	Neutral
Yes	Female	38	Postgraduate Degree (MSc, PhD., etc.) or higher	Married	Other Arab	Abu Dhabi	Healthcare (Doctor, Nurse, Dentist, Pharmacist, Healthcare Administration, etc.) worker	Yes, 3 doses	No	4 or more	3 years - 5 years;6 years - 11 years;12 years - 18 years	Yes, all of them do have insurance	Yes, all of them have received the vaccinations	Yes, all of them have received the vaccinations	I have no concerns regarding childhood vaccines.	I don't visit my children's doctor for regular checkups	Very important	Very important	Very important	Very important	Very important	Not very important	Strongly agree	Strongly agree	Strongly agree	Strongly agree	Neutral	Neutral	Agree	Strongly agree	Neutral	Agree	Good	Yes	Specialist doctors;Family Health Unit;Governmental websites (CDC, MOHAP, DHA, DOH, WHO, etc.);Blog/forum/non-governmental websites	Agree	Agree	Rather agree	Agree	Agree	Agree	Rather agree	Agree	No	I did not delay any vaccines for reasons other than allergy or infection	No	I did not refuse any vaccines for reasons other than allergy or infection	9	Agree
Yes	Female	56	Postgraduate Degree (MSc, PhD., etc.) or higher	Married	Other Arab	Abu Dhabi	Healthcare (Doctor, Nurse, Dentist, Pharmacist, Healthcare Administration, etc.) worker	Yes, 4 doses or more	Yes	1	12 years - 18 years	Yes, all of them do have insurance	Yes, all of them have received the vaccinations	Yes, all of them have received the vaccinations	Painful and causes fever.;I have no concerns regarding childhood vaccines.	I don't visit my children's doctor for regular checkups	Very important	Very important	Very important	Very important	Fairly important	Fairly important	Strongly agree	Strongly agree	Strongly agree	Strongly agree	Neutral	Agree	Strongly agree	Agree	Neutral	Agree	Good	Yes	General practitioner/primary care pediatrician;Governmental websites (CDC, MOHAP, DHA, DOH, WHO, etc.);Other	Rather disagree	Agree	Rather agree	Rather agree	Agree	Rather disagree	Agree	Disagree	No	I did not delay any vaccines for reasons other than allergy or infection	No	I did not refuse any vaccines for reasons other than allergy or infection	10	Disagree
Yes	Female	47	Postgraduate Degree (MSc, PhD., etc.) or higher	Married	Non-Arab	Abu Dhabi	Healthcare (Doctor, Nurse, Dentist, Pharmacist, Healthcare Administration, etc.) worker	Yes, 4 doses or more	Yes	2	12 years - 18 years	Yes, all of them do have insurance	Yes, all of them have received the vaccinations	Yes, all of them have received the vaccinations	I have no concerns regarding childhood vaccines.	Annually	Not at all important	Fairly important	Very important	Not very important	Very important	Fairly important	Agree	Strongly agree	Strongly agree	Strongly agree	Agree	Agree	Agree	Agree	Neutral	Disagree	Good	Yes	General practitioner/primary care pediatrician	Rather disagree	Agree	Agree	Agree	Agree	Rather disagree	Agree	Disagree	Yes	I did not delay any vaccines for reasons other than allergy or infection	No	I did not refuse any vaccines for reasons other than allergy or infection	8	Disagree
Yes	Female	50	Postgraduate Degree (MSc, PhD., etc.) or higher	Married	Non-Arab	Abu Dhabi	Healthcare (Doctor, Nurse, Dentist, Pharmacist, Healthcare Administration, etc.) worker	Yes, 3 doses	Yes	2	12 years - 18 years	Yes, all of them do have insurance	Yes, all of them have received the vaccinations	No, none of them have received the vaccinations	I have no concerns regarding childhood vaccines.	I don't visit my children's doctor for regular checkups	Very important	Don't know	Very important	Don't know	Very important	Very important	Strongly agree	Strongly agree	Agree	Strongly agree	Disagree	Strongly agree	Strongly agree	Agree	Disagree	Neutral	Adequate	Yes	Specialist doctors	Disagree	Agree	Agree	Agree	Agree	Rather disagree	Agree	Disagree	No	I did not delay any vaccines for reasons other than allergy or infection	No	I did not refuse any vaccines for reasons other than allergy or infection	10	Disagree
Yes	Female	42	Postgraduate Degree (MSc, PhD., etc.) or higher	Married	Other Arab	Abu Dhabi	Healthcare (Doctor, Nurse, Dentist, Pharmacist, Healthcare Administration, etc.) worker	Yes, 4 doses or more	Yes	2	6 years - 11 years	Yes, all of them do have insurance	Yes, all of them have received the vaccinations	Yes, all of them have received the vaccinations	I have no concerns regarding childhood vaccines.	I don't visit my children's doctor for regular checkups	Very important	Very important	Very important	Fairly important	Very important	Fairly important	Strongly agree	Strongly agree	Strongly agree	Strongly agree	Strongly disagree	Strongly agree	Strongly agree	Strongly agree	Strongly disagree	Disagree	Excellent	Yes	General practitioner/primary care pediatrician;Specialist doctors	Rather disagree	Agree	Agree	Agree	Agree	Rather disagree	Agree	Disagree	No	I did not delay any vaccines for reasons other than allergy or infection	No	I did not refuse any vaccines for reasons other than allergy or infection	10	Strongly disagree
Yes	Female	40	Postgraduate Degree (MSc, PhD., etc.) or higher	Married	Other Arab	Abu Dhabi	Healthcare (Doctor, Nurse, Dentist, Pharmacist, Healthcare Administration, etc.) worker	Yes, 3 doses	No	4 or more	1 months - 11 months;6 years - 11 years	Yes, all of them do have insurance	Yes, all of them have received the vaccinations	No, none of them have received the vaccinations	I have no concerns regarding childhood vaccines.	I don't visit my children's doctor for regular checkups	Very important	Very important	Very important	Very important	Not very important	Not very important	Strongly agree	Strongly agree	Strongly agree	Strongly agree	Agree	Strongly agree	Strongly agree	Agree	Neutral	Neutral	Adequate	No	Specialist doctors;Governmental websites (CDC, MOHAP, DHA, DOH, WHO, etc.)	Rather agree	Rather agree	Rather disagree	Agree	Agree	Agree	Agree	Disagree	No	I did not delay any vaccines for reasons other than allergy or infection	No	I did not refuse any vaccines for reasons other than allergy or infection	10	Neutral
Yes	Female	41	Postgraduate Degree (MSc, PhD., etc.) or higher	Divorced	UAE National	Abu Dhabi	Healthcare (Doctor, Nurse, Dentist, Pharmacist, Healthcare Administration, etc.) worker	Yes, 4 doses or more	Yes	3	12 years - 18 years	Yes, all of them do have insurance	Yes, all of them have received the vaccinations	Yes, all of them have received the vaccinations	Painful and causes fever.	Other	Very important	Very important	Very important	Very important	Very important	Very important	Strongly agree	Strongly agree	Strongly agree	Strongly agree	Strongly agree	Strongly agree	Strongly agree	Strongly agree	Strongly agree	Strongly agree	Good	Yes	Specialist doctors	Disagree	Disagree	Agree	Agree	Agree	Disagree	Agree	Agree	No	Other	No	Other	8	Strongly disagree
Yes	Female	49	Postgraduate Degree (MSc, PhD., etc.) or higher	Married	Non-Arab	Abu Dhabi	Healthcare (Doctor, Nurse, Dentist, Pharmacist, Healthcare Administration, etc.) worker	Yes, 4 doses or more	Yes	2	19 years or older	Yes, all of them do have insurance	Yes, all of them have received the vaccinations	Not sure	Painful and causes fever.	Annually	Very important	Very important	Very important	Not very important	Very important	Fairly important	Strongly agree	Strongly agree	Strongly agree	Strongly agree	Agree	Agree	Agree	Agree	Agree	Neutral	Adequate	Yes	Specialist doctors;Governmental websites (CDC, MOHAP, DHA, DOH, WHO, etc.);Mass media (radio/TV/newspapers);School/university	Agree	Agree	Agree	Agree	Agree	Disagree	Agree	Agree	No	I did not delay any vaccines for reasons other than allergy or infection	No	I did not refuse any vaccines for reasons other than allergy or infection	8	Neutral
Yes	Female	40	Postgraduate Degree (MSc, PhD., etc.) or higher	Married	Other Arab	Abu Dhabi	Healthcare (Doctor, Nurse, Dentist, Pharmacist, Healthcare Administration, etc.) worker	Yes, 3 doses	No	4 or more	6 years - 11 years	Yes, all of them do have insurance	Yes, all of them have received the vaccinations	Yes, all of them have received the vaccinations	I have no concerns regarding childhood vaccines.	Annually	Fairly important	Fairly important	Fairly important	Fairly important	Fairly important	Fairly important	Strongly agree	Strongly agree	Strongly agree	Strongly agree	Strongly agree	Agree	Strongly agree	Strongly agree	Agree	Disagree	Adequate	Yes	General practitioner/primary care pediatrician	Rather agree	Agree	Agree	Agree	Agree	Rather agree	Agree	Rather agree	Yes	Other	No	Other	9	Disagree
Yes	Female	47	Postgraduate Degree (MSc, PhD., etc.) or higher	Married	Non-Arab	Abu Dhabi	Healthcare (Doctor, Nurse, Dentist, Pharmacist, Healthcare Administration, etc.) worker	Yes, 3 doses	No	4 or more	6 years - 11 years;19 years or older	Yes, all of them do have insurance	Yes, all of them have received the vaccinations	Not sure	I have no concerns regarding childhood vaccines.	I don't visit my children's doctor for regular checkups	Very important	Very important	Very important	Fairly important	Very important	Fairly important	Strongly agree	Strongly agree	Strongly agree	Strongly agree	Neutral	Agree	Agree	Agree	Agree	Neutral	Inadequate	No	General practitioner/primary care pediatrician;Governmental websites (CDC, MOHAP, DHA, DOH, WHO, etc.);Social media;School/university	Disagree	Agree	Agree	Agree	Agree	Disagree	Agree	Disagree	No	I did not delay any vaccines for reasons other than allergy or infection	No	I did not refuse any vaccines for reasons other than allergy or infection	10	Neutral
Yes	Female	58	Postgraduate Degree (MSc, PhD., etc.) or higher	Widowed	Non-Arab	Abu Dhabi	Healthcare (Doctor, Nurse, Dentist, Pharmacist, Healthcare Administration, etc.) worker	Yes, 4 doses or more	Yes	1	19 years or older	Yes, all of them do have insurance	Yes, all of them have received the vaccinations	Yes, all of them have received the vaccinations	I have no concerns regarding childhood vaccines.	Every 3 months	Very important	Very important	Very important	Very important	Very important	Very important	Strongly agree	Strongly agree	Strongly agree	Strongly agree	Strongly disagree	Strongly agree	Strongly agree	Strongly agree	Disagree	Strongly disagree	Good	Yes	Governmental websites (CDC, MOHAP, DHA, DOH, WHO, etc.);Social media;School/university	Agree	Agree	Agree	Agree	Agree	Agree	Agree	Agree	No	I did not delay any vaccines for reasons other than allergy or infection	No	I did not refuse any vaccines for reasons other than allergy or infection	10	Strongly agree
Yes	Female	42	Postgraduate Degree (MSc, PhD., etc.) or higher	Married	UAE National	Abu Dhabi	Healthcare (Doctor, Nurse, Dentist, Pharmacist, Healthcare Administration, etc.) worker	Yes, 3 doses	Yes	3	12 years - 18 years	Yes, all of them do have insurance	Yes, all of them have received the vaccinations	Yes, all of them have received the vaccinations	I have no concerns regarding childhood vaccines.	Annually	Very important	Very important	Very important	Very important	Very important	Very important	Strongly agree	Strongly agree	Strongly agree	Strongly agree	Strongly agree	Strongly agree	Strongly agree	Strongly agree	Disagree	Disagree	Adequate	Yes	General practitioner/primary care pediatrician	Agree	Agree	Agree	Agree	Agree	Agree	Agree	Disagree	No	I did not delay any vaccines for reasons other than allergy or infection	No	I did not refuse any vaccines for reasons other than allergy or infection	10	Agree
Yes	Male	49	Postgraduate Degree (MSc, PhD., etc.) or higher	Married	Non-Arab	Dubai	Non-Healthcare worker	Yes, 3 doses	No	2	1 months - 11 months;12 years - 18 years	Yes, all of them do have insurance	Yes, all of them have received the vaccinations	No, none of them have received the vaccinations	Painful and causes fever.	Every 3 months	Very important	Very important	Very important	Fairly important	Not at all important	Not at all important	Strongly agree	Strongly agree	Strongly agree	Strongly agree	Neutral	Agree	Strongly agree	Strongly agree	Neutral	Strongly disagree	Adequate	Yes	General practitioner/primary care pediatrician;Specialist doctors;Blog/forum/non-governmental websites	Rather agree	Agree	Rather agree	Rather agree	Rather agree	Rather disagree	Agree	Rather disagree	No	I did not delay any vaccines for reasons other than allergy or infection	No	I did not refuse any vaccines for reasons other than allergy or infection	8	Disagree
Yes	Female	42	Postgraduate Degree (MSc, PhD., etc.) or higher	Married	UAE National	Dubai	Non-Healthcare worker	Yes, 4 doses or more	No	1	1 months - 11 months	Yes, all of them do have insurance	Yes, all of them have received the vaccinations	Yes, all of them have received the vaccinations	I have no concerns regarding childhood vaccines.	Every month	Very important	Very important	Don't know	Very important	Very important	Fairly important	Strongly agree	Strongly agree	Strongly agree	Strongly agree	Neutral	Strongly agree	Strongly agree	Strongly agree	Neutral	Disagree	Adequate	No	General practitioner/primary care pediatrician;Specialist doctors;Blog/forum/non-governmental websites	Rather agree	Rather agree	Agree	Rather agree	Agree	Rather disagree	Agree	Rather disagree	No	I did not delay any vaccines for reasons other than allergy or infection	No	I did not refuse any vaccines for reasons other than allergy or infection	10	Strongly disagree
Yes	Female	34	Diploma/Bachelor's Degree	Married	Other Arab	Dubai	Housewife	Yes, 2 doses	No	3	3 years - 5 years;6 years - 11 years	Yes, all of them do have insurance	Yes, all of them have received the vaccinations	Yes, but only some of them have received the vaccinations	Painful and causes fever.;I have other concerns regarding childhood vaccines.	I don't visit my children's doctor for regular checkups	Fairly important	Very important	Fairly important	Very important	Not very important	Very important	Strongly agree	Strongly agree	Strongly agree	Strongly agree	Neutral	Agree	Agree	Strongly agree	Agree	Disagree	Good	Yes	General practitioner/primary care pediatrician;Specialist doctors;Blog/forum/non-governmental websites	Rather disagree	Agree	Rather disagree	Agree	Agree	Rather disagree	Agree	Rather disagree	No	I did not delay any vaccines for reasons other than allergy or infection;Vaccine was not available in the vaccination center	No	I did not refuse any vaccines for reasons other than allergy or infection	2	Neutral
Yes	Female	49	Postgraduate Degree (MSc, PhD., etc.) or higher	Married	Non-Arab	Abu Dhabi	Healthcare (Doctor, Nurse, Dentist, Pharmacist, Healthcare Administration, etc.) worker	Yes, 3 doses	Yes	2	12 years - 18 years	Yes, all of them do have insurance	Yes, all of them have received the vaccinations	No, none of them have received the vaccinations	Painful and causes fever.;The ingredients in vaccines are unsafe.;I have other concerns regarding childhood vaccines.	I don't visit my children's doctor for regular checkups	Very important	Very important	Not very important	Not very important	Fairly important	Fairly important	Agree	Agree	Agree	Agree	Neutral	Neutral	Agree	Strongly agree	Neutral	Agree	Adequate	No	General practitioner/primary care pediatrician	Rather disagree	Rather agree	Rather disagree	Rather agree	Rather agree	Rather agree	Rather agree	Rather agree	No	Other	No	I did not refuse any vaccines for reasons other than allergy or infection	5	Neutral
Yes	Female	33	Diploma/Bachelor's Degree	Married	Other Arab	Sharjah	Healthcare (Doctor, Nurse, Dentist, Pharmacist, Healthcare Administration, etc.) worker	Yes, 2 doses	No	2	3 years - 5 years;6 years - 11 years	Yes, but only some of them have insurance	Yes, all of them have received the vaccinations	No, none of them have received the vaccinations	I have no concerns regarding childhood vaccines.	Other	Fairly important	Fairly important	Fairly important	Fairly important	Fairly important	Not very important	Agree	Agree	Agree	Agree	Agree	Agree	Agree	Neutral	Neutral	Disagree	Adequate	Yes	Governmental websites (CDC, MOHAP, DHA, DOH, WHO, etc.)	Rather disagree	Agree	Rather agree	Rather agree	Rather agree	Rather disagree	Agree	Rather agree	No	Other	No	Other	8	Neutral
Yes	Female	51	Diploma/Bachelor's Degree	Married	Non-Arab	Dubai	Healthcare (Doctor, Nurse, Dentist, Pharmacist, Healthcare Administration, etc.) worker	Yes, 3 doses	No	1	12 years - 18 years	Yes, all of them do have insurance	Yes, all of them have received the vaccinations	Not sure	Vaccines are given to children to prevent diseases that they are not likely to get.	Other	Very important	Very important	Very important	Very important	Very important	Very important	Strongly agree	Strongly agree	Strongly agree	Strongly agree	Neutral	Strongly agree	Strongly agree	Strongly agree	Strongly agree	Strongly agree	Excellent	Yes	Specialist doctors;Family Health Unit;Governmental websites (CDC, MOHAP, DHA, DOH, WHO, etc.);Mass media (radio/TV/newspapers);Social media;School/university;Other	Agree	Agree	Agree	Agree	Agree	Agree	Agree	Rather agree	No	I did not delay any vaccines for reasons other than allergy or infection	No	I did not refuse any vaccines for reasons other than allergy or infection	10	Strongly disagree
Yes	Female	47	Postgraduate Degree (MSc, PhD., etc.) or higher	Married	Other Arab	Fujairah	Housewife	Yes, 3 doses	Yes	4 or more	12 years - 18 years;19 years or older	Yes, all of them do have insurance	Yes, all of them have received the vaccinations	Not sure	I have no concerns regarding childhood vaccines.	Every 6 months	Very important	Very important	Very important	Very important	Very important	Very important	Strongly agree	Strongly agree	Strongly agree	Strongly agree	Neutral	Strongly agree	Strongly agree	Strongly agree	Neutral	Neutral	Adequate	Yes	General practitioner/primary care pediatrician;Specialist doctors;Family Health Unit;Governmental websites (CDC, MOHAP, DHA, DOH, WHO, etc.);Mass media (radio/TV/newspapers);Social media	Rather agree	Agree	Rather agree	Agree	Agree	Rather agree	Rather agree	Rather agree	I don't know	Other	No	Other	10	Neutral
Yes	Female	37	Diploma/Bachelor's Degree	Married	UAE National	Sharjah	Housewife	Yes, 2 doses	Yes	4 or more	6 years - 11 years;12 years - 18 years	Yes, all of them do have insurance	Yes, all of them have received the vaccinations	No, none of them have received the vaccinations	Too many vaccines are given in one doctor's visit.;Vaccines may cause learning disabilities (such as autism).;The ingredients in vaccines are unsafe.	I don't visit my children's doctor for regular checkups	Very important	Very important	Very important	Fairly important	Fairly important	Very important	Agree	Agree	Agree	Agree	Neutral	Agree	Agree	Agree	Agree	Neutral	Inadequate	Yes	General practitioner/primary care pediatrician;Family Health Unit;Governmental websites (CDC, MOHAP, DHA, DOH, WHO, etc.)	Agree	Agree	Agree	Agree	Agree	Rather agree	Rather agree	Rather agree	No	I did not delay any vaccines for reasons other than allergy or infection	No	Fear of vaccine administration for your child;Concerned about the side effects	9	Neutral
Yes	Female	49	Diploma/Bachelor's Degree	Married	Other Arab	Sharjah	Healthcare (Doctor, Nurse, Dentist, Pharmacist, Healthcare Administration, etc.) worker	Yes, 2 doses	No	4 or more	12 years - 18 years;19 years or older	Yes, all of them do have insurance	No, none of them have received the vaccinations	No, none of them have received the vaccinations	I have no concerns regarding childhood vaccines.	I don't visit my children's doctor for regular checkups	Very important	Very important	Very important	Very important	Fairly important	Not very important	Agree	Agree	Agree	Agree	Disagree	Agree	Agree	Agree	Agree	Disagree	Adequate	No	Specialist doctors;School/university	Disagree	Disagree	Disagree	Rather disagree	Agree	Agree	Agree	Rather disagree	No	Vaccine was not available in the vaccination center	No	Vaccine was not available in the vaccination center	9	Agree
Yes	Female	57	Diploma/Bachelor's Degree	Married	Other Arab	Abu Dhabi	Healthcare (Doctor, Nurse, Dentist, Pharmacist, Healthcare Administration, etc.) worker	Yes, 3 doses	No	3	19 years or older	Yes, all of them do have insurance	Yes, all of them have received the vaccinations	No, none of them have received the vaccinations	I have no concerns regarding childhood vaccines.	Every 6 months	Very important	Very important	Very important	Very important	Fairly important	Not very important	Strongly agree	Strongly agree	Strongly agree	Strongly agree	Neutral	Strongly agree	Strongly agree	Strongly agree	Neutral	Strongly disagree	Adequate	Yes	Governmental websites (CDC, MOHAP, DHA, DOH, WHO, etc.)	Agree	Agree	Disagree	Agree	Agree	Agree	Rather agree	Agree	Yes	Lack of recommendation by the doctor	No	I did not refuse any vaccines for reasons other than allergy or infection	10	Agree
Yes	Female	42	Postgraduate Degree (MSc, PhD., etc.) or higher	Married	Other Arab	Abu Dhabi	Healthcare (Doctor, Nurse, Dentist, Pharmacist, Healthcare Administration, etc.) worker	Yes, 4 doses or more	Yes	4 or more	3 years - 5 years;6 years - 11 years;12 years - 18 years	Yes, all of them do have insurance	Yes, all of them have received the vaccinations	No, none of them have received the vaccinations	Too many vaccines are given in one doctor's visit.	I don't visit my children's doctor for regular checkups	Very important	Very important	Very important	Very important	Very important	Fairly important	Agree	Agree	Agree	Agree	Neutral	Neutral	Agree	Agree	Neutral	Disagree	Adequate	Yes	Other	Disagree	Disagree	Rather agree	Rather agree	Rather agree	Rather disagree	Rather agree	Rather agree	No	I did not delay any vaccines for reasons other than allergy or infection	No	I did not refuse any vaccines for reasons other than allergy or infection	8	Neutral
Yes	Female	42	Postgraduate Degree (MSc, PhD., etc.) or higher	Married	Non-Arab	Abu Dhabi	Healthcare (Doctor, Nurse, Dentist, Pharmacist, Healthcare Administration, etc.) worker	Yes, 4 doses or more	Yes	4 or more	3 years - 5 years;6 years - 11 years;12 years - 18 years	Yes, all of them do have insurance	Yes, all of them have received the vaccinations	Yes, all of them have received the vaccinations	I have no concerns regarding childhood vaccines.	I don't visit my children's doctor for regular checkups	Very important	Very important	Very important	Fairly important	Fairly important	Fairly important	Strongly agree	Strongly agree	Strongly agree	Strongly agree	Neutral	Strongly agree	Strongly agree	Strongly agree	Strongly disagree	Agree	Adequate	Yes	Social media;School/university	Disagree	Disagree	Disagree	Agree	Agree	Agree	Rather disagree	Agree	No	I did not delay any vaccines for reasons other than allergy or infection	No	I did not refuse any vaccines for reasons other than allergy or infection	5	Disagree
Yes	Male	50	Diploma/Bachelor's Degree	Married	UAE National	Abu Dhabi	Non-Healthcare worker	Yes, 4 doses or more	No	4 or more	3 years - 5 years;6 years - 11 years;12 years - 18 years;19 years or older	Yes, all of them do have insurance	Yes, all of them have received the vaccinations	Yes, all of them have received the vaccinations	I have no concerns regarding childhood vaccines.	I don't visit my children's doctor for regular checkups	Don't know	Don't know	Don't know	Don't know	Very important	Not very important	Strongly agree	Strongly agree	Strongly agree	Strongly agree	Neutral	Strongly agree	Strongly agree	Strongly agree	Disagree	Strongly agree	Adequate	Yes	Word of mouth;General practitioner/primary care pediatrician;Specialist doctors;Governmental websites (CDC, MOHAP, DHA, DOH, WHO, etc.);Mass media (radio/TV/newspapers)	Rather agree	Agree	Agree	Agree	Agree	Agree	Rather disagree	Rather agree	No	I did not delay any vaccines for reasons other than allergy or infection	No	I did not refuse any vaccines for reasons other than allergy or infection	10	Neutral
Yes	Male	47	Diploma/Bachelor's Degree	Married	UAE National	Dubai	Non-Healthcare worker	Yes, 3 doses	No	2	3 years - 5 years;6 years - 11 years	Yes, all of them do have insurance	Yes, all of them have received the vaccinations	Yes, all of them have received the vaccinations	Vaccines may cause learning disabilities (such as autism).;Vaccines are given to children to prevent diseases that are not serious.	Annually	Very important	Very important	Very important	Not at all important	Very important	Very important	Strongly agree	Strongly agree	Strongly agree	Strongly agree	Strongly disagree	Strongly agree	Strongly agree	Strongly agree	Disagree	Disagree	Excellent	Yes	General practitioner/primary care pediatrician;Specialist doctors;Family Health Unit;Governmental websites (CDC, MOHAP, DHA, DOH, WHO, etc.)	Agree	Agree	Agree	Agree	Agree	Agree	Agree	Agree	Yes	Forgetfulness	Yes	Lack of recommendation by the doctor;Forgetfulness;Concerned about the side effects	8	Agree
Yes	Male	53	Diploma/Bachelor's Degree	Married	UAE National	Dubai	Healthcare (Doctor, Nurse, Dentist, Pharmacist, Healthcare Administration, etc.) worker	Yes, 4 doses or more	Yes	4 or more	1 months - 11 months;3 years - 5 years;6 years - 11 years;12 years - 18 years	Yes, all of them do have insurance	Yes, all of them have received the vaccinations	Yes, all of them have received the vaccinations	I have no concerns regarding childhood vaccines.	Every 6 months	Very important	Very important	Very important	Very important	Very important	Very important	Strongly agree	Strongly agree	Strongly agree	Strongly agree	Strongly disagree	Strongly agree	Strongly agree	Strongly agree	Disagree	Neutral	Excellent	Yes	General practitioner/primary care pediatrician;Specialist doctors;Family Health Unit	Agree	Agree	Agree	Agree	Agree	Agree	Agree	Agree	No	I did not delay any vaccines for reasons other than allergy or infection	Yes	Forgetfulness	10	Strongly disagree
Yes	Female	43	Postgraduate Degree (MSc, PhD., etc.) or higher	Married	UAE National	Abu Dhabi	Non-Healthcare worker	Yes, 2 doses	No	4 or more	1 months - 11 months;1 years - 2 years;3 years - 5 years	Yes, all of them do have insurance	Yes, all of them have received the vaccinations	Yes, all of them have received the vaccinations	Too many vaccines are given in one doctor's visit.;Vaccines may cause learning disabilities (such as autism).;Vaccines are given to children to prevent diseases that are not serious.;Vaccines are given to children to prevent diseases that they are not likely to get.	Every 6 months	Fairly important	Not very important	Not very important	Very important	Fairly important	Fairly important	Agree	Agree	Agree	Neutral	Disagree	Agree	Agree	Agree	Disagree	Strongly agree	Good	Yes	Specialist doctors;Governmental websites (CDC, MOHAP, DHA, DOH, WHO, etc.);Social media	Rather disagree	Rather disagree	Rather agree	Agree	Agree	Rather disagree	Agree	Agree	No	I did not delay any vaccines for reasons other than allergy or infection	Yes	Lack of recommendation by the doctor	5	Strongly agree
Yes	Female	25	Postgraduate Degree (MSc, PhD., etc.) or higher	Married	Other Arab	Dubai	Healthcare (Doctor, Nurse, Dentist, Pharmacist, Healthcare Administration, etc.) worker	Yes, 4 doses or more	No	1	1 months - 11 months	Yes, all of them do have insurance	Yes, all of them have received the vaccinations	Yes, all of them have received the vaccinations	I have no concerns regarding childhood vaccines.	Every month	Very important	Very important	Very important	Very important	Not very important	Not at all important	Strongly agree	Strongly agree	Strongly agree	Strongly agree	Strongly agree	Strongly agree	Strongly agree	Strongly agree	Agree	Neutral	Excellent	Yes	Specialist doctors;School/university	Rather agree	Agree	Agree	Agree	Agree	Agree	Agree	Agree	No	I did not delay any vaccines for reasons other than allergy or infection	No	I did not refuse any vaccines for reasons other than allergy or infection	9	Disagree
Yes	Female	47	Diploma/Bachelor's Degree	Divorced	Other Arab	Dubai	Healthcare (Doctor, Nurse, Dentist, Pharmacist, Healthcare Administration, etc.) worker	Yes, 4 doses or more	No	2	12 years - 18 years	No, none of them have insurance	Yes, all of them have received the vaccinations	No, none of them have received the vaccinations	Painful and causes fever.	Annually	Very important	Very important	Fairly important	Very important	Very important	Fairly important	Strongly agree	Strongly agree	Strongly agree	Strongly agree	Agree	Agree	Strongly agree	Strongly agree	Strongly agree	Agree	Adequate	Yes	General practitioner/primary care pediatrician	Agree	Disagree	Disagree	Agree	Agree	Disagree	Rather disagree	Rather agree	No	Forgetfulness	I don't know	Fear of vaccine administration for your child	5	Disagree
Yes	Female	53	Diploma/Bachelor's Degree	Married	Other Arab	Abu Dhabi	Unemployed (non-healthcare background)	Yes, 3 doses	Yes	4 or more	12 years - 18 years;19 years or older	Yes, all of them do have insurance	Yes, all of them have received the vaccinations	Yes, but only some of them have received the vaccinations	Painful and causes fever.	Every 3 months	Very important	Very important	Very important	Very important	Very important	Fairly important	Strongly agree	Strongly agree	Agree	Agree	Neutral	Agree	Strongly agree	Strongly agree	Neutral	Disagree	Excellent	Yes	Specialist doctors	Rather disagree	Rather disagree	Rather agree	Agree	Agree	Rather agree	Agree	Rather disagree	No	I did not delay any vaccines for reasons other than allergy or infection	No	I did not refuse any vaccines for reasons other than allergy or infection	10	Strongly disagree
Yes	Female	35	Diploma/Bachelor's Degree	Divorced	UAE National	Abu Dhabi	Student (Health Sciences, Medicine, Dentistry, etc.)	Yes, 2 doses	Yes	4 or more	12 years - 18 years	Yes, but only some of them have insurance	Yes, all of them have received the vaccinations	Yes, but only some of them have received the vaccinations	Too many vaccines are given in one doctor's visit.	Every 3 months	Very important	Very important	Very important	Very important	Very important	Very important	Strongly agree	Strongly agree	Strongly agree	Strongly agree	Strongly agree	Strongly agree	Strongly agree	Neutral	Strongly agree	Agree	Inadequate	Yes	Word of mouth	Rather disagree	Agree	Agree	Agree	Agree	Agree	Agree	Rather disagree	Yes	Lack of recommendation by the doctor	Yes	I did not refuse any vaccines for reasons other than allergy or infection	1	Agree
Yes	Female	46	Postgraduate Degree (MSc, PhD., etc.) or higher	Married	Other Arab	Sharjah	Unemployed (non-healthcare background)	Yes, 4 doses or more	No	3	12 years - 18 years;19 years or older	Yes, all of them do have insurance	Yes, all of them have received the vaccinations	Not sure	Painful and causes fever.	I don't visit my children's doctor for regular checkups	Very important	Very important	Very important	Very important	Very important	Not very important	Strongly agree	Agree	Strongly agree	Strongly agree	Agree	Neutral	Agree	Agree	Disagree	Disagree	Adequate	Yes	General practitioner/primary care pediatrician;Specialist doctors;Governmental websites (CDC, MOHAP, DHA, DOH, WHO, etc.);Social media	Rather agree	Rather agree	Rather disagree	Agree	Agree	Rather disagree	Rather agree	Rather agree	No	I did not delay any vaccines for reasons other than allergy or infection	No	I did not refuse any vaccines for reasons other than allergy or infection	9	Disagree
Yes	Male	35	High School	Married	UAE National	Abu Dhabi	Healthcare (Doctor, Nurse, Dentist, Pharmacist, Healthcare Administration, etc.) worker	Yes, 1 dose	Yes	1	12 years - 18 years	Yes, but only some of them have insurance	Yes, all of them have received the vaccinations	Yes, all of them have received the vaccinations	Painful and causes fever.	Every month	Very important	Very important	Very important	Very important	Very important	Very important	Strongly agree	Strongly agree	Strongly agree	Strongly agree	Strongly agree	Agree	Agree	Agree	Agree	Agree	Inadequate	Yes	Word of mouth	Rather disagree	Agree	Agree	Agree	Rather agree	Rather agree	Disagree	Disagree	Yes	I did not delay any vaccines for reasons other than allergy or infection	Yes	I did not refuse any vaccines for reasons other than allergy or infection	2	Strongly disagree
Yes	Female	38	Diploma/Bachelor's Degree	Married	Other Arab	Ajman	Healthcare (Doctor, Nurse, Dentist, Pharmacist, Healthcare Administration, etc.) worker	Yes, 4 doses or more	No	2	6 years - 11 years;12 years - 18 years	Yes, all of them do have insurance	Yes, but only some of them have received the vaccinations	Yes, but only some of them have received the vaccinations	I have no concerns regarding childhood vaccines.	I don't visit my children's doctor for regular checkups	Very important	Very important	Very important	Fairly important	Don't know	Not very important	Agree	Agree	Neutral	Agree	Disagree	Neutral	Strongly agree	Agree	Neutral	Disagree	Adequate	No	Specialist doctors;Family Health Unit;Governmental websites (CDC, MOHAP, DHA, DOH, WHO, etc.);Mass media (radio/TV/newspapers);School/university	Rather disagree	Rather agree	Rather disagree	Agree	Agree	Rather disagree	Agree	Agree	Yes	Forgetfulness	No	I did not refuse any vaccines for reasons other than allergy or infection	9	Neutral
Yes	Female	53	Postgraduate Degree (MSc, PhD., etc.) or higher	Married	Other Arab	Sharjah	Housewife	Yes, 4 doses or more	No	3	19 years or older	Yes, all of them do have insurance	Yes, all of them have received the vaccinations	Not sure	I have no concerns regarding childhood vaccines.	I don't visit my children's doctor for regular checkups	Very important	Fairly important	Very important	Not very important	Fairly important	Fairly important	Strongly agree	Strongly agree	Strongly agree	Strongly agree	Disagree	Strongly agree	Strongly agree	Strongly agree	Disagree	Disagree	Adequate	Yes	Word of mouth;General practitioner/primary care pediatrician	Rather disagree	Rather agree	Rather agree	Rather agree	Agree	Disagree	Rather agree	Rather disagree	No	I did not delay any vaccines for reasons other than allergy or infection	No	I did not refuse any vaccines for reasons other than allergy or infection	10	Disagree
Yes	Female	56	Diploma/Bachelor's Degree	Married	Non-Arab	Abu Dhabi	Non-Healthcare worker	Yes, 3 doses	No	1	12 years - 18 years	Yes, all of them do have insurance	Yes, all of them have received the vaccinations	No, none of them have received the vaccinations	Vaccines may cause learning disabilities (such as autism).;Vaccines are given to children to prevent diseases that they are not likely to get.;I have other concerns regarding childhood vaccines.	I don't visit my children's doctor for regular checkups	Fairly important	Fairly important	Fairly important	Fairly important	Not at all important	Not at all important	Disagree	Disagree	Neutral	Strongly disagree	Agree	Neutral	Neutral	Agree	Strongly agree	Agree	Poor	No	General practitioner/primary care pediatrician;Specialist doctors	Disagree	Disagree	Rather agree	Rather agree	Rather disagree	Rather agree	Rather agree	Rather agree	No	Concerned about the side effects	Yes	Fear of vaccine administration for your child	0	Agree
Yes	Female	48	Postgraduate Degree (MSc, PhD., etc.) or higher	Married	Other Arab	Sharjah	Unemployed (non-healthcare background)	Yes, 4 doses or more	No	4 or more	12 years - 18 years;19 years or older	No, none of them have insurance	Yes, all of them have received the vaccinations	Yes, but only some of them have received the vaccinations	I have no concerns regarding childhood vaccines.	I don't visit my children's doctor for regular checkups	Fairly important	Very important	Very important	Very important	Not very important	Not very important	Agree	Agree	Agree	Agree	Disagree	Agree	Agree	Agree	Agree	Agree	Good	Yes	General practitioner/primary care pediatrician;Specialist doctors	Rather agree	Rather disagree	Rather disagree	Rather agree	Rather agree	Disagree	Disagree	Rather disagree	No	I did not delay any vaccines for reasons other than allergy or infection	No	I did not refuse any vaccines for reasons other than allergy or infection	10	Disagree
Yes	Female	33	Postgraduate Degree (MSc, PhD., etc.) or higher	Married	Other Arab	Abu Dhabi	Non-Healthcare worker	Yes, 4 doses or more	No	2	3 years - 5 years	Yes, all of them do have insurance	Yes, all of them have received the vaccinations	No, none of them have received the vaccinations	I have no concerns regarding childhood vaccines.	Every 6 months	Very important	Very important	Very important	Very important	Don't know	Not very important	Strongly agree	Neutral	Agree	Agree	Agree	Agree	Agree	Agree	Disagree	Disagree	Good	Yes	General practitioner/primary care pediatrician;Governmental websites (CDC, MOHAP, DHA, DOH, WHO, etc.)	Agree	Agree	Rather agree	Agree	Agree	Rather disagree	Agree	Rather disagree	No	I did not delay any vaccines for reasons other than allergy or infection;Other	No	I did not refuse any vaccines for reasons other than allergy or infection	10	Neutral
Yes	Female	54	Diploma/Bachelor's Degree	Married	Other Arab	Abu Dhabi	Non-Healthcare worker	Yes, 2 doses	Yes	3	19 years or older	Yes, all of them do have insurance	Yes, all of them have received the vaccinations	No, none of them have received the vaccinations	I have no concerns regarding childhood vaccines.	Every 3 months	Very important	Very important	Very important	Fairly important	Not very important	Not very important	Strongly agree	Strongly agree	Strongly agree	Strongly agree	Neutral	Agree	Strongly agree	Strongly agree	Disagree	Disagree	Adequate	Yes	Specialist doctors	Agree	Rather agree	Agree	Rather agree	Agree	Rather disagree	Rather agree	Disagree	No	I did not delay any vaccines for reasons other than allergy or infection	No	I did not refuse any vaccines for reasons other than allergy or infection	9	Strongly disagree
Yes	Male	53	Postgraduate Degree (MSc, PhD., etc.) or higher	Married	Other Arab	Abu Dhabi	Healthcare (Doctor, Nurse, Dentist, Pharmacist, Healthcare Administration, etc.) worker	Yes, 3 doses	Yes	2	19 years or older	Yes, all of them do have insurance	Yes, all of them have received the vaccinations	Yes, but only some of them have received the vaccinations	Painful and causes fever.	I don't visit my children's doctor for regular checkups	Very important	Very important	Very important	Very important	Very important	Fairly important	Strongly agree	Strongly agree	Strongly agree	Strongly agree	Disagree	Strongly agree	Strongly agree	Strongly agree	Strongly disagree	Strongly disagree	Excellent	Yes	Specialist doctors;Governmental websites (CDC, MOHAP, DHA, DOH, WHO, etc.)	Rather agree	Agree	Agree	Agree	Agree	Rather disagree	Agree	Rather disagree	No	I did not delay any vaccines for reasons other than allergy or infection	No	I did not refuse any vaccines for reasons other than allergy or infection	10	Strongly disagree
Yes	Female	40	Postgraduate Degree (MSc, PhD., etc.) or higher	Married	Non-Arab	Abu Dhabi	Non-Healthcare worker	Yes, 4 doses or more	No	2	6 years - 11 years;12 years - 18 years	Yes, all of them do have insurance	Yes, all of them have received the vaccinations	No, none of them have received the vaccinations	I have other concerns regarding childhood vaccines.	I don't visit my children's doctor for regular checkups	Very important	Don't know	Very important	Very important	Very important	Don't know	Agree	Agree	Agree	Agree	Neutral	Agree	Agree	Agree	Agree	Agree	Adequate	Yes	Word of mouth;General practitioner/primary care pediatrician;Specialist doctors;Governmental websites (CDC, MOHAP, DHA, DOH, WHO, etc.);Social media	Agree	Agree	Rather disagree	Agree	Agree	Rather agree	Agree	Agree	No	I did not delay any vaccines for reasons other than allergy or infection	No	I did not refuse any vaccines for reasons other than allergy or infection	10	Neutral
Yes	Female	32	Postgraduate Degree (MSc, PhD., etc.) or higher	Married	Non-Arab	Abu Dhabi	Non-Healthcare worker	Yes, 4 doses or more	No	2	6 years - 11 years	Yes, but only some of them have insurance	Yes, all of them have received the vaccinations	No, none of them have received the vaccinations	I have no concerns regarding childhood vaccines.	Every 3 months	Very important	Very important	Very important	Very important	Very important	Very important	Agree	Agree	Agree	Agree	Agree	Agree	Agree	Agree	Agree	Agree	Inadequate	No	General practitioner/primary care pediatrician	Rather disagree	Rather disagree	Disagree	Agree	Agree	Rather disagree	Rather disagree	Rather disagree	No	I did not delay any vaccines for reasons other than allergy or infection	No	I did not refuse any vaccines for reasons other than allergy or infection	7	Agree
Yes	Female	50	Diploma/Bachelor's Degree	Married	Other Arab	Dubai	Healthcare (Doctor, Nurse, Dentist, Pharmacist, Healthcare Administration, etc.) worker	Yes, 2 doses	No	3	12 years - 18 years;19 years or older	Yes, but only some of them have insurance	Yes, all of them have received the vaccinations	Yes, all of them have received the vaccinations	I have no concerns regarding childhood vaccines.	I don't visit my children's doctor for regular checkups	Very important	Very important	Very important	Very important	Very important	Very important	Strongly agree	Strongly agree	Strongly agree	Strongly agree	Neutral	Agree	Agree	Agree	Neutral	Disagree	Good	Yes	General practitioner/primary care pediatrician;Specialist doctors	Disagree	Rather agree	Rather agree	Rather agree	Agree	Disagree	Rather agree	Disagree	No	I did not delay any vaccines for reasons other than allergy or infection	No	I did not refuse any vaccines for reasons other than allergy or infection	9	Disagree
Yes	Female	34	Postgraduate Degree (MSc, PhD., etc.) or higher	Married	Non-Arab	Abu Dhabi	Non-Healthcare worker	Yes, 3 doses	No	1	6 years - 11 years	Yes, all of them do have insurance	Yes, all of them have received the vaccinations	No, none of them have received the vaccinations	Vaccines are given to children to prevent diseases that are not serious.;I have other concerns regarding childhood vaccines.	Every month	Very important	Very important	Don't know	Don't know	Fairly important	Not very important	Agree	Neutral	Agree	Agree	Agree	Neutral	Neutral	Neutral	Neutral	Agree	Good	No	Word of mouth;General practitioner/primary care pediatrician;Specialist doctors;Governmental websites (CDC, MOHAP, DHA, DOH, WHO, etc.)	Disagree	Agree	Rather agree	Agree	Rather agree	Disagree	Agree	Disagree	No	I did not delay any vaccines for reasons other than allergy or infection	No	I did not refuse any vaccines for reasons other than allergy or infection;Lack of recommendation by the doctor	8	Neutral
Yes	Female	35	Postgraduate Degree (MSc, PhD., etc.) or higher	Married	Non-Arab	Abu Dhabi	Student (non-health related majors)	Yes, 3 doses	No	1	6 years - 11 years	No, none of them have insurance	Yes, all of them have received the vaccinations	No, none of them have received the vaccinations	I have no concerns regarding childhood vaccines.	Every 6 months	Very important	Very important	Very important	Very important	Don't know	Don't know	Agree	Neutral	Agree	Neutral	Neutral	Neutral	Agree	Agree	Neutral	Neutral	Inadequate	No	General practitioner/primary care pediatrician	Rather disagree	Rather agree	Disagree	Agree	Agree	Disagree	Rather agree	Rather agree	No	I did not delay any vaccines for reasons other than allergy or infection	No	I did not refuse any vaccines for reasons other than allergy or infection	5	Neutral
Yes	Female	30	Diploma/Bachelor's Degree	Married	Other Arab	Ajman	Healthcare (Doctor, Nurse, Dentist, Pharmacist, Healthcare Administration, etc.) worker	Yes, 2 doses	No	1	1 years - 2 years	Yes, all of them do have insurance	Yes, all of them have received the vaccinations	No, none of them have received the vaccinations	I have no concerns regarding childhood vaccines.	Every month	Very important	Very important	Very important	Very important	Not very important	Very important	Strongly agree	Strongly agree	Strongly agree	Strongly agree	Agree	Neutral	Agree	Strongly agree	Agree	Disagree	Good	Yes	Social media	Agree	Agree	Rather agree	Agree	Agree	Rather agree	Rather agree	Disagree	No	I did not delay any vaccines for reasons other than allergy or infection	No	I did not refuse any vaccines for reasons other than allergy or infection	10	Neutral
Yes	Male	40	Diploma/Bachelor's Degree	Married	Non-Arab	Abu Dhabi	Healthcare (Doctor, Nurse, Dentist, Pharmacist, Healthcare Administration, etc.) worker	Yes, 4 doses or more	No	2	3 years - 5 years;6 years - 11 years	Yes, all of them do have insurance	Yes, all of them have received the vaccinations	Yes, all of them have received the vaccinations	I have no concerns regarding childhood vaccines.	Every 3 months	Very important	Very important	Very important	Very important	Very important	Very important	Strongly agree	Strongly agree	Strongly agree	Strongly agree	Disagree	Agree	Strongly agree	Strongly agree	Agree	Disagree	Good	Yes	General practitioner/primary care pediatrician;Specialist doctors;Governmental websites (CDC, MOHAP, DHA, DOH, WHO, etc.);Mass media (radio/TV/newspapers)	Agree	Agree	Agree	Agree	Agree	Rather agree	Agree	Rather agree	No	Vaccine was not available in the vaccination center	No	I did not refuse any vaccines for reasons other than allergy or infection	10	Agree
Yes	Female	30	Diploma/Bachelor's Degree	Married	Other Arab	Sharjah	Healthcare (Doctor, Nurse, Dentist, Pharmacist, Healthcare Administration, etc.) worker	Yes, 2 doses	No	4 or more	19 years or older	Yes, all of them do have insurance	Yes, all of them have received the vaccinations	Yes, all of them have received the vaccinations	Painful and causes fever.;Too many vaccines are given in one doctor's visit.;Vaccines are given to children to prevent diseases that are not serious.	Every 6 months	Don't know	Fairly important	Fairly important	Fairly important	Fairly important	Very important	Strongly agree	Strongly agree	Strongly agree	Strongly agree	Strongly agree	Strongly agree	Strongly agree	Strongly agree	Strongly agree	Strongly agree	Poor	Yes	Governmental websites (CDC, MOHAP, DHA, DOH, WHO, etc.)	Rather disagree	Rather disagree	Rather disagree	Rather disagree	Rather disagree	Rather disagree	Rather disagree	Rather disagree	I don't know	I did not delay any vaccines for reasons other than allergy or infection	Yes	I did not refuse any vaccines for reasons other than allergy or infection	7	Neutral
Yes	Female	50	Diploma/Bachelor's Degree	Married	Other Arab	Abu Dhabi	Housewife	Yes, 2 doses	No	3	12 years - 18 years;19 years or older	Yes, all of them do have insurance	Yes, all of them have received the vaccinations	Yes, all of them have received the vaccinations	I have no concerns regarding childhood vaccines.	Other	Very important	Very important	Very important	Very important	Very important	Very important	Strongly agree	Strongly agree	Strongly agree	Strongly agree	Neutral	Strongly agree	Strongly agree	Strongly agree	Neutral	Neutral	Good	Yes	General practitioner/primary care pediatrician;Specialist doctors	Rather disagree	Rather agree	Rather agree	Rather agree	Agree	Rather disagree	Rather agree	Agree	No	I did not delay any vaccines for reasons other than allergy or infection	No	I did not refuse any vaccines for reasons other than allergy or infection	7	Neutral
Yes	Male	34	Diploma/Bachelor's Degree	Married	UAE National	Ajman	Non-Healthcare worker	Yes, 4 doses or more	Yes	4 or more	3 years - 5 years;6 years - 11 years	Yes, all of them do have insurance	Yes, all of them have received the vaccinations	Yes, all of them have received the vaccinations	I have no concerns regarding childhood vaccines.	Every 6 months	Very important	Very important	Very important	Very important	Very important	Very important	Strongly agree	Strongly agree	Strongly agree	Strongly agree	Strongly agree	Strongly agree	Strongly agree	Strongly agree	Strongly agree	Strongly agree	Adequate	Yes	Word of mouth;General practitioner/primary care pediatrician;Specialist doctors;Family Health Unit;Governmental websites (CDC, MOHAP, DHA, DOH, WHO, etc.);Social media;School/university	Agree	Agree	Agree	Agree	Agree	Agree	Agree	Agree	No	I did not delay any vaccines for reasons other than allergy or infection	No	I did not refuse any vaccines for reasons other than allergy or infection	10	Strongly disagree
Yes	Female	21	High School	Married	UAE National	Abu Dhabi	Healthcare (Doctor, Nurse, Dentist, Pharmacist, Healthcare Administration, etc.) worker	Yes, 2 doses	No	4 or more	6 years - 11 years;12 years - 18 years;19 years or older	Yes, all of them do have insurance	Yes, all of them have received the vaccinations	Yes, all of them have received the vaccinations	Painful and causes fever.	Annually	Very important	Very important	Very important	Very important	Very important	Very important	Strongly agree	Strongly agree	Strongly agree	Strongly agree	Disagree	Strongly agree	Strongly agree	Strongly agree	Agree	Strongly disagree	Good	Yes	Word of mouth;General practitioner/primary care pediatrician;Specialist doctors;Family Health Unit;Governmental websites (CDC, MOHAP, DHA, DOH, WHO, etc.);Mass media (radio/TV/newspapers);Social media;School/university	Rather agree	Agree	Rather agree	Agree	Agree	Rather disagree	Agree	Disagree	No	I did not delay any vaccines for reasons other than allergy or infection	No	I did not refuse any vaccines for reasons other than allergy or infection	10	Strongly disagree
Yes	Male	29	Diploma/Bachelor's Degree	Married	Other Arab	Fujairah	Healthcare (Doctor, Nurse, Dentist, Pharmacist, Healthcare Administration, etc.) worker	Yes, 2 doses	No	3	3 years - 5 years;6 years - 11 years	Yes, all of them do have insurance	Yes, all of them have received the vaccinations	Yes, all of them have received the vaccinations	I have no concerns regarding childhood vaccines.	I don't visit my children's doctor for regular checkups	Very important	Very important	Very important	Very important	Not very important	Not very important	Strongly agree	Strongly agree	Strongly agree	Strongly agree	Neutral	Strongly agree	Strongly agree	Strongly agree	Neutral	Neutral	Good	Yes	School/university	Rather disagree	Rather agree	Disagree	Agree	Agree	Agree	Agree	Agree	No	Forgetfulness	No	Forgetfulness	2	Neutral
Yes	Female	43	Postgraduate Degree (MSc, PhD., etc.) or higher	Married	Other Arab	Abu Dhabi	Healthcare (Doctor, Nurse, Dentist, Pharmacist, Healthcare Administration, etc.) worker	Yes, 3 doses	No	3	12 years - 18 years	Yes, all of them do have insurance	Yes, all of them have received the vaccinations	No, none of them have received the vaccinations	I have no concerns regarding childhood vaccines.	I don't visit my children's doctor for regular checkups	Very important	Very important	Very important	Fairly important	Not at all important	Not at all important	Neutral	Neutral	Neutral	Neutral	Strongly agree	Neutral	Neutral	Neutral	Neutral	Neutral	Adequate	Yes	School/university	Rather disagree	Rather disagree	Rather disagree	Rather agree	Rather agree	Disagree	Rather disagree	Rather disagree	No	I did not delay any vaccines for reasons other than allergy or infection	No	I did not refuse any vaccines for reasons other than allergy or infection	10	Strongly disagree
Yes	Female	46	Diploma/Bachelor's Degree	Married	Non-Arab	Abu Dhabi	Housewife	Yes, 3 doses	No	4 or more	12 years - 18 years;19 years or older	Yes, all of them do have insurance	Yes, all of them have received the vaccinations	No, none of them have received the vaccinations	Painful and causes fever.	I don't visit my children's doctor for regular checkups	Fairly important	Fairly important	Fairly important	Fairly important	Fairly important	Not very important	Agree	Agree	Agree	Agree	Disagree	Agree	Agree	Agree	Disagree	Neutral	Inadequate	No	General practitioner/primary care pediatrician;Family Health Unit	Rather disagree	Rather agree	Rather agree	Rather agree	Rather agree	Rather disagree	Disagree	Rather agree	No	I did not delay any vaccines for reasons other than allergy or infection	No	I did not refuse any vaccines for reasons other than allergy or infection	5	Disagree
Yes	Female	30	Diploma/Bachelor's Degree	Married	Other Arab	Abu Dhabi	Healthcare (Doctor, Nurse, Dentist, Pharmacist, Healthcare Administration, etc.) worker	Yes, 3 doses	Yes	1	1 years - 2 years	Yes, all of them do have insurance	Yes, all of them have received the vaccinations	Yes, all of them have received the vaccinations	Too many vaccines are given in one doctor's visit.	Other	Fairly important	Very important	Fairly important	Very important	Fairly important	Fairly important	Neutral	Neutral	Neutral	Neutral	Neutral	Neutral	Agree	Agree	Agree	Neutral	Adequate	Yes	Specialist doctors	Rather disagree	Rather disagree	Rather disagree	Rather disagree	Rather disagree	Rather disagree	Rather disagree	Rather disagree	Yes	Lack of recommendation by the doctor	No	Lack of recommendation by the doctor	5	Neutral
Yes	Female	39	Diploma/Bachelor's Degree	Married	Other Arab	Abu Dhabi	Housewife	Yes, 2 doses	Yes	2	6 years - 11 years;12 years - 18 years	Yes, all of them do have insurance	Yes, all of them have received the vaccinations	Yes, but only some of them have received the vaccinations	I have no concerns regarding childhood vaccines.	Every 3 months	Not very important	Not very important	Not very important	Not very important	Not very important	Not very important	Agree	Agree	Neutral	Neutral	Neutral	Neutral	Neutral	Neutral	Neutral	Neutral	Adequate	No	Specialist doctors	Rather disagree	Rather agree	Rather agree	Rather agree	Rather disagree	Rather agree	Disagree	Agree	No	Concerned about the side effects	No	Lack of recommendation by the doctor	2	Disagree
Yes	Female	48	High School	Married	UAE National	Ras Al Khaimah	Housewife	No	No	4 or more	6 years - 11 years;12 years - 18 years;19 years or older	No, none of them have insurance	Yes, all of them have received the vaccinations	Yes, but only some of them have received the vaccinations	Painful and causes fever.	I don't visit my children's doctor for regular checkups	Very important	Very important	Very important	Very important	Fairly important	Not very important	Strongly agree	Strongly agree	Strongly agree	Strongly agree	Agree	Agree	Agree	Agree	Disagree	Disagree	Adequate	Yes	I do not any use any sources for getting information about childhood vaccinations.	Disagree	Agree	Agree	Agree	Agree	Rather disagree	Rather agree	Rather agree	No	I did not delay any vaccines for reasons other than allergy or infection	No	I did not refuse any vaccines for reasons other than allergy or infection	10	Strongly agree
Yes	Female	47	Diploma/Bachelor's Degree	Married	Other Arab	Abu Dhabi	Non-Healthcare worker	Yes, 3 doses	No	1	19 years or older	Yes, all of them do have insurance	Yes, all of them have received the vaccinations	No, none of them have received the vaccinations	Painful and causes fever.;Vaccines are given to children to prevent diseases that are not serious.;Vaccines may cause chronic diseases (such as diabetes, asthma).	I don't visit my children's doctor for regular checkups	Very important	Very important	Very important	Very important	Very important	Not very important	Strongly agree	Strongly agree	Strongly agree	Strongly agree	Neutral	Strongly agree	Strongly agree	Strongly agree	Neutral	Agree	Adequate	Yes	Word of mouth;Specialist doctors;Governmental websites (CDC, MOHAP, DHA, DOH, WHO, etc.);Social media	Rather agree	Agree	Disagree	Agree	Agree	Rather disagree	Rather agree	Rather disagree	No	I did not delay any vaccines for reasons other than allergy or infection	No	I did not refuse any vaccines for reasons other than allergy or infection	10	Neutral
Yes	Female	59	Postgraduate Degree (MSc, PhD., etc.) or higher	Married	Non-Arab	Abu Dhabi	Non-Healthcare worker	Yes, 4 doses or more	No	2	12 years - 18 years	Yes, all of them do have insurance	Yes, all of them have received the vaccinations	Yes, all of them have received the vaccinations	I have no concerns regarding childhood vaccines.	Every 6 months	Very important	Very important	Very important	Very important	Fairly important	Not very important	Strongly agree	Strongly agree	Strongly agree	Strongly agree	Neutral	Agree	Strongly agree	Agree	Disagree	Strongly disagree	Adequate	No	General practitioner/primary care pediatrician;Specialist doctors;Governmental websites (CDC, MOHAP, DHA, DOH, WHO, etc.);Mass media (radio/TV/newspapers)	Rather disagree	Rather agree	Rather disagree	Rather agree	Agree	Disagree	Rather agree	Rather disagree	No	I did not delay any vaccines for reasons other than allergy or infection	No	I did not refuse any vaccines for reasons other than allergy or infection	8	Disagree
Yes	Female	30	Diploma/Bachelor's Degree	Married	Other Arab	Abu Dhabi	Housewife	Yes, 2 doses	No	2	1 months - 11 months;3 years - 5 years	Yes, all of them do have insurance	No, none of them have received the vaccinations	Yes, all of them have received the vaccinations	Vaccines are given to children to prevent diseases that are not serious.;Vaccines are given to children to prevent diseases that they are not likely to get.	Every 6 months	Very important	Very important	Very important	Very important	Very important	Very important	Strongly agree	Strongly agree	Strongly agree	Strongly agree	Neutral	Agree	Strongly agree	Strongly agree	Strongly agree	Neutral	Adequate	No	Word of mouth;Specialist doctors;Governmental websites (CDC, MOHAP, DHA, DOH, WHO, etc.);Mass media (radio/TV/newspapers);Social media	Disagree	Agree	Agree	Agree	Agree	Rather agree	Rather agree	Rather agree	No	I did not delay any vaccines for reasons other than allergy or infection	No	I did not refuse any vaccines for reasons other than allergy or infection	10	Strongly disagree
Yes	Female	43	Postgraduate Degree (MSc, PhD., etc.) or higher	Married	Other Arab	Abu Dhabi	Non-Healthcare worker	Yes, 3 doses	No	2	12 years - 18 years	Yes, all of them do have insurance	Yes, all of them have received the vaccinations	No, none of them have received the vaccinations	I have other concerns regarding childhood vaccines.	I don't visit my children's doctor for regular checkups	Very important	Very important	Very important	Fairly important	Not at all important	Not at all important	Neutral	Neutral	Neutral	Neutral	Strongly agree	Neutral	Neutral	Neutral	Agree	Strongly agree	Adequate	Yes	Governmental websites (CDC, MOHAP, DHA, DOH, WHO, etc.);Blog/forum/non-governmental websites;School/university	Agree	Agree	Agree	Rather agree	Rather disagree	Disagree	Agree	Agree	Yes	Concerned about the side effects	Yes	Concerned about the side effects	5	Strongly disagree
Yes	Female	39	Diploma/Bachelor's Degree	Married	UAE National	Abu Dhabi	Housewife	Yes, 2 doses	No	3	1 years - 2 years;3 years - 5 years;6 years - 11 years	Yes, all of them do have insurance	Yes, all of them have received the vaccinations	Yes, all of them have received the vaccinations	Painful and causes fever.	I don't visit my children's doctor for regular checkups	Very important	Very important	Very important	Very important	Very important	Not at all important	Strongly agree	Neutral	Strongly agree	Strongly agree	Neutral	Neutral	Strongly agree	Strongly agree	Neutral	Neutral	Poor	Yes	Family Health Unit;Mass media (radio/TV/newspapers)	Rather agree	Rather disagree	Rather disagree	Rather agree	Rather agree	Rather agree	Rather agree	Rather agree	Yes	Other	Yes	Other	7	Neutral
Yes	Male	32	Diploma/Bachelor's Degree	Married	Other Arab	Ajman	Non-Healthcare worker	Yes, 3 doses	No	1	1 years - 2 years	Yes, all of them do have insurance	Yes, all of them have received the vaccinations	No, none of them have received the vaccinations	Painful and causes fever.	Annually	Very important	Very important	Very important	Very important	Very important	Very important	Strongly agree	Agree	Strongly agree	Strongly agree	Neutral	Agree	Strongly agree	Strongly agree	Neutral	Disagree	Inadequate	No	Word of mouth;Governmental websites (CDC, MOHAP, DHA, DOH, WHO, etc.)	Agree	Agree	Agree	Agree	Agree	Rather agree	Rather agree	Agree	Yes	Forgetfulness	Yes	Forgetfulness	10	Agree
Yes	Female	32	Postgraduate Degree (MSc, PhD., etc.) or higher	Married	Other Arab	Abu Dhabi	Non-Healthcare worker	Yes, 2 doses	No	2	1 months - 11 months;3 years - 5 years	Yes, all of them do have insurance	Yes, all of them have received the vaccinations	No, none of them have received the vaccinations	I have no concerns regarding childhood vaccines.	Every 3 months	Very important	Very important	Very important	Very important	Not at all important	Not very important	Strongly agree	Strongly agree	Strongly agree	Strongly agree	Disagree	Agree	Agree	Agree	Agree	Agree	Good	No	Specialist doctors	Rather disagree	Rather disagree	Agree	Rather disagree	Agree	Disagree	Rather agree	Disagree	No	I did not delay any vaccines for reasons other than allergy or infection	No	I did not refuse any vaccines for reasons other than allergy or infection	6	Strongly agree
Yes	Male	48	Postgraduate Degree (MSc, PhD., etc.) or higher	Married	UAE National	Fujairah	Healthcare (Doctor, Nurse, Dentist, Pharmacist, Healthcare Administration, etc.) worker	Yes, 2 doses	No	2	6 years - 11 years	Yes, all of them do have insurance	Yes, all of them have received the vaccinations	Yes, all of them have received the vaccinations	Too many vaccines are given in one doctor's visit.	Annually	Fairly important	Fairly important	Very important	Very important	Very important	Fairly important	Strongly agree	Agree	Agree	Agree	Strongly agree	Agree	Strongly agree	Strongly agree	Strongly agree	Neutral	Inadequate	Yes	General practitioner/primary care pediatrician	Rather disagree	Rather disagree	Rather disagree	Disagree	Disagree	Rather disagree	Rather disagree	Rather disagree	Yes	Lack of recommendation by the doctor	Yes	I did not refuse any vaccines for reasons other than allergy or infection	2	Disagree
Yes	Female	40	Postgraduate Degree (MSc, PhD., etc.) or higher	Married	UAE National	Abu Dhabi	Healthcare (Doctor, Nurse, Dentist, Pharmacist, Healthcare Administration, etc.) worker	Yes, 2 doses	No	2	1 years - 2 years;3 years - 5 years	Yes, all of them do have insurance	Yes, all of them have received the vaccinations	No, none of them have received the vaccinations	The ingredients in vaccines are unsafe.;I have other concerns regarding childhood vaccines.	Annually	Very important	Very important	Fairly important	Very important	Not very important	Not very important	Agree	Neutral	Agree	Neutral	Agree	Neutral	Neutral	Disagree	Agree	Neutral	Good	Yes	Governmental websites (CDC, MOHAP, DHA, DOH, WHO, etc.);Other	Rather disagree	Rather agree	Agree	Rather disagree	Rather disagree	Rather disagree	Agree	Agree	No	I did not delay any vaccines for reasons other than allergy or infection	No	I did not refuse any vaccines for reasons other than allergy or infection	3	Strongly disagree
Yes	Female	44	Postgraduate Degree (MSc, PhD., etc.) or higher	Married	Other Arab	Dubai	Healthcare (Doctor, Nurse, Dentist, Pharmacist, Healthcare Administration, etc.) worker	Yes, 3 doses	No	3	12 years - 18 years	Yes, all of them do have insurance	Yes, all of them have received the vaccinations	Yes, but only some of them have received the vaccinations	I have no concerns regarding childhood vaccines.	Every month	Very important	Very important	Very important	Very important	Not very important	Not very important	Agree	Agree	Agree	Agree	Agree	Agree	Agree	Agree	Agree	Neutral	Excellent	Yes	Governmental websites (CDC, MOHAP, DHA, DOH, WHO, etc.)	Agree	Agree	Agree	Rather agree	Rather agree	Disagree	Agree	Agree	No	I did not delay any vaccines for reasons other than allergy or infection	No	Concerned about the side effects	9	Agree
Yes	Male	57	Postgraduate Degree (MSc, PhD., etc.) or higher	Married	Other Arab	Fujairah	Healthcare (Doctor, Nurse, Dentist, Pharmacist, Healthcare Administration, etc.) worker	Yes, 4 doses or more	No	4 or more	12 years - 18 years;19 years or older	Yes, but only some of them have insurance	Yes, all of them have received the vaccinations	Yes, but only some of them have received the vaccinations	Painful and causes fever.	I don't visit my children's doctor for regular checkups	Very important	Very important	Very important	Very important	Not very important	Not very important	Strongly agree	Strongly agree	Strongly agree	Strongly agree	Agree	Strongly agree	Strongly agree	Agree	Agree	Agree	Excellent	Yes	General practitioner/primary care pediatrician;Governmental websites (CDC, MOHAP, DHA, DOH, WHO, etc.);School/university	Disagree	Agree	Agree	Agree	Agree	Rather disagree	Rather agree	Disagree	No	I did not delay any vaccines for reasons other than allergy or infection	No	I did not refuse any vaccines for reasons other than allergy or infection	10	Neutral
Yes	Female	47	Diploma/Bachelor's Degree	Married	UAE National	Abu Dhabi	Unemployed (non-healthcare background)	Yes, 4 doses or more	Yes	1	3 years - 5 years	No, none of them have insurance	Not sure	Not sure	I have no concerns regarding childhood vaccines.	Other	Don't know	Don't know	Don't know	Don't know	Don't know	Don't know	Neutral	Neutral	Neutral	Neutral	Neutral	Neutral	Neutral	Neutral	Neutral	Neutral	Good	No	Other	Agree	Rather agree	Agree	Agree	Rather disagree	Agree	Agree	Disagree	I don't know	Other	I don't know	Other	5	Neutral
Yes	Female	56	Diploma/Bachelor's Degree	Married	Non-Arab	Abu Dhabi	Housewife	Yes, 4 doses or more	No	3	19 years or older	Yes, all of them do have insurance	Yes, all of them have received the vaccinations	No, none of them have received the vaccinations	I have no concerns regarding childhood vaccines.	I don't visit my children's doctor for regular checkups	Very important	Very important	Very important	Don't know	Don't know	Not very important	Strongly agree	Strongly agree	Strongly agree	Strongly agree	Neutral	Strongly agree	Strongly agree	Strongly agree	Strongly disagree	Strongly agree	Excellent	No	General practitioner/primary care pediatrician;Governmental websites (CDC, MOHAP, DHA, DOH, WHO, etc.)	Disagree	Agree	Disagree	Agree	Agree	Agree	Disagree	Disagree	Yes	Other	No	Other	8	Neutral
Yes	Female	37	Diploma/Bachelor's Degree	Married	Non-Arab	Abu Dhabi	Non-Healthcare worker	Yes, 2 doses	No	3	1 years - 2 years;6 years - 11 years	Yes, all of them do have insurance	Yes, all of them have received the vaccinations	No, none of them have received the vaccinations	I have no concerns regarding childhood vaccines.	Other	Very important	Very important	Very important	Fairly important	Not at all important	Not very important	Strongly agree	Agree	Neutral	Disagree	Agree	Disagree	Agree	Agree	Agree	Disagree	Excellent	Yes	Word of mouth;General practitioner/primary care pediatrician;Specialist doctors;Blog/forum/non-governmental websites;Mass media (radio/TV/newspapers);Social media;School/university	Rather agree	Agree	Rather agree	Rather agree	Rather agree	Rather agree	Agree	Rather agree	No	I did not delay any vaccines for reasons other than allergy or infection	No	I did not refuse any vaccines for reasons other than allergy or infection	9	Neutral
Yes	Female	29	Diploma/Bachelor's Degree	Married	Other Arab	Abu Dhabi	Non-Healthcare worker	Yes, 2 doses	No	3	3 years - 5 years;6 years - 11 years	Yes, all of them do have insurance	Yes, all of them have received the vaccinations	No, none of them have received the vaccinations	Painful and causes fever.;Too many vaccines are given in one doctor's visit.;Vaccines may cause learning disabilities (such as autism).;The ingredients in vaccines are unsafe.	I don't visit my children's doctor for regular checkups	Don't know	Don't know	Don't know	Don't know	Don't know	Fairly important	Neutral	Neutral	Neutral	Neutral	Neutral	Neutral	Neutral	Neutral	Neutral	Neutral	Adequate	No	Specialist doctors;Family Health Unit	Rather agree	Rather agree	Rather agree	Rather agree	Rather agree	Rather agree	Rather agree	Rather agree	No	Other	I don't know	Other	5	Neutral
Yes	Female	38	High School	Married	Other Arab	Abu Dhabi	Unemployed (non-healthcare background)	Yes, 1 dose	Yes	3	12 years - 18 years	Yes, all of them do have insurance	Yes, all of them have received the vaccinations	No, none of them have received the vaccinations	Vaccines may cause chronic diseases (such as diabetes, asthma).	Every 6 months	Very important	Very important	Very important	Very important	Very important	Very important	Strongly agree	Strongly agree	Strongly agree	Strongly agree	Strongly agree	Strongly agree	Strongly agree	Strongly agree	Strongly agree	Strongly agree	Poor	Yes	Word of mouth	Disagree	Disagree	Disagree	Disagree	Disagree	Disagree	Disagree	Disagree	Yes	I did not delay any vaccines for reasons other than allergy or infection	Yes	I did not refuse any vaccines for reasons other than allergy or infection	8	Strongly disagree
Yes	Female	56	Diploma/Bachelor's Degree	Married	UAE National	Abu Dhabi	Housewife	Yes, 3 doses	No	3	12 years - 18 years;19 years or older	Yes, all of them do have insurance	Yes, all of them have received the vaccinations	Yes, all of them have received the vaccinations	I have no concerns regarding childhood vaccines.	I don't visit my children's doctor for regular checkups	Very important	Very important	Fairly important	Fairly important	Very important	Very important	Strongly agree	Agree	Strongly agree	Agree	Neutral	Strongly agree	Agree	Agree	Strongly agree	Neutral	Adequate	No	Social media;School/university	Rather agree	Agree	Rather agree	Agree	Agree	Rather agree	Agree	Agree	No	I did not delay any vaccines for reasons other than allergy or infection	I don't know	I did not refuse any vaccines for reasons other than allergy or infection	9	Agree
Yes	Female	40	Diploma/Bachelor's Degree	Married	Other Arab	Sharjah	Housewife	Yes, 4 doses or more	Yes	3	6 years - 11 years;12 years - 18 years	Yes, all of them do have insurance	Yes, all of them have received the vaccinations	No, none of them have received the vaccinations	Vaccines may cause learning disabilities (such as autism).;Vaccines may cause chronic diseases (such as diabetes, asthma).	Every 6 months	Very important	Very important	Very important	Very important	Fairly important	Fairly important	Agree	Strongly agree	Strongly agree	Strongly agree	Agree	Agree	Agree	Agree	Agree	Agree	Adequate	Yes	General practitioner/primary care pediatrician;Specialist doctors;Family Health Unit;Governmental websites (CDC, MOHAP, DHA, DOH, WHO, etc.)	Rather agree	Rather agree	Rather disagree	Agree	Agree	Rather disagree	Rather agree	Agree	No	I did not delay any vaccines for reasons other than allergy or infection	No	I did not refuse any vaccines for reasons other than allergy or infection	8	Disagree
Yes	Female	43	Diploma/Bachelor's Degree	Married	Other Arab	Sharjah	Housewife	Yes, 3 doses	No	2	12 years - 18 years	Yes, all of them do have insurance	Yes, all of them have received the vaccinations	Yes, all of them have received the vaccinations	Vaccines are given to children to prevent diseases that are not serious.	Every 3 months	Very important	Very important	Very important	Very important	Very important	Fairly important	Strongly agree	Strongly agree	Strongly agree	Strongly agree	Agree	Strongly agree	Strongly agree	Strongly agree	Strongly agree	Disagree	Excellent	Yes	Specialist doctors;Family Health Unit;Governmental websites (CDC, MOHAP, DHA, DOH, WHO, etc.)	Disagree	Disagree	Agree	Agree	Agree	Rather agree	Rather agree	Rather agree	No	Other	No	Other	10	Agree
Yes	Female	42	Postgraduate Degree (MSc, PhD., etc.) or higher	Married	Other Arab	Dubai	Non-Healthcare worker	Yes, 4 doses or more	No	2	1 months - 11 months;1 years - 2 years	Yes, all of them do have insurance	Yes, all of them have received the vaccinations	No, none of them have received the vaccinations	Painful and causes fever.;Too many vaccines are given in one doctor's visit.	Annually	Very important	Very important	Very important	Very important	Don't know	Don't know	Agree	Agree	Agree	Agree	Strongly agree	Neutral	Agree	Agree	Neutral	Agree	Adequate	Yes	Word of mouth;General practitioner/primary care pediatrician;Blog/forum/non-governmental websites;Social media	Rather agree	Rather agree	Rather agree	Rather agree	Agree	Rather agree	Agree	Agree	No	I did not delay any vaccines for reasons other than allergy or infection	No	I did not refuse any vaccines for reasons other than allergy or infection	8	Neutral
Yes	Female	23	Diploma/Bachelor's Degree	Married	Other Arab	Dubai	Housewife	Yes, 2 doses	No	1	1 months - 11 months	Yes, all of them do have insurance	Yes, all of them have received the vaccinations	No, none of them have received the vaccinations	Painful and causes fever.	Every 6 months	Very important	Very important	Very important	Fairly important	Fairly important	Very important	Strongly agree	Strongly agree	Strongly agree	Strongly agree	Agree	Agree	Strongly agree	Strongly agree	Strongly agree	Disagree	Adequate	Yes	General practitioner/primary care pediatrician;Specialist doctors	Agree	Agree	Rather agree	Agree	Agree	Rather disagree	Agree	Rather disagree	No	I did not delay any vaccines for reasons other than allergy or infection	No	I did not refuse any vaccines for reasons other than allergy or infection	10	Disagree
Yes	Female	32	Diploma/Bachelor's Degree	Married	Other Arab	Dubai	Housewife	Yes, 3 doses	No	2	1 years - 2 years;6 years - 11 years	Yes, all of them do have insurance	Yes, all of them have received the vaccinations	Yes, but only some of them have received the vaccinations	Painful and causes fever.;I have other concerns regarding childhood vaccines.	Every month	Very important	Very important	Don't know	Very important	Not at all important	Fairly important	Agree	Neutral	Neutral	Agree	Agree	Agree	Neutral	Agree	Agree	Agree	Inadequate	No	General practitioner/primary care pediatrician	Rather disagree	Rather disagree	Agree	Rather agree	Agree	Rather disagree	Rather agree	Rather agree	No	I did not delay any vaccines for reasons other than allergy or infection	No	I did not refuse any vaccines for reasons other than allergy or infection	8	Neutral
نعم	أنثى	48	دراسات عليا (ماجستير/ دكتوراه/ إلخ..) أو اعلى	متزوج/ متزوجة	جنسية عربية أخرى	أبوظبي	عاطل عن العمل (خلفية غير طبية)	نعم، 4 جرعات أو أكثر	لا	4 أو أكثر	12 سنة - 18 سنة	نعم، كلهم لديهم تأمين	نعم، كلهم حصلوا على التطعيمات	لا، لم يحصل أي منهم على التطعيمات	مؤلمة وتسبب الحمى.	سنوياً	مهم نوعا ما	مهم جدا	مهم نوعا ما	ليس مهما جدا	ليس مهما جدا	ليس مهما على الإطلاق	موافق	موافق	موافق	موافق	موافق	محايد	موافق	موافق	موافق	موافق	كافي	نعم	وسائل التواصل الاجتماعي	اوافق نوعاً ما	اوافق نوعاً ما	اوافق نوعاً ما	اوافق	اوافق نوعاً ما	أعترض نوعاً ما	اوافق نوعاً ما	اوافق نوعاً ما	نعم	أسباب أخرى	نعم	أسباب أخرى	8	غير متأكد
نعم	أنثى	45	شهادة بكالوريوس/ دبلوم مهني	متزوج/ متزوجة	جنسية عربية أخرى	الشارقة	ربة منزل	نعم، جرعتان	لا	4 أو أكثر	6 سنوات - 11 سنة;12 سنة - 18 سنة;19 سنة أو أكبر	نعم، ولكن فقط البعض منهم لديه تأمين	نعم، كلهم حصلوا على التطعيمات	نعم، ولكن البعض منهم فقط حصل على التطعيمات	قد تسبب التطعيمات صعوبات في التعلم (مثل التوحد).;لدي مخاوف أخرى بشأن تطعيمات الأطفال.	سنوياً	مهم جدا	مهم جدا	مهم جدا	مهم جدا	ليس مهما جدا	مهم نوعا ما	موافق	موافق	موافق	موافق بشدة	محايد	موافق	موافق	موافق	موافق بشدة	غير موافق	غير كافي	لا	الطبيب العام/ طبيب الأطفال;وحدة صحة الأسرة	اوافق نوعاً ما	اوافق نوعاً ما	اوافق نوعاً ما	اوافق نوعاً ما	أعترض نوعاً ما	أعترض نوعاً ما	اوافق	اوافق نوعاً ما	لا	أسباب أخرى	لا	أسباب أخرى	9	لا أوافق
نعم	أنثى	48	شهادة بكالوريوس/ دبلوم مهني	متزوج/ متزوجة	جنسية عربية أخرى	أبوظبي	ربة منزل	نعم، 3 جرعات	لا	3	12 سنة - 18 سنة	نعم، كلهم لديهم تأمين	نعم، كلهم حصلوا على التطعيمات	لا، لم يحصل أي منهم على التطعيمات	ليس لدي أي مخاوف بشأن تطعيمات الأطفال.	كل 6 أشهر	مهم جدا	مهم جدا	مهم جدا	مهم جدا	مهم نوعا ما	ليس مهما جدا	موافق بشدة	موافق بشدة	موافق بشدة	موافق بشدة	موافق بشدة	موافق	موافق	موافق	موافق	موافق	غير كافي	نعم	الطبيب العام/ طبيب الأطفال	أعترض نوعاً ما	اوافق	اوافق نوعاً ما	اوافق نوعاً ما	اوافق نوعاً ما	اوافق نوعاً ما	اوافق نوعاً ما	اوافق نوعاً ما	لا	لم أتاخر عن إعطاء اي تطعيم لاسباب غير المرض أو الحساسية	لا	لم أمتنع عن إعطاء اي تطعيم لاسباب غير المرض أو الحساسية	9	لا أوافق
نعم	أنثى	49	شهادة بكالوريوس/ دبلوم مهني	متزوج/ متزوجة	جنسية عربية أخرى	أبوظبي	عامل في مجال آخر غير طبي	نعم، جرعتان	نعم	4 أو أكثر	3 سنوات - 5 سنوات;12 سنة - 18 سنة;19 سنة أو أكبر	نعم، كلهم لديهم تأمين	نعم، كلهم حصلوا على التطعيمات	نعم، كلهم حصلوا على التطعيمات	مؤلمة وتسبب الحمى.	لا أقوم بزيارة طبيب أطفالي لإجراء الفحوصات الدورية	مهم نوعا ما	مهم جدا	مهم نوعا ما	مهم جدا	ليس مهما على الإطلاق	مهم نوعا ما	موافق بشدة	موافق بشدة	موافق بشدة	موافق بشدة	موافق بشدة	موافق	موافق	موافق	موافق	محايد	جيد	لا	المواقع الحكومية (مركز مكافحة الأمراض والوقاية منها، وزارة الصحة، هيئة صحة دبي، دائرة الصحة، منظمة الصحة العالمية، إلى آخره)	اوافق نوعاً ما	اوافق نوعاً ما	أعترض	اوافق	اوافق	اوافق نوعاً ما	اوافق نوعاً ما	اوافق نوعاً ما	لا	لم أتاخر عن إعطاء اي تطعيم لاسباب غير المرض أو الحساسية	لا	لم أمتنع عن إعطاء اي تطعيم لاسباب غير المرض أو الحساسية	10	غير متأكد
نعم	أنثى	60	دراسات عليا (ماجستير/ دكتوراه/ إلخ..) أو اعلى	متزوج/ متزوجة	جنسية عربية أخرى	أبوظبي	عامل في القطاع الصحي (طبيب، ممرض، طبيب أسنان، صيدلي، إدارة الرعاية الصحية، إلخ..)	نعم، 3 جرعات	نعم	1	19 سنة أو أكبر	نعم، كلهم لديهم تأمين	نعم، كلهم حصلوا على التطعيمات	لا، لم يحصل أي منهم على التطعيمات	مؤلمة وتسبب الحمى.	ٌٌغير ذلك	مهم جدا	مهم جدا	مهم جدا	مهم جدا	مهم جدا	مهم جدا	موافق بشدة	موافق بشدة	موافق بشدة	موافق بشدة	محايد	موافق	موافق بشدة	موافق بشدة	محايد	غير موافق	جيد	نعم	الطبيب العام/ طبيب الأطفال	اوافق	اوافق	اوافق نوعاً ما	اوافق	اوافق	اوافق نوعاً ما	اوافق	أعترض نوعاً ما	لا	لم أتاخر عن إعطاء اي تطعيم لاسباب غير المرض أو الحساسية	لا	لم أمتنع عن إعطاء اي تطعيم لاسباب غير المرض أو الحساسية	10	غير متأكد
نعم	ذكر	54	شهادة بكالوريوس/ دبلوم مهني	متزوج/ متزوجة	جنسية عربية أخرى	الشارقة	عامل في مجال آخر غير طبي	نعم، جرعتان	لا	4 أو أكثر	6 سنوات - 11 سنة;12 سنة - 18 سنة;19 سنة أو أكبر	نعم، كلهم لديهم تأمين	نعم، كلهم حصلوا على التطعيمات	غير متأكد	مؤلمة وتسبب الحمى.	لا أقوم بزيارة طبيب أطفالي لإجراء الفحوصات الدورية	مهم جدا	مهم جدا	مهم جدا	مهم نوعا ما	مهم جدا	ليس مهما جدا	موافق بشدة	موافق	موافق بشدة	موافق بشدة	محايد	موافق بشدة	موافق	موافق	موافق	موافق	كافي	لا	عن طريق الآخرين;المدونات الإلكترونية/المنتديات الإلكترونية/المواقع غير الحكومية;وسائل الإعلام (راديو/ تلفزيون/ صحف);مصادر آخرى	أعترض نوعاً ما	اوافق	اوافق نوعاً ما	اوافق	اوافق نوعاً ما	أعترض نوعاً ما	أعترض نوعاً ما	اوافق نوعاً ما	نعم	النسيان;القلق من الآثار الجانبية	نعم	عدم التوصية من قبل الطبيب;النسيان	8	غير متأكد
نعم	أنثى	33	مدرسة ثانوية	متزوج/ متزوجة	جنسية عربية أخرى	الشارقة	ربة منزل	لا	لا	4 أو أكثر	12 سنة - 18 سنة	لا، لا أحد منهم لديه تأمين	نعم، كلهم حصلوا على التطعيمات	لا، لم يحصل أي منهم على التطعيمات	مؤلمة وتسبب الحمى.;قد تسبب التطعيمات صعوبات في التعلم (مثل التوحد).;المكونات الموجودة في التطعيمات غير آمنة.	لا أقوم بزيارة طبيب أطفالي لإجراء الفحوصات الدورية	مهم جدا	مهم جدا	مهم جدا	مهم جدا	مهم جدا	ليس مهما جدا	موافق بشدة	موافق بشدة	موافق بشدة	موافق بشدة	غير موافق	موافق بشدة	موافق بشدة	موافق بشدة	موافق بشدة	محايد	جيد	لا	الطبيب العام/ طبيب الأطفال	أعترض	اوافق نوعاً ما	اوافق	اوافق	اوافق نوعاً ما	أعترض نوعاً ما	اوافق	اوافق	نعم	عدم التوصية من قبل الطبيب	لا	التطعيم لم يكن متوفرا في مركز التطعيم	9	لا أوافق بشدة
نعم	ذكر	49	شهادة بكالوريوس/ دبلوم مهني	متزوج/ متزوجة	جنسية عربية أخرى	عجمان	عامل في مجال آخر غير طبي	نعم، 3 جرعات	لا	4 أو أكثر	6 سنوات - 11 سنة;12 سنة - 18 سنة;19 سنة أو أكبر	نعم، كلهم لديهم تأمين	نعم، كلهم حصلوا على التطعيمات	غير متأكد	مؤلمة وتسبب الحمى.;يعطى الكثير من التطعيمات في زيارة واحدة للطبيب.;تُعطى التطعيمات للأطفال للوقاية من الأمراض التي من غير المحتمل أن يصابوا بها.	لا أقوم بزيارة طبيب أطفالي لإجراء الفحوصات الدورية	مهم نوعا ما	مهم نوعا ما	مهم نوعا ما	مهم نوعا ما	مهم نوعا ما	ليس مهما جدا	موافق	موافق	موافق	موافق	غير موافق	محايد	موافق	موافق	غير موافق	محايد	كافي	لا	الطبيب العام/ طبيب الأطفال;الطبيب الاخصائي;وحدة صحة الأسرة;المواقع الحكومية (مركز مكافحة الأمراض والوقاية منها، وزارة الصحة، هيئة صحة دبي، دائرة الصحة، منظمة الصحة العالمية، إلى آخره);المدونات الإلكترونية/المنتديات الإلكترونية/المواقع غير الحكومية	اوافق نوعاً ما	اوافق نوعاً ما	أعترض نوعاً ما	اوافق نوعاً ما	اوافق	أعترض نوعاً ما	اوافق نوعاً ما	أعترض نوعاً ما	لا	لم أتاخر عن إعطاء اي تطعيم لاسباب غير المرض أو الحساسية	لا	لم أمتنع عن إعطاء اي تطعيم لاسباب غير المرض أو الحساسية	10	لا أوافق
نعم	ذكر	40	مدرسة ثانوية	متزوج/ متزوجة	جنسية عربية أخرى	أبوظبي	ربة منزل	نعم، جرعتان	لا	2	1 - 11 شهر;3 سنوات - 5 سنوات	نعم، كلهم لديهم تأمين	نعم، كلهم حصلوا على التطعيمات	لا، لم يحصل أي منهم على التطعيمات	ليس لدي أي مخاوف بشأن تطعيمات الأطفال.	كل 3 أشهر	مهم جدا	مهم جدا	مهم جدا	لا أعرف	مهم جدا	ليس مهما جدا	موافق بشدة	موافق بشدة	موافق بشدة	موافق بشدة	محايد	موافق بشدة	موافق بشدة	موافق بشدة	محايد	موافق	جيد	نعم	الطبيب العام/ طبيب الأطفال;المواقع الحكومية (مركز مكافحة الأمراض والوقاية منها، وزارة الصحة، هيئة صحة دبي، دائرة الصحة، منظمة الصحة العالمية، إلى آخره)	اوافق	اوافق	اوافق	اوافق	اوافق	أعترض نوعاً ما	اوافق	اوافق نوعاً ما	لا	لم أتاخر عن إعطاء اي تطعيم لاسباب غير المرض أو الحساسية	لا	لم أمتنع عن إعطاء اي تطعيم لاسباب غير المرض أو الحساسية	10	لا أوافق
نعم	أنثى	49	مدرسة إعدادية أو أقل	متزوج/ متزوجة	جنسية عربية أخرى	الشارقة	ربة منزل	نعم، 3 جرعات	لا	2	12 سنة - 18 سنة	لا، لا أحد منهم لديه تأمين	غير متأكد	غير متأكد	ليس لدي أي مخاوف بشأن تطعيمات الأطفال.	لا أقوم بزيارة طبيب أطفالي لإجراء الفحوصات الدورية	مهم جدا	مهم جدا	لا أعرف	لا أعرف	مهم نوعا ما	ليس مهما جدا	موافق بشدة	موافق	موافق بشدة	موافق بشدة	محايد	موافق	موافق	موافق بشدة	محايد	موافق	غير كافي	لا	الطبيب الاخصائي;المواقع الحكومية (مركز مكافحة الأمراض والوقاية منها، وزارة الصحة، هيئة صحة دبي، دائرة الصحة، منظمة الصحة العالمية، إلى آخره)	اوافق نوعاً ما	اوافق	اوافق نوعاً ما	اوافق	اوافق نوعاً ما	اوافق نوعاً ما	اوافق	أعترض	نعم	لم أتاخر عن إعطاء اي تطعيم لاسباب غير المرض أو الحساسية	لا	لم أمتنع عن إعطاء اي تطعيم لاسباب غير المرض أو الحساسية	10	لا أوافق
نعم	أنثى	53	شهادة بكالوريوس/ دبلوم مهني	متزوج/ متزوجة	جنسية عربية أخرى	أبوظبي	عامل في مجال آخر غير طبي	نعم، جرعتان	لا	4 أو أكثر	19 سنة أو أكبر	نعم، كلهم لديهم تأمين	نعم، كلهم حصلوا على التطعيمات	غير متأكد	ليس لدي أي مخاوف بشأن تطعيمات الأطفال.	كل 3 أشهر	مهم جدا	مهم جدا	مهم جدا	مهم جدا	مهم نوعا ما	مهم نوعا ما	موافق بشدة	موافق بشدة	موافق بشدة	موافق بشدة	موافق	موافق	موافق بشدة	موافق	محايد	موافق	جيد	لا	المدونات الإلكترونية/المنتديات الإلكترونية/المواقع غير الحكومية	اوافق نوعاً ما	اوافق نوعاً ما	اوافق نوعاً ما	اوافق	اوافق نوعاً ما	اوافق نوعاً ما	اوافق نوعاً ما	اوافق نوعاً ما	لا	لم أتاخر عن إعطاء اي تطعيم لاسباب غير المرض أو الحساسية	لا	لم أمتنع عن إعطاء اي تطعيم لاسباب غير المرض أو الحساسية	6	غير متأكد
نعم	أنثى	30	مدرسة ثانوية	متزوج/ متزوجة	جنسية عربية أخرى	أبوظبي	ربة منزل	نعم، 3 جرعات	لا	1	3 سنوات - 5 سنوات	نعم، كلهم لديهم تأمين	نعم، كلهم حصلوا على التطعيمات	لا، لم يحصل أي منهم على التطعيمات	ليس لدي أي مخاوف بشأن تطعيمات الأطفال.	ٌٌغير ذلك	مهم جدا	مهم جدا	مهم جدا	مهم جدا	ليس مهما جدا	مهم نوعا ما	موافق بشدة	موافق	موافق	موافق	محايد	موافق	موافق	موافق بشدة	غير موافق	محايد	كافي	نعم	عن طريق الآخرين	أعترض نوعاً ما	اوافق نوعاً ما	اوافق نوعاً ما	اوافق نوعاً ما	اوافق	أعترض نوعاً ما	اوافق نوعاً ما	أعترض نوعاً ما	لا	لم أتاخر عن إعطاء اي تطعيم لاسباب غير المرض أو الحساسية	لا	لم أمتنع عن إعطاء اي تطعيم لاسباب غير المرض أو الحساسية	10	لا أوافق
نعم	أنثى	51	شهادة بكالوريوس/ دبلوم مهني	متزوج/ متزوجة	جنسية عربية أخرى	دبي	عاطل عن العمل (خلفية طبية)	نعم، 3 جرعات	لا	2	12 سنة - 18 سنة	نعم، كلهم لديهم تأمين	نعم، كلهم حصلوا على التطعيمات	نعم، ولكن البعض منهم فقط حصل على التطعيمات	ليس لدي أي مخاوف بشأن تطعيمات الأطفال.	لا أقوم بزيارة طبيب أطفالي لإجراء الفحوصات الدورية	مهم جدا	مهم جدا	مهم جدا	مهم جدا	مهم نوعا ما	لا أعرف	موافق بشدة	موافق	موافق	موافق بشدة	محايد	موافق	موافق	موافق بشدة	موافق	غير موافق	كافي	نعم	الطبيب الاخصائي;المواقع الحكومية (مركز مكافحة الأمراض والوقاية منها، وزارة الصحة، هيئة صحة دبي، دائرة الصحة، منظمة الصحة العالمية، إلى آخره)	اوافق نوعاً ما	اوافق نوعاً ما	اوافق	اوافق	اوافق	اوافق نوعاً ما	اوافق	اوافق نوعاً ما	لا	لم أتاخر عن إعطاء اي تطعيم لاسباب غير المرض أو الحساسية	لا	لم أمتنع عن إعطاء اي تطعيم لاسباب غير المرض أو الحساسية	8	لا أوافق بشدة
نعم	أنثى	55	دراسات عليا (ماجستير/ دكتوراه/ إلخ..) أو اعلى	متزوج/ متزوجة	جنسية عربية أخرى	أبوظبي	عامل في القطاع الصحي (طبيب، ممرض، طبيب أسنان، صيدلي، إدارة الرعاية الصحية، إلخ..)	نعم، 4 جرعات أو أكثر	لا	3	19 سنة أو أكبر	نعم، كلهم لديهم تأمين	نعم، كلهم حصلوا على التطعيمات	نعم، كلهم حصلوا على التطعيمات	مؤلمة وتسبب الحمى.	ٌٌغير ذلك	مهم جدا	مهم جدا	مهم جدا	مهم جدا	مهم جدا	مهم جدا	موافق بشدة	موافق بشدة	موافق بشدة	موافق بشدة	محايد	موافق	موافق	موافق	محايد	موافق	كافي	نعم	المدرسة/الجامعة	اوافق نوعاً ما	اوافق نوعاً ما	اوافق	اوافق	اوافق	اوافق	اوافق	أعترض	لا	لم أتاخر عن إعطاء اي تطعيم لاسباب غير المرض أو الحساسية	نعم	لم أمتنع عن إعطاء اي تطعيم لاسباب غير المرض أو الحساسية	10	غير متأكد
نعم	ذكر	48	دراسات عليا (ماجستير/ دكتوراه/ إلخ..) أو اعلى	متزوج/ متزوجة	جنسية عربية أخرى	أبوظبي	عامل في القطاع الصحي (طبيب، ممرض، طبيب أسنان، صيدلي، إدارة الرعاية الصحية، إلخ..)	نعم، 4 جرعات أو أكثر	نعم	3	12 سنة - 18 سنة	نعم، كلهم لديهم تأمين	نعم، كلهم حصلوا على التطعيمات	لا، لم يحصل أي منهم على التطعيمات	ليس لدي أي مخاوف بشأن تطعيمات الأطفال.	ٌٌغير ذلك	مهم جدا	مهم جدا	مهم جدا	مهم جدا	مهم جدا	مهم جدا	موافق بشدة	موافق	موافق	موافق بشدة	غير موافق	محايد	موافق	موافق	موافق	محايد	كافي	نعم	الطبيب الاخصائي;وحدة صحة الأسرة;المواقع الحكومية (مركز مكافحة الأمراض والوقاية منها، وزارة الصحة، هيئة صحة دبي، دائرة الصحة، منظمة الصحة العالمية، إلى آخره);المدرسة/الجامعة;مصادر آخرى	أعترض نوعاً ما	اوافق	أعترض نوعاً ما	اوافق	اوافق	أعترض	اوافق	اوافق نوعاً ما	لا	أسباب أخرى	لا	لم أمتنع عن إعطاء اي تطعيم لاسباب غير المرض أو الحساسية	10	غير متأكد
نعم	ذكر	40	شهادة بكالوريوس/ دبلوم مهني	متزوج/ متزوجة	مواطن إماراتي	أبوظبي	عامل في مجال آخر غير طبي	نعم، 3 جرعات	لا	4 أو أكثر	3 سنوات - 5 سنوات;12 سنة - 18 سنة	نعم، كلهم لديهم تأمين	نعم، كلهم حصلوا على التطعيمات	نعم، ولكن البعض منهم فقط حصل على التطعيمات	ليس لدي أي مخاوف بشأن تطعيمات الأطفال.	لا أقوم بزيارة طبيب أطفالي لإجراء الفحوصات الدورية	مهم جدا	مهم جدا	مهم جدا	مهم جدا	لا أعرف	لا أعرف	موافق بشدة	موافق بشدة	موافق بشدة	موافق بشدة	محايد	محايد	محايد	محايد	محايد	محايد	كافي	لا	لا أستخدم أي مصادر للحصول على معلومات حول تطعيمات الأطفال.	أعترض نوعاً ما	أعترض نوعاً ما	أعترض نوعاً ما	اوافق	اوافق	أعترض نوعاً ما	اوافق	أعترض نوعاً ما	لا	لم أتاخر عن إعطاء اي تطعيم لاسباب غير المرض أو الحساسية	لا	لم أمتنع عن إعطاء اي تطعيم لاسباب غير المرض أو الحساسية	10	غير متأكد
نعم	أنثى	40	مدرسة ثانوية	متزوج/ متزوجة	جنسية عربية أخرى	الشارقة	ربة منزل	لا	لا	1	3 سنوات - 5 سنوات	نعم، ولكن فقط البعض منهم لديه تأمين	نعم، كلهم حصلوا على التطعيمات	لا، لم يحصل أي منهم على التطعيمات	ليس لدي أي مخاوف بشأن تطعيمات الأطفال.	لا أقوم بزيارة طبيب أطفالي لإجراء الفحوصات الدورية	مهم جدا	مهم جدا	مهم جدا	مهم جدا	مهم جدا	مهم جدا	موافق بشدة	موافق بشدة	موافق بشدة	موافق بشدة	غير موافق	موافق بشدة	موافق بشدة	موافق بشدة	غير موافق	غير موافق	ممتاز	نعم	الطبيب العام/ طبيب الأطفال	اوافق	اوافق	اوافق نوعاً ما	اوافق	اوافق	اوافق	اوافق نوعاً ما	أعترض	لا	لم أتاخر عن إعطاء اي تطعيم لاسباب غير المرض أو الحساسية	لا	لم أمتنع عن إعطاء اي تطعيم لاسباب غير المرض أو الحساسية	10	لا أوافق بشدة
نعم	أنثى	56	دراسات عليا (ماجستير/ دكتوراه/ إلخ..) أو اعلى	متزوج/ متزوجة	جنسية عربية أخرى	أبوظبي	عامل في القطاع الصحي (طبيب، ممرض، طبيب أسنان، صيدلي، إدارة الرعاية الصحية، إلخ..)	نعم، 4 جرعات أو أكثر	نعم	4 أو أكثر	19 سنة أو أكبر	نعم، كلهم لديهم تأمين	نعم، كلهم حصلوا على التطعيمات	غير متأكد	مؤلمة وتسبب الحمى.	سنوياً	مهم جدا	مهم جدا	مهم جدا	مهم جدا	مهم جدا	مهم جدا	موافق بشدة	موافق بشدة	موافق بشدة	موافق بشدة	غير موافق	موافق بشدة	موافق بشدة	موافق بشدة	غير موافق	غير موافق	جيد	نعم	الطبيب العام/ طبيب الأطفال;الطبيب الاخصائي;وسائل الإعلام (راديو/ تلفزيون/ صحف)	أعترض نوعاً ما	اوافق	اوافق	أعترض	أعترض	أعترض	اوافق	أعترض	لا	لم أتاخر عن إعطاء اي تطعيم لاسباب غير المرض أو الحساسية	لا	لم أمتنع عن إعطاء اي تطعيم لاسباب غير المرض أو الحساسية	10	لا أوافق
نعم	أنثى	31	شهادة بكالوريوس/ دبلوم مهني	مطلق/ مطلقة	جنسية غير عربية	أم القيوين	عامل في مجال آخر غير طبي	نعم، 3 جرعات	لا	4 أو أكثر	سنة - سنتين;3 سنوات - 5 سنوات	نعم، كلهم لديهم تأمين	نعم، كلهم حصلوا على التطعيمات	لا، لم يحصل أي منهم على التطعيمات	مؤلمة وتسبب الحمى.	سنوياً	مهم جدا	مهم جدا	مهم جدا	مهم جدا	مهم جدا	مهم جدا	موافق بشدة	موافق بشدة	موافق بشدة	موافق بشدة	موافق بشدة	موافق بشدة	موافق بشدة	موافق بشدة	موافق	غير موافق	كافي	نعم	عن طريق الآخرين;الطبيب العام/ طبيب الأطفال;الطبيب الاخصائي;وحدة صحة الأسرة;المدونات الإلكترونية/المنتديات الإلكترونية/المواقع غير الحكومية;وسائل الإعلام (راديو/ تلفزيون/ صحف);وسائل التواصل الاجتماعي;المدرسة/الجامعة;مصادر آخرى	اوافق نوعاً ما	اوافق نوعاً ما	أعترض نوعاً ما	اوافق نوعاً ما	اوافق نوعاً ما	اوافق نوعاً ما	اوافق	أعترض نوعاً ما	لا	لم أتاخر عن إعطاء اي تطعيم لاسباب غير المرض أو الحساسية	لا	لم أمتنع عن إعطاء اي تطعيم لاسباب غير المرض أو الحساسية	10	لا أوافق
نعم	أنثى	49	شهادة بكالوريوس/ دبلوم مهني	متزوج/ متزوجة	مواطن إماراتي	دبي	عامل في القطاع الصحي (طبيب، ممرض، طبيب أسنان، صيدلي، إدارة الرعاية الصحية، إلخ..)	نعم، جرعة واحدة	لا	4 أو أكثر	6 سنوات - 11 سنة;19 سنة أو أكبر	نعم، كلهم لديهم تأمين	نعم، كلهم حصلوا على التطعيمات	نعم، كلهم حصلوا على التطعيمات	ليس لدي أي مخاوف بشأن تطعيمات الأطفال.	سنوياً	مهم جدا	مهم جدا	مهم جدا	مهم جدا	مهم جدا	مهم نوعا ما	موافق	موافق	موافق	موافق	محايد	موافق	موافق	موافق	غير موافق	محايد	جيد	نعم	الطبيب العام/ طبيب الأطفال;المواقع الحكومية (مركز مكافحة الأمراض والوقاية منها، وزارة الصحة، هيئة صحة دبي، دائرة الصحة، منظمة الصحة العالمية، إلى آخره);وسائل الإعلام (راديو/ تلفزيون/ صحف)	اوافق نوعاً ما	اوافق	اوافق	اوافق	اوافق	اوافق نوعاً ما	اوافق	اوافق نوعاً ما	لا	لم أتاخر عن إعطاء اي تطعيم لاسباب غير المرض أو الحساسية	لا أعرف	لم أمتنع عن إعطاء اي تطعيم لاسباب غير المرض أو الحساسية	10	غير متأكد
نعم	ذكر	35	شهادة بكالوريوس/ دبلوم مهني	متزوج/ متزوجة	جنسية عربية أخرى	عجمان	عامل في القطاع الصحي (طبيب، ممرض، طبيب أسنان، صيدلي، إدارة الرعاية الصحية، إلخ..)	نعم، 4 جرعات أو أكثر	لا	1	1 - 11 شهر	نعم، كلهم لديهم تأمين	نعم، كلهم حصلوا على التطعيمات	لا، لم يحصل أي منهم على التطعيمات	ليس لدي أي مخاوف بشأن تطعيمات الأطفال.	سنوياً	مهم جدا	مهم جدا	مهم جدا	مهم جدا	ليس مهما جدا	ليس مهما جدا	موافق بشدة	موافق بشدة	موافق بشدة	موافق بشدة	غير موافق	موافق بشدة	موافق بشدة	موافق بشدة	محايد	موافق	ممتاز	نعم	الطبيب العام/ طبيب الأطفال;الطبيب الاخصائي;وحدة صحة الأسرة;المواقع الحكومية (مركز مكافحة الأمراض والوقاية منها، وزارة الصحة، هيئة صحة دبي، دائرة الصحة، منظمة الصحة العالمية، إلى آخره);المدونات الإلكترونية/المنتديات الإلكترونية/المواقع غير الحكومية	اوافق نوعاً ما	اوافق	اوافق	اوافق	اوافق	أعترض نوعاً ما	اوافق	أعترض نوعاً ما	لا	لم أتاخر عن إعطاء اي تطعيم لاسباب غير المرض أو الحساسية	لا	لم أمتنع عن إعطاء اي تطعيم لاسباب غير المرض أو الحساسية	10	لا أوافق بشدة
نعم	أنثى	47	دراسات عليا (ماجستير/ دكتوراه/ إلخ..) أو اعلى	متزوج/ متزوجة	جنسية عربية أخرى	الشارقة	ربة منزل	نعم، جرعتان	لا	4 أو أكثر	12 سنة - 18 سنة;19 سنة أو أكبر	نعم، كلهم لديهم تأمين	نعم، ولكن البعض منهم فقط حصل على التطعيمات	نعم، ولكن البعض منهم فقط حصل على التطعيمات	المكونات الموجودة في التطعيمات غير آمنة.;لدي مخاوف أخرى بشأن تطعيمات الأطفال.	لا أقوم بزيارة طبيب أطفالي لإجراء الفحوصات الدورية	مهم نوعا ما	مهم جدا	مهم جدا	مهم جدا	ليس مهما على الإطلاق	ليس مهما على الإطلاق	غير موافق	محايد	غير موافق	محايد	موافق	محايد	غير موافق	موافق	موافق	موافق	غير كافي	لا	الطبيب العام/ طبيب الأطفال;المدونات الإلكترونية/المنتديات الإلكترونية/المواقع غير الحكومية;وسائل الإعلام (راديو/ تلفزيون/ صحف)	أعترض نوعاً ما	اوافق نوعاً ما	أعترض نوعاً ما	اوافق نوعاً ما	اوافق نوعاً ما	أعترض نوعاً ما	اوافق	اوافق نوعاً ما	نعم	الخوف من إعطاء التطعيم لطفلك;القلق من الآثار الجانبية;التطعيم لم يكن متوفرا في مركز التطعيم	نعم	عدم التوصية من قبل الطبيب;الخوف من إعطاء التطعيم لطفلك;القلق من الآثار الجانبية;التطعيم لم يكن متوفرا في مركز التطعيم	2	أوافق
نعم	أنثى	50	شهادة بكالوريوس/ دبلوم مهني	متزوج/ متزوجة	جنسية عربية أخرى	الشارقة	ربة منزل	نعم، 4 جرعات أو أكثر	لا	4 أو أكثر	6 سنوات - 11 سنة;19 سنة أو أكبر	لا، لا أحد منهم لديه تأمين	نعم، كلهم حصلوا على التطعيمات	نعم، كلهم حصلوا على التطعيمات	ليس لدي أي مخاوف بشأن تطعيمات الأطفال.	ٌٌغير ذلك	مهم جدا	مهم جدا	مهم جدا	لا أعرف	مهم نوعا ما	مهم نوعا ما	موافق بشدة	موافق بشدة	موافق بشدة	موافق بشدة	محايد	موافق بشدة	موافق بشدة	موافق بشدة	محايد	محايد	غير كافي	نعم	الطبيب العام/ طبيب الأطفال;المواقع الحكومية (مركز مكافحة الأمراض والوقاية منها، وزارة الصحة، هيئة صحة دبي، دائرة الصحة، منظمة الصحة العالمية، إلى آخره);وسائل الإعلام (راديو/ تلفزيون/ صحف);المدرسة/الجامعة;مصادر آخرى	أعترض	اوافق	اوافق نوعاً ما	اوافق	اوافق	أعترض	اوافق	أعترض	لا	لم أتاخر عن إعطاء اي تطعيم لاسباب غير المرض أو الحساسية	لا	لم أمتنع عن إعطاء اي تطعيم لاسباب غير المرض أو الحساسية	10	لا أوافق
نعم	ذكر	48	شهادة بكالوريوس/ دبلوم مهني	متزوج/ متزوجة	جنسية عربية أخرى	أبوظبي	عامل في مجال آخر غير طبي	نعم، جرعتان	لا	3	12 سنة - 18 سنة	نعم، كلهم لديهم تأمين	نعم، كلهم حصلوا على التطعيمات	لا، لم يحصل أي منهم على التطعيمات	ليس لدي أي مخاوف بشأن تطعيمات الأطفال.	كل 6 أشهر	مهم جدا	مهم جدا	مهم جدا	مهم جدا	مهم نوعا ما	ليس مهما جدا	موافق	موافق	موافق	موافق	محايد	موافق	موافق	موافق	محايد	موافق	جيد	نعم	الطبيب العام/ طبيب الأطفال;المواقع الحكومية (مركز مكافحة الأمراض والوقاية منها، وزارة الصحة، هيئة صحة دبي، دائرة الصحة، منظمة الصحة العالمية، إلى آخره);وسائل الإعلام (راديو/ تلفزيون/ صحف);وسائل التواصل الاجتماعي;المدرسة/الجامعة	اوافق نوعاً ما	اوافق	اوافق نوعاً ما	اوافق	اوافق	اوافق نوعاً ما	اوافق نوعاً ما	اوافق نوعاً ما	لا	النسيان	لا	لم أمتنع عن إعطاء اي تطعيم لاسباب غير المرض أو الحساسية	9	غير متأكد
نعم	ذكر	46	شهادة بكالوريوس/ دبلوم مهني	متزوج/ متزوجة	جنسية عربية أخرى	أبوظبي	عامل في مجال آخر غير طبي	نعم، 3 جرعات	لا	3	6 سنوات - 11 سنة;12 سنة - 18 سنة	نعم، كلهم لديهم تأمين	نعم، كلهم حصلوا على التطعيمات	لا، لم يحصل أي منهم على التطعيمات	ليس لدي أي مخاوف بشأن تطعيمات الأطفال.	سنوياً	مهم جدا	مهم جدا	مهم جدا	مهم جدا	مهم جدا	مهم جدا	موافق بشدة	موافق بشدة	موافق بشدة	موافق بشدة	غير موافق	موافق بشدة	موافق بشدة	موافق	غير موافق	غير موافق	جيد	نعم	عن طريق الآخرين	اوافق نوعاً ما	اوافق نوعاً ما	اوافق	اوافق	اوافق	اوافق نوعاً ما	اوافق نوعاً ما	أعترض	لا	لم أتاخر عن إعطاء اي تطعيم لاسباب غير المرض أو الحساسية	لا	لم أمتنع عن إعطاء اي تطعيم لاسباب غير المرض أو الحساسية	10	أوافق
نعم	ذكر	13	شهادة بكالوريوس/ دبلوم مهني	متزوج/ متزوجة	جنسية عربية أخرى	أبوظبي	عامل في مجال آخر غير طبي	نعم، 3 جرعات	لا	2	6 سنوات - 11 سنة	نعم، كلهم لديهم تأمين	نعم، كلهم حصلوا على التطعيمات	لا، لم يحصل أي منهم على التطعيمات	ليس لدي أي مخاوف بشأن تطعيمات الأطفال.	كل 6 أشهر	مهم نوعا ما	مهم جدا	مهم نوعا ما	مهم جدا	مهم جدا	ليس مهما جدا	موافق	موافق	موافق	موافق	موافق	موافق	موافق	موافق	محايد	محايد	ضعيف	لا	الطبيب العام/ طبيب الأطفال	أعترض	اوافق	اوافق نوعاً ما	اوافق	اوافق نوعاً ما	أعترض نوعاً ما	اوافق نوعاً ما	أعترض نوعاً ما	لا	لم أتاخر عن إعطاء اي تطعيم لاسباب غير المرض أو الحساسية	لا	لم أمتنع عن إعطاء اي تطعيم لاسباب غير المرض أو الحساسية	10	لا أوافق
نعم	ذكر	46	شهادة بكالوريوس/ دبلوم مهني	متزوج/ متزوجة	جنسية عربية أخرى	أبوظبي	عامل في مجال آخر غير طبي	نعم، جرعتان	لا	3	3 سنوات - 5 سنوات;6 سنوات - 11 سنة	نعم، كلهم لديهم تأمين	نعم، كلهم حصلوا على التطعيمات	لا، لم يحصل أي منهم على التطعيمات	ليس لدي أي مخاوف بشأن تطعيمات الأطفال.	ٌٌغير ذلك	مهم جدا	مهم جدا	مهم جدا	لا أعرف	ليس مهما على الإطلاق	ليس مهما جدا	موافق بشدة	موافق	موافق بشدة	موافق	موافق بشدة	موافق	موافق	موافق	غير موافق	غير موافق	غير كافي	لا	المواقع الحكومية (مركز مكافحة الأمراض والوقاية منها، وزارة الصحة، هيئة صحة دبي، دائرة الصحة، منظمة الصحة العالمية، إلى آخره);المدونات الإلكترونية/المنتديات الإلكترونية/المواقع غير الحكومية;وسائل الإعلام (راديو/ تلفزيون/ صحف)	اوافق نوعاً ما	اوافق نوعاً ما	اوافق نوعاً ما	اوافق نوعاً ما	اوافق نوعاً ما	أعترض نوعاً ما	اوافق نوعاً ما	أعترض نوعاً ما	لا	لم أتاخر عن إعطاء اي تطعيم لاسباب غير المرض أو الحساسية	لا	لم أمتنع عن إعطاء اي تطعيم لاسباب غير المرض أو الحساسية	8	غير متأكد
نعم	ذكر	44	شهادة بكالوريوس/ دبلوم مهني	متزوج/ متزوجة	جنسية عربية أخرى	أبوظبي	عامل في مجال آخر غير طبي	نعم، جرعتان	لا	4 أو أكثر	3 سنوات - 5 سنوات;6 سنوات - 11 سنة;12 سنة - 18 سنة	نعم، كلهم لديهم تأمين	نعم، كلهم حصلوا على التطعيمات		ليس لدي أي مخاوف بشأن تطعيمات الأطفال.	لا أقوم بزيارة طبيب أطفالي لإجراء الفحوصات الدورية	مهم جدا	مهم جدا	مهم جدا	مهم جدا	مهم جدا	مهم نوعا ما	موافق بشدة	موافق بشدة	موافق بشدة	موافق بشدة	محايد	موافق بشدة	موافق بشدة	موافق بشدة	غير موافق	غير موافق	كافي	لا	عن طريق الآخرين	أعترض نوعاً ما	اوافق	أعترض نوعاً ما	اوافق	اوافق نوعاً ما	أعترض نوعاً ما	اوافق نوعاً ما	أعترض	لا	لم أتاخر عن إعطاء اي تطعيم لاسباب غير المرض أو الحساسية	لا	لم أمتنع عن إعطاء اي تطعيم لاسباب غير المرض أو الحساسية	10	لا أوافق بشدة
نعم	ذكر	58	شهادة بكالوريوس/ دبلوم مهني	متزوج/ متزوجة	جنسية عربية أخرى	الفجيرة	عامل في مجال آخر غير طبي	نعم، 3 جرعات	لا	4 أو أكثر	12 سنة - 18 سنة;19 سنة أو أكبر	نعم، ولكن فقط البعض منهم لديه تأمين	نعم، كلهم حصلوا على التطعيمات	نعم، كلهم حصلوا على التطعيمات	ليس لدي أي مخاوف بشأن تطعيمات الأطفال.	لا أقوم بزيارة طبيب أطفالي لإجراء الفحوصات الدورية	مهم جدا	مهم جدا	مهم جدا	مهم جدا	مهم جدا	مهم نوعا ما	موافق بشدة	موافق بشدة	موافق بشدة	موافق بشدة	موافق بشدة	موافق بشدة	موافق بشدة	موافق بشدة	موافق	موافق	كافي	نعم	المواقع الحكومية (مركز مكافحة الأمراض والوقاية منها، وزارة الصحة، هيئة صحة دبي، دائرة الصحة، منظمة الصحة العالمية، إلى آخره);وسائل الإعلام (راديو/ تلفزيون/ صحف);المدرسة/الجامعة	اوافق نوعاً ما	اوافق	اوافق نوعاً ما	اوافق	اوافق	اوافق نوعاً ما	اوافق نوعاً ما	اوافق نوعاً ما	لا	النسيان	لا	النسيان	8	أوافق
نعم	ذكر	50	شهادة بكالوريوس/ دبلوم مهني	متزوج/ متزوجة	جنسية عربية أخرى	الفجيرة	عامل في مجال آخر غير طبي	نعم، 3 جرعات	لا	4 أو أكثر	12 سنة - 18 سنة	لا، لا أحد منهم لديه تأمين	نعم، ولكن البعض منهم فقط حصل على التطعيمات	نعم، كلهم حصلوا على التطعيمات	مؤلمة وتسبب الحمى.	ٌٌغير ذلك	مهم جدا	مهم جدا	مهم نوعا ما	مهم نوعا ما	مهم نوعا ما	ليس مهما جدا	موافق بشدة	موافق	موافق	موافق	محايد	موافق	موافق	موافق	محايد	محايد	كافي	نعم	المواقع الحكومية (مركز مكافحة الأمراض والوقاية منها، وزارة الصحة، هيئة صحة دبي، دائرة الصحة، منظمة الصحة العالمية، إلى آخره)	اوافق نوعاً ما	اوافق	اوافق نوعاً ما	اوافق	اوافق نوعاً ما	أعترض نوعاً ما	اوافق نوعاً ما	أعترض نوعاً ما	لا	لم أتاخر عن إعطاء اي تطعيم لاسباب غير المرض أو الحساسية	لا	لم أمتنع عن إعطاء اي تطعيم لاسباب غير المرض أو الحساسية	10	لا أوافق
نعم	ذكر	38	شهادة بكالوريوس/ دبلوم مهني	متزوج/ متزوجة	جنسية عربية أخرى	أبوظبي	عامل في مجال آخر غير طبي	نعم، جرعتان	نعم	3	3 سنوات - 5 سنوات	لا، لا أحد منهم لديه تأمين	نعم، كلهم حصلوا على التطعيمات	لا، لم يحصل أي منهم على التطعيمات	ليس لدي أي مخاوف بشأن تطعيمات الأطفال.	ٌٌغير ذلك	مهم جدا	مهم جدا	مهم جدا	مهم جدا	مهم جدا	مهم نوعا ما	موافق بشدة	موافق بشدة	موافق بشدة	موافق بشدة	محايد	محايد	موافق بشدة	موافق	محايد	محايد	غير كافي	لا	الطبيب العام/ طبيب الأطفال	أعترض نوعاً ما	أعترض نوعاً ما	أعترض نوعاً ما	اوافق نوعاً ما	اوافق	أعترض نوعاً ما	اوافق	اوافق نوعاً ما	لا	لم أتاخر عن إعطاء اي تطعيم لاسباب غير المرض أو الحساسية	لا	لم أمتنع عن إعطاء اي تطعيم لاسباب غير المرض أو الحساسية	10	لا أوافق
نعم	ذكر	37	شهادة بكالوريوس/ دبلوم مهني	متزوج/ متزوجة	جنسية عربية أخرى	أبوظبي	عامل في مجال آخر غير طبي	نعم، جرعتان	لا	2	3 سنوات - 5 سنوات	نعم، كلهم لديهم تأمين	نعم، كلهم حصلوا على التطعيمات	نعم، كلهم حصلوا على التطعيمات	ليس لدي أي مخاوف بشأن تطعيمات الأطفال.	كل 6 أشهر	مهم جدا	مهم جدا	مهم جدا	لا أعرف	مهم جدا	مهم نوعا ما	موافق بشدة	موافق	موافق	موافق	محايد	موافق	موافق	موافق	محايد	محايد	كافي	نعم	عن طريق الآخرين	اوافق نوعاً ما	اوافق نوعاً ما	اوافق نوعاً ما	اوافق	اوافق نوعاً ما	اوافق نوعاً ما	اوافق نوعاً ما	اوافق نوعاً ما	لا	أسباب أخرى	لا	أسباب أخرى	8	غير متأكد
نعم	أنثى	52	مدرسة ثانوية	متزوج/ متزوجة	جنسية عربية أخرى	أبوظبي	ربة منزل	نعم، 3 جرعات	لا	4 أو أكثر	19 سنة أو أكبر	نعم، كلهم لديهم تأمين	نعم، كلهم حصلوا على التطعيمات	لا، لم يحصل أي منهم على التطعيمات	ليس لدي أي مخاوف بشأن تطعيمات الأطفال.	ٌٌغير ذلك	مهم جدا	مهم جدا	مهم جدا	لا أعرف	ليس مهما جدا	مهم نوعا ما	موافق	موافق	موافق	موافق	محايد	محايد	موافق	موافق بشدة	غير موافق	موافق	كافي	نعم	الطبيب الاخصائي	أعترض نوعاً ما	اوافق نوعاً ما	اوافق نوعاً ما	اوافق نوعاً ما	اوافق نوعاً ما	أعترض نوعاً ما	اوافق	اوافق نوعاً ما	لا	لم أتاخر عن إعطاء اي تطعيم لاسباب غير المرض أو الحساسية	لا	التطعيم لم يكن متوفرا في مركز التطعيم	8	لا أوافق
نعم	أنثى	43	شهادة بكالوريوس/ دبلوم مهني	متزوج/ متزوجة	جنسية عربية أخرى	الشارقة	ربة منزل	لا	لا	4 أو أكثر	3 سنوات - 5 سنوات;12 سنة - 18 سنة	نعم، ولكن فقط البعض منهم لديه تأمين	نعم، كلهم حصلوا على التطعيمات	لا، لم يحصل أي منهم على التطعيمات	مؤلمة وتسبب الحمى.	لا أقوم بزيارة طبيب أطفالي لإجراء الفحوصات الدورية	مهم جدا	مهم جدا	مهم جدا	مهم جدا	ليس مهما على الإطلاق	ليس مهما على الإطلاق	موافق بشدة	موافق بشدة	موافق بشدة	موافق	موافق	موافق	موافق	موافق بشدة	غير موافق	موافق	ضعيف	لا	الطبيب العام/ طبيب الأطفال	أعترض	اوافق نوعاً ما	أعترض	اوافق	اوافق	أعترض	اوافق	اوافق	لا	لم أتاخر عن إعطاء اي تطعيم لاسباب غير المرض أو الحساسية	لا	لم أمتنع عن إعطاء اي تطعيم لاسباب غير المرض أو الحساسية	9	لا أوافق
نعم	أنثى	28	شهادة بكالوريوس/ دبلوم مهني	متزوج/ متزوجة	جنسية عربية أخرى	أبوظبي	ربة منزل	نعم، جرعتان	لا	2	سنة - سنتين;3 سنوات - 5 سنوات	نعم، كلهم لديهم تأمين	نعم، كلهم حصلوا على التطعيمات	لا، لم يحصل أي منهم على التطعيمات	مؤلمة وتسبب الحمى.	كل 6 أشهر	مهم جدا	مهم جدا	مهم جدا	مهم نوعا ما	مهم نوعا ما	مهم جدا	موافق بشدة	موافق بشدة	موافق بشدة	موافق بشدة	موافق بشدة	موافق بشدة	موافق بشدة	موافق بشدة	محايد	محايد	جيد	نعم	الطبيب العام/ طبيب الأطفال	اوافق نوعاً ما	اوافق نوعاً ما	أعترض نوعاً ما	اوافق	اوافق	اوافق	اوافق	اوافق نوعاً ما	لا	لم أتاخر عن إعطاء اي تطعيم لاسباب غير المرض أو الحساسية	لا	لم أمتنع عن إعطاء اي تطعيم لاسباب غير المرض أو الحساسية	10	غير متأكد
نعم	أنثى	53	مدرسة ثانوية	متزوج/ متزوجة	جنسية عربية أخرى	أبوظبي	ربة منزل	نعم، جرعتان	نعم	4 أو أكثر	12 سنة - 18 سنة	نعم، كلهم لديهم تأمين	نعم، كلهم حصلوا على التطعيمات	لا، لم يحصل أي منهم على التطعيمات	مؤلمة وتسبب الحمى.	كل 6 أشهر	مهم جدا	مهم جدا	مهم نوعا ما	لا أعرف	مهم جدا	مهم جدا	موافق بشدة	موافق بشدة	موافق بشدة	موافق بشدة	موافق	موافق	موافق بشدة	موافق بشدة	موافق بشدة	موافق	كافي	نعم	الطبيب الاخصائي	اوافق	اوافق	اوافق	اوافق	اوافق	اوافق نوعاً ما	اوافق	اوافق نوعاً ما	نعم	أسباب أخرى	نعم	لم أمتنع عن إعطاء اي تطعيم لاسباب غير المرض أو الحساسية	10	لا أوافق
نعم	أنثى	35	مدرسة ثانوية	متزوج/ متزوجة	جنسية عربية أخرى	أبوظبي	ربة منزل	نعم، جرعتان	لا	4 أو أكثر	3 سنوات - 5 سنوات;6 سنوات - 11 سنة;12 سنة - 18 سنة	نعم، كلهم لديهم تأمين	نعم، كلهم حصلوا على التطعيمات	لا، لم يحصل أي منهم على التطعيمات	تُعطى التطعيمات للأطفال للوقاية من الأمراض التي من غير المحتمل أن يصابوا بها.	كل 3 أشهر	مهم نوعا ما	مهم جدا	مهم جدا	مهم نوعا ما	ليس مهما جدا	ليس مهما على الإطلاق	محايد	محايد	محايد	محايد	محايد	موافق	محايد	موافق	موافق	موافق	كافي	نعم	وسائل الإعلام (راديو/ تلفزيون/ صحف);وسائل التواصل الاجتماعي;لا أستخدم أي مصادر للحصول على معلومات حول تطعيمات الأطفال.	اوافق	اوافق	اوافق	اوافق	اوافق نوعاً ما	اوافق نوعاً ما	اوافق	اوافق	نعم	النسيان	نعم	الخوف من إعطاء التطعيم لطفلك	7	أوافق
نعم	أنثى	30	شهادة بكالوريوس/ دبلوم مهني	متزوج/ متزوجة	جنسية عربية أخرى	الشارقة	ربة منزل	نعم، جرعة واحدة	لا	3	سنة - سنتين;3 سنوات - 5 سنوات;6 سنوات - 11 سنة	لا، لا أحد منهم لديه تأمين	نعم، كلهم حصلوا على التطعيمات	لا، لم يحصل أي منهم على التطعيمات	ليس لدي أي مخاوف بشأن تطعيمات الأطفال.	لا أقوم بزيارة طبيب أطفالي لإجراء الفحوصات الدورية	مهم نوعا ما	مهم جدا	مهم جدا	ليس مهما جدا	ليس مهما جدا	مهم نوعا ما	موافق	موافق	موافق	موافق	محايد	موافق	موافق	موافق	محايد	محايد	جيد	لا	الطبيب العام/ طبيب الأطفال	اوافق نوعاً ما	اوافق	أعترض	اوافق	اوافق	اوافق نوعاً ما	أعترض	أعترض	لا	لم أتاخر عن إعطاء اي تطعيم لاسباب غير المرض أو الحساسية	لا	لم أمتنع عن إعطاء اي تطعيم لاسباب غير المرض أو الحساسية	10	لا أوافق
نعم	أنثى	50	شهادة بكالوريوس/ دبلوم مهني	متزوج/ متزوجة	جنسية عربية أخرى	دبي	عامل في القطاع الصحي (طبيب، ممرض، طبيب أسنان، صيدلي، إدارة الرعاية الصحية، إلخ..)	نعم، جرعة واحدة	لا	4 أو أكثر	12 سنة - 18 سنة;19 سنة أو أكبر	نعم، كلهم لديهم تأمين	نعم، كلهم حصلوا على التطعيمات	لا، لم يحصل أي منهم على التطعيمات	قد تسبب التطعيمات صعوبات في التعلم (مثل التوحد).;المكونات الموجودة في التطعيمات غير آمنة.;تُعطى التطعيمات للأطفال للوقاية من الأمراض التي من غير المحتمل أن يصابوا بها.;قد تسبب التطعيمات أمراضًا مزمنة (مثل مرض السكري والربو).;لدي مخاوف أخرى بشأن تطعيمات الأطفال.	سنوياً	مهم جدا	مهم جدا	مهم جدا	مهم نوعا ما	ليس مهما على الإطلاق	ليس مهما جدا	موافق	موافق	موافق	موافق	موافق بشدة	غير موافق	موافق	غير موافق	موافق بشدة	موافق	ممتاز	لا	عن طريق الآخرين;الطبيب العام/ طبيب الأطفال;الطبيب الاخصائي;المدونات الإلكترونية/المنتديات الإلكترونية/المواقع غير الحكومية;الحركات/المجموعات المعادية للتعطيمات	اوافق نوعاً ما	أعترض نوعاً ما	اوافق نوعاً ما	أعترض	اوافق نوعاً ما	أعترض نوعاً ما	اوافق	اوافق	نعم	عدم التوصية من قبل الطبيب;الخوف من إعطاء التطعيم لطفلك;القلق من الآثار الجانبية	نعم	عدم التوصية من قبل الطبيب;الخوف من إعطاء التطعيم لطفلك;القلق من الآثار الجانبية	9	أوافق
نعم	ذكر	53	شهادة بكالوريوس/ دبلوم مهني	متزوج/ متزوجة	جنسية عربية أخرى	دبي	عامل في مجال آخر غير طبي	نعم، جرعتان	لا	4 أو أكثر	12 سنة - 18 سنة;19 سنة أو أكبر	نعم، كلهم لديهم تأمين	نعم، كلهم حصلوا على التطعيمات	لا، لم يحصل أي منهم على التطعيمات	مؤلمة وتسبب الحمى.;ليس لدي أي مخاوف بشأن تطعيمات الأطفال.	لا أقوم بزيارة طبيب أطفالي لإجراء الفحوصات الدورية	مهم جدا	مهم جدا	مهم جدا	مهم جدا	ليس مهما على الإطلاق	مهم نوعا ما	موافق بشدة	موافق بشدة	موافق بشدة	موافق بشدة	غير موافق	موافق	غير موافق	موافق بشدة	موافق	غير موافق	جيد	نعم	الطبيب العام/ طبيب الأطفال;وحدة صحة الأسرة;المواقع الحكومية (مركز مكافحة الأمراض والوقاية منها، وزارة الصحة، هيئة صحة دبي، دائرة الصحة، منظمة الصحة العالمية، إلى آخره);وسائل الإعلام (راديو/ تلفزيون/ صحف);المدرسة/الجامعة	أعترض نوعاً ما	اوافق	اوافق	اوافق	اوافق نوعاً ما	أعترض	اوافق	أعترض نوعاً ما	لا	النسيان	لا	النسيان	9	أوافق
نعم	ذكر	52	شهادة بكالوريوس/ دبلوم مهني	متزوج/ متزوجة	جنسية عربية أخرى	الشارقة	عامل في مجال آخر غير طبي	نعم، 4 جرعات أو أكثر	لا	4 أو أكثر	3 سنوات - 5 سنوات;6 سنوات - 11 سنة;12 سنة - 18 سنة;19 سنة أو أكبر	نعم، كلهم لديهم تأمين	نعم، كلهم حصلوا على التطعيمات	نعم، ولكن البعض منهم فقط حصل على التطعيمات	ليس لدي أي مخاوف بشأن تطعيمات الأطفال.	لا أقوم بزيارة طبيب أطفالي لإجراء الفحوصات الدورية	مهم جدا	مهم نوعا ما	مهم نوعا ما	مهم نوعا ما	مهم جدا	مهم نوعا ما	موافق	موافق بشدة	موافق	موافق بشدة	غير موافق	موافق	موافق	موافق	غير موافق	موافق	غير كافي	لا	عن طريق الآخرين;الطبيب العام/ طبيب الأطفال;الطبيب الاخصائي;وسائل الإعلام (راديو/ تلفزيون/ صحف);وسائل التواصل الاجتماعي	اوافق نوعاً ما	اوافق نوعاً ما	اوافق نوعاً ما	اوافق	اوافق	اوافق نوعاً ما	اوافق	اوافق نوعاً ما	لا	لم أتاخر عن إعطاء اي تطعيم لاسباب غير المرض أو الحساسية	لا	لم أمتنع عن إعطاء اي تطعيم لاسباب غير المرض أو الحساسية	10	لا أوافق
نعم	ذكر	57	شهادة بكالوريوس/ دبلوم مهني	متزوج/ متزوجة	جنسية عربية أخرى	الشارقة	عامل في مجال آخر غير طبي	نعم، 3 جرعات	لا	4 أو أكثر	12 سنة - 18 سنة;19 سنة أو أكبر	نعم، ولكن فقط البعض منهم لديه تأمين	نعم، ولكن البعض منهم فقط حصل على التطعيمات	نعم، كلهم حصلوا على التطعيمات	مؤلمة وتسبب الحمى.;المكونات الموجودة في التطعيمات غير آمنة.	ٌٌغير ذلك	مهم جدا	مهم جدا	مهم جدا	مهم جدا	ليس مهما جدا	ليس مهما جدا	موافق بشدة	موافق	موافق بشدة	موافق بشدة	موافق بشدة	محايد	موافق بشدة	موافق بشدة	محايد	غير موافق	كافي	نعم	عن طريق الآخرين;الطبيب العام/ طبيب الأطفال	أعترض نوعاً ما	اوافق نوعاً ما	اوافق نوعاً ما	اوافق	اوافق نوعاً ما	أعترض نوعاً ما	اوافق نوعاً ما	اوافق نوعاً ما	لا أعرف	لم أتاخر عن إعطاء اي تطعيم لاسباب غير المرض أو الحساسية	لا أعرف	لم أمتنع عن إعطاء اي تطعيم لاسباب غير المرض أو الحساسية	7	غير متأكد
نعم	أنثى	52	شهادة بكالوريوس/ دبلوم مهني	متزوج/ متزوجة	مواطن إماراتي	دبي	ربة منزل	نعم، 3 جرعات	لا	3	19 سنة أو أكبر	نعم، كلهم لديهم تأمين	نعم، كلهم حصلوا على التطعيمات	نعم، ولكن البعض منهم فقط حصل على التطعيمات	ليس لدي أي مخاوف بشأن تطعيمات الأطفال.	ٌٌغير ذلك	مهم جدا	مهم جدا	مهم جدا	مهم جدا	لا أعرف	مهم نوعا ما	موافق بشدة	موافق بشدة	موافق بشدة	موافق بشدة	محايد	محايد	موافق بشدة	موافق بشدة	محايد	موافق بشدة	كافي	نعم	المواقع الحكومية (مركز مكافحة الأمراض والوقاية منها، وزارة الصحة، هيئة صحة دبي، دائرة الصحة، منظمة الصحة العالمية، إلى آخره)	اوافق	اوافق	اوافق نوعاً ما	اوافق	اوافق	أعترض نوعاً ما	اوافق	أعترض نوعاً ما	لا	لم أتاخر عن إعطاء اي تطعيم لاسباب غير المرض أو الحساسية	لا	لم أمتنع عن إعطاء اي تطعيم لاسباب غير المرض أو الحساسية	10	لا أوافق
نعم	أنثى	39	شهادة بكالوريوس/ دبلوم مهني	متزوج/ متزوجة	جنسية عربية أخرى	الشارقة	عامل في القطاع الصحي (طبيب، ممرض، طبيب أسنان، صيدلي، إدارة الرعاية الصحية، إلخ..)	نعم، جرعتان	لا	2	6 سنوات - 11 سنة;12 سنة - 18 سنة	نعم، كلهم لديهم تأمين	نعم، كلهم حصلوا على التطعيمات	لا، لم يحصل أي منهم على التطعيمات	مؤلمة وتسبب الحمى.;يعطى الكثير من التطعيمات في زيارة واحدة للطبيب.	لا أقوم بزيارة طبيب أطفالي لإجراء الفحوصات الدورية	مهم جدا	مهم جدا	مهم جدا	مهم نوعا ما	لا أعرف	ليس مهما جدا	موافق بشدة	موافق	موافق بشدة	موافق بشدة	محايد	موافق	موافق	محايد	محايد	موافق	غير كافي	لا	المدرسة/الجامعة	أعترض نوعاً ما	أعترض نوعاً ما	اوافق نوعاً ما	اوافق	أعترض نوعاً ما	أعترض نوعاً ما	اوافق	اوافق نوعاً ما	لا	لم أتاخر عن إعطاء اي تطعيم لاسباب غير المرض أو الحساسية	لا	لم أمتنع عن إعطاء اي تطعيم لاسباب غير المرض أو الحساسية	8	أوافق
نعم	ذكر	50	دراسات عليا (ماجستير/ دكتوراه/ إلخ..) أو اعلى	متزوج/ متزوجة	جنسية عربية أخرى	دبي	عامل في مجال آخر غير طبي	نعم، جرعتان	لا	4 أو أكثر	6 سنوات - 11 سنة;12 سنة - 18 سنة	نعم، كلهم لديهم تأمين	نعم، كلهم حصلوا على التطعيمات	غير متأكد	مؤلمة وتسبب الحمى.	كل 6 أشهر	مهم جدا	مهم جدا	مهم جدا	مهم جدا	ليس مهما جدا	ليس مهما على الإطلاق	موافق	موافق	موافق	موافق	محايد	موافق	موافق	موافق	محايد	محايد	كافي	نعم	الطبيب العام/ طبيب الأطفال	أعترض نوعاً ما	اوافق نوعاً ما	اوافق نوعاً ما	اوافق	اوافق نوعاً ما	أعترض نوعاً ما	اوافق	اوافق	لا أعرف	أسباب أخرى	لا	أسباب أخرى	8	غير متأكد
نعم	ذكر	49	شهادة بكالوريوس/ دبلوم مهني	متزوج/ متزوجة	جنسية عربية أخرى	دبي	عامل في مجال آخر غير طبي	نعم، 3 جرعات	لا	2	1 - 11 شهر;12 سنة - 18 سنة;19 سنة أو أكبر	نعم، ولكن فقط البعض منهم لديه تأمين	نعم، ولكن البعض منهم فقط حصل على التطعيمات	لا، لم يحصل أي منهم على التطعيمات	قد تسبب التطعيمات صعوبات في التعلم (مثل التوحد).;المكونات الموجودة في التطعيمات غير آمنة.;قد تسبب التطعيمات أمراضًا مزمنة (مثل مرض السكري والربو).;لدي مخاوف أخرى بشأن تطعيمات الأطفال.	كل 3 أشهر	لا أعرف	لا أعرف	لا أعرف	لا أعرف	ليس مهما جدا	ليس مهما جدا	موافق	محايد	محايد	محايد	محايد	محايد	محايد	محايد	موافق بشدة	موافق بشدة	ضعيف	لا	عن طريق الآخرين	اوافق نوعاً ما	اوافق نوعاً ما	أعترض	اوافق نوعاً ما	أعترض	أعترض نوعاً ما	أعترض	أعترض نوعاً ما	لا	لم أتاخر عن إعطاء اي تطعيم لاسباب غير المرض أو الحساسية	لا	الخوف من إعطاء التطعيم لطفلك	3	لا أوافق
نعم	ذكر	41	شهادة بكالوريوس/ دبلوم مهني	متزوج/ متزوجة	جنسية عربية أخرى	دبي	عامل في مجال آخر غير طبي	لا	لا	2	6 سنوات - 11 سنة	لا، لا أحد منهم لديه تأمين	نعم، كلهم حصلوا على التطعيمات	لا، لم يحصل أي منهم على التطعيمات	ليس لدي أي مخاوف بشأن تطعيمات الأطفال.	كل 6 أشهر	مهم جدا	مهم جدا	مهم جدا	مهم جدا	ليس مهما جدا	ليس مهما جدا	موافق	موافق	موافق	موافق	محايد	موافق	موافق	موافق	محايد	محايد	كافي	لا	الطبيب العام/ طبيب الأطفال;المواقع الحكومية (مركز مكافحة الأمراض والوقاية منها، وزارة الصحة، هيئة صحة دبي، دائرة الصحة، منظمة الصحة العالمية، إلى آخره);المدونات الإلكترونية/المنتديات الإلكترونية/المواقع غير الحكومية;وسائل التواصل الاجتماعي	اوافق نوعاً ما	اوافق نوعاً ما	اوافق نوعاً ما	اوافق نوعاً ما	اوافق نوعاً ما	أعترض نوعاً ما	اوافق	اوافق نوعاً ما	لا	لم أتاخر عن إعطاء اي تطعيم لاسباب غير المرض أو الحساسية;النسيان	لا	لم أمتنع عن إعطاء اي تطعيم لاسباب غير المرض أو الحساسية	8	غير متأكد
نعم	ذكر	37	شهادة بكالوريوس/ دبلوم مهني	متزوج/ متزوجة	جنسية عربية أخرى	الشارقة	عامل في مجال آخر غير طبي	نعم، جرعتان	لا	3	سنة - سنتين;3 سنوات - 5 سنوات	لا، لا أحد منهم لديه تأمين	نعم، كلهم حصلوا على التطعيمات	لا، لم يحصل أي منهم على التطعيمات	مؤلمة وتسبب الحمى.	لا أقوم بزيارة طبيب أطفالي لإجراء الفحوصات الدورية	مهم نوعا ما	مهم جدا	مهم نوعا ما	مهم جدا	ليس مهما جدا	ليس مهما جدا	موافق بشدة	موافق بشدة	محايد	موافق	موافق	محايد	موافق بشدة	موافق	موافق	غير موافق	كافي	نعم	الطبيب العام/ طبيب الأطفال;المواقع الحكومية (مركز مكافحة الأمراض والوقاية منها، وزارة الصحة، هيئة صحة دبي، دائرة الصحة، منظمة الصحة العالمية، إلى آخره);وسائل الإعلام (راديو/ تلفزيون/ صحف);وسائل التواصل الاجتماعي	اوافق نوعاً ما	اوافق نوعاً ما	اوافق	اوافق	اوافق نوعاً ما	أعترض نوعاً ما	اوافق نوعاً ما	أعترض نوعاً ما	نعم	النسيان	لا	لم أمتنع عن إعطاء اي تطعيم لاسباب غير المرض أو الحساسية	8	لا أوافق
نعم	ذكر	43	مدرسة ثانوية	متزوج/ متزوجة	جنسية عربية أخرى	الشارقة	عامل في مجال آخر غير طبي	نعم، 3 جرعات	لا	4 أو أكثر	3 سنوات - 5 سنوات;6 سنوات - 11 سنة;12 سنة - 18 سنة	نعم، كلهم لديهم تأمين	نعم، كلهم حصلوا على التطعيمات	غير متأكد	مؤلمة وتسبب الحمى.;قد تسبب التطعيمات صعوبات في التعلم (مثل التوحد).;المكونات الموجودة في التطعيمات غير آمنة.	سنوياً	مهم جدا	مهم جدا	مهم نوعا ما	مهم جدا	ليس مهما على الإطلاق	مهم نوعا ما	موافق بشدة	موافق بشدة	موافق	موافق بشدة	غير موافق	محايد	موافق بشدة	محايد	غير موافق	غير موافق بشدة	جيد	نعم	عن طريق الآخرين;الطبيب العام/ طبيب الأطفال;المواقع الحكومية (مركز مكافحة الأمراض والوقاية منها، وزارة الصحة، هيئة صحة دبي، دائرة الصحة، منظمة الصحة العالمية، إلى آخره);وسائل الإعلام (راديو/ تلفزيون/ صحف)	اوافق نوعاً ما	اوافق	أعترض نوعاً ما	اوافق	اوافق	أعترض	اوافق نوعاً ما	أعترض نوعاً ما	لا	لم أتاخر عن إعطاء اي تطعيم لاسباب غير المرض أو الحساسية	لا	لم أمتنع عن إعطاء اي تطعيم لاسباب غير المرض أو الحساسية	10	لا أوافق
نعم	أنثى	42	مدرسة ثانوية	متزوج/ متزوجة	جنسية عربية أخرى	الشارقة	ربة منزل	نعم، جرعتان	لا	4 أو أكثر	3 سنوات - 5 سنوات;6 سنوات - 11 سنة;12 سنة - 18 سنة	نعم، كلهم لديهم تأمين	نعم، كلهم حصلوا على التطعيمات	غير متأكد	مؤلمة وتسبب الحمى.;قد تسبب التطعيمات صعوبات في التعلم (مثل التوحد).;المكونات الموجودة في التطعيمات غير آمنة.;تُعطى التطعيمات للأطفال للوقاية من الأمراض غير الخطيرة.;قد تسبب التطعيمات أمراضًا مزمنة (مثل مرض السكري والربو).	سنوياً	مهم نوعا ما	مهم جدا	مهم نوعا ما	مهم نوعا ما	ليس مهما جدا	مهم نوعا ما	موافق	محايد	غير موافق	موافق	موافق	موافق	موافق	محايد	موافق بشدة	محايد	كافي	نعم	عن طريق الآخرين;وحدة صحة الأسرة;المواقع الحكومية (مركز مكافحة الأمراض والوقاية منها، وزارة الصحة، هيئة صحة دبي، دائرة الصحة، منظمة الصحة العالمية، إلى آخره);المدونات الإلكترونية/المنتديات الإلكترونية/المواقع غير الحكومية;وسائل الإعلام (راديو/ تلفزيون/ صحف);وسائل التواصل الاجتماعي	اوافق نوعاً ما	اوافق نوعاً ما	أعترض نوعاً ما	اوافق نوعاً ما	أعترض نوعاً ما	أعترض نوعاً ما	أعترض نوعاً ما	اوافق نوعاً ما	لا	لم أتاخر عن إعطاء اي تطعيم لاسباب غير المرض أو الحساسية	لا	لم أمتنع عن إعطاء اي تطعيم لاسباب غير المرض أو الحساسية	8	لا أوافق
نعم	ذكر	35	شهادة بكالوريوس/ دبلوم مهني	متزوج/ متزوجة	جنسية عربية أخرى	الشارقة	عامل في القطاع الصحي (طبيب، ممرض، طبيب أسنان، صيدلي، إدارة الرعاية الصحية، إلخ..)	نعم، 4 جرعات أو أكثر	نعم	2	3 سنوات - 5 سنوات;6 سنوات - 11 سنة	نعم، كلهم لديهم تأمين	نعم، كلهم حصلوا على التطعيمات	نعم، ولكن البعض منهم فقط حصل على التطعيمات	ليس لدي أي مخاوف بشأن تطعيمات الأطفال.	كل 6 أشهر	مهم جدا	مهم جدا	مهم جدا	مهم جدا	مهم نوعا ما	مهم نوعا ما	موافق بشدة	موافق	موافق بشدة	موافق	غير موافق	موافق بشدة	موافق بشدة	موافق	غير موافق	غير موافق بشدة	ممتاز	نعم	المدرسة/الجامعة	اوافق نوعاً ما	اوافق	اوافق	اوافق	اوافق	أعترض	اوافق نوعاً ما	أعترض نوعاً ما	لا	لم أتاخر عن إعطاء اي تطعيم لاسباب غير المرض أو الحساسية	لا	لم أمتنع عن إعطاء اي تطعيم لاسباب غير المرض أو الحساسية	10	لا أوافق
نعم	أنثى	34	شهادة بكالوريوس/ دبلوم مهني	متزوج/ متزوجة	جنسية عربية أخرى	الشارقة	ربة منزل	نعم، جرعتان	لا	2	3 سنوات - 5 سنوات;6 سنوات - 11 سنة	نعم، كلهم لديهم تأمين	نعم، كلهم حصلوا على التطعيمات	نعم، ولكن البعض منهم فقط حصل على التطعيمات	مؤلمة وتسبب الحمى.;المكونات الموجودة في التطعيمات غير آمنة.;تُعطى التطعيمات للأطفال للوقاية من الأمراض التي من غير المحتمل أن يصابوا بها.	كل 6 أشهر	مهم نوعا ما	مهم جدا	مهم نوعا ما	ليس مهما جدا	ليس مهما على الإطلاق	مهم نوعا ما	موافق	محايد	غير موافق	موافق	موافق بشدة	موافق	موافق	محايد	موافق	موافق	جيد	نعم	عن طريق الآخرين;المواقع الحكومية (مركز مكافحة الأمراض والوقاية منها، وزارة الصحة، هيئة صحة دبي، دائرة الصحة، منظمة الصحة العالمية، إلى آخره);وسائل التواصل الاجتماعي;المدرسة/الجامعة	اوافق نوعاً ما	أعترض نوعاً ما	أعترض نوعاً ما	اوافق نوعاً ما	اوافق نوعاً ما	أعترض نوعاً ما	اوافق نوعاً ما	اوافق نوعاً ما	لا	لم أتاخر عن إعطاء اي تطعيم لاسباب غير المرض أو الحساسية	لا	لم أمتنع عن إعطاء اي تطعيم لاسباب غير المرض أو الحساسية	7	أوافق
نعم	ذكر	48	شهادة بكالوريوس/ دبلوم مهني	متزوج/ متزوجة	مواطن إماراتي	دبي	عامل في مجال آخر غير طبي	نعم، 4 جرعات أو أكثر	لا	4 أو أكثر	12 سنة - 18 سنة;19 سنة أو أكبر	نعم، كلهم لديهم تأمين	نعم، كلهم حصلوا على التطعيمات	غير متأكد	مؤلمة وتسبب الحمى.;قد تسبب التطعيمات صعوبات في التعلم (مثل التوحد).;المكونات الموجودة في التطعيمات غير آمنة.;تُعطى التطعيمات للأطفال للوقاية من الأمراض التي من غير المحتمل أن يصابوا بها.	لا أقوم بزيارة طبيب أطفالي لإجراء الفحوصات الدورية	مهم نوعا ما	لا أعرف	لا أعرف	لا أعرف	ليس مهما على الإطلاق	ليس مهما جدا	موافق	محايد	غير موافق	محايد	موافق بشدة	موافق	محايد	غير موافق	موافق بشدة	موافق	جيد	نعم	عن طريق الآخرين;وسائل الإعلام (راديو/ تلفزيون/ صحف);وسائل التواصل الاجتماعي	اوافق نوعاً ما	أعترض نوعاً ما	اوافق نوعاً ما	أعترض نوعاً ما	أعترض نوعاً ما	اوافق نوعاً ما	أعترض	اوافق	نعم	الخوف من إعطاء التطعيم لطفلك;القلق من الآثار الجانبية	لا	لم أمتنع عن إعطاء اي تطعيم لاسباب غير المرض أو الحساسية	5	أوافق بشدة
نعم	ذكر	39	شهادة بكالوريوس/ دبلوم مهني	متزوج/ متزوجة	جنسية عربية أخرى	عجمان	عامل في مجال آخر غير طبي	نعم، جرعتان	لا	1	12 سنة - 18 سنة	نعم، كلهم لديهم تأمين	نعم، كلهم حصلوا على التطعيمات	غير متأكد	ليس لدي أي مخاوف بشأن تطعيمات الأطفال.	لا أقوم بزيارة طبيب أطفالي لإجراء الفحوصات الدورية	مهم جدا	مهم جدا	مهم نوعا ما	لا أعرف	ليس مهما على الإطلاق	ليس مهما جدا	موافق بشدة	موافق بشدة	موافق	موافق بشدة	غير موافق	موافق	موافق بشدة	موافق بشدة	غير موافق	غير موافق بشدة	كافي	نعم	الطبيب العام/ طبيب الأطفال;المواقع الحكومية (مركز مكافحة الأمراض والوقاية منها، وزارة الصحة، هيئة صحة دبي، دائرة الصحة، منظمة الصحة العالمية، إلى آخره);وسائل الإعلام (راديو/ تلفزيون/ صحف);وسائل التواصل الاجتماعي	اوافق نوعاً ما	اوافق	اوافق نوعاً ما	اوافق	اوافق	أعترض نوعاً ما	اوافق نوعاً ما	أعترض نوعاً ما	لا	لم أتاخر عن إعطاء اي تطعيم لاسباب غير المرض أو الحساسية	لا	لم أمتنع عن إعطاء اي تطعيم لاسباب غير المرض أو الحساسية	9	غير متأكد
نعم	ذكر	41	مدرسة ثانوية	متزوج/ متزوجة	جنسية عربية أخرى	الشارقة	عامل في مجال آخر غير طبي	نعم، جرعتان	لا	2	سنة - سنتين;3 سنوات - 5 سنوات	نعم، كلهم لديهم تأمين	نعم، كلهم حصلوا على التطعيمات	لا، لم يحصل أي منهم على التطعيمات	مؤلمة وتسبب الحمى.	لا أقوم بزيارة طبيب أطفالي لإجراء الفحوصات الدورية	مهم جدا	لا أعرف	مهم نوعا ما	لا أعرف	ليس مهما جدا	ليس مهما جدا	موافق	موافق	محايد	موافق	محايد	موافق	موافق بشدة	محايد	غير موافق	غير موافق	كافي	نعم	الطبيب العام/ طبيب الأطفال;وسائل التواصل الاجتماعي	اوافق نوعاً ما	اوافق	اوافق	اوافق نوعاً ما	اوافق نوعاً ما	أعترض نوعاً ما	أعترض	اوافق نوعاً ما	نعم	النسيان	لا	لم أمتنع عن إعطاء اي تطعيم لاسباب غير المرض أو الحساسية	7	لا أوافق
نعم	أنثى	49	شهادة بكالوريوس/ دبلوم مهني	متزوج/ متزوجة	جنسية عربية أخرى	الشارقة	عامل في مجال آخر غير طبي	نعم، 3 جرعات	نعم	3	12 سنة - 18 سنة;19 سنة أو أكبر	نعم، كلهم لديهم تأمين	نعم، كلهم حصلوا على التطعيمات	لا، لم يحصل أي منهم على التطعيمات	مؤلمة وتسبب الحمى.	سنوياً	مهم جدا	مهم نوعا ما	مهم نوعا ما	لا أعرف	ليس مهما جدا	مهم نوعا ما	موافق بشدة	موافق	موافق	موافق	غير موافق	موافق	موافق بشدة	موافق	غير موافق	غير موافق	كافي	نعم	الطبيب العام/ طبيب الأطفال;وسائل التواصل الاجتماعي;المدرسة/الجامعة	اوافق نوعاً ما	اوافق	اوافق نوعاً ما	اوافق نوعاً ما	اوافق	أعترض نوعاً ما	اوافق نوعاً ما	أعترض نوعاً ما	لا	لم أتاخر عن إعطاء اي تطعيم لاسباب غير المرض أو الحساسية	لا	لم أمتنع عن إعطاء اي تطعيم لاسباب غير المرض أو الحساسية	9	لا أوافق
نعم	أنثى	38	شهادة بكالوريوس/ دبلوم مهني	متزوج/ متزوجة	جنسية عربية أخرى	الشارقة	عامل في مجال آخر غير طبي	نعم، جرعتان	لا	2	6 سنوات - 11 سنة;12 سنة - 18 سنة	لا، لا أحد منهم لديه تأمين	نعم، كلهم حصلوا على التطعيمات	لا، لم يحصل أي منهم على التطعيمات	ليس لدي أي مخاوف بشأن تطعيمات الأطفال.	كل 6 أشهر	مهم جدا	مهم جدا	مهم جدا	مهم جدا	ليس مهما على الإطلاق	مهم نوعا ما	موافق بشدة	موافق بشدة	محايد	موافق بشدة	غير موافق	موافق	موافق بشدة	موافق	غير موافق	غير موافق بشدة	جيد	نعم	الطبيب العام/ طبيب الأطفال;وسائل الإعلام (راديو/ تلفزيون/ صحف);وسائل التواصل الاجتماعي;المدرسة/الجامعة	اوافق نوعاً ما	اوافق نوعاً ما	اوافق	اوافق	اوافق	أعترض	اوافق نوعاً ما	أعترض	نعم	النسيان	لا	لم أمتنع عن إعطاء اي تطعيم لاسباب غير المرض أو الحساسية	8	لا أوافق
نعم	أنثى	58	دراسات عليا (ماجستير/ دكتوراه/ إلخ..) أو اعلى	متزوج/ متزوجة	جنسية غير عربية	أبوظبي	عامل في القطاع الصحي (طبيب، ممرض، طبيب أسنان، صيدلي، إدارة الرعاية الصحية، إلخ..)	نعم، 4 جرعات أو أكثر	نعم	4 أو أكثر	19 سنة أو أكبر	نعم، كلهم لديهم تأمين	نعم، كلهم حصلوا على التطعيمات	نعم، كلهم حصلوا على التطعيمات	ليس لدي أي مخاوف بشأن تطعيمات الأطفال.	سنوياً	مهم جدا	مهم جدا	مهم جدا	مهم نوعا ما	مهم نوعا ما	مهم نوعا ما	موافق بشدة	موافق بشدة	موافق بشدة	موافق بشدة	موافق	موافق بشدة	موافق	موافق بشدة	محايد	غير موافق	جيد	نعم	الطبيب الاخصائي;وسائل التواصل الاجتماعي	اوافق	اوافق	اوافق	اوافق	اوافق	اوافق	اوافق	اوافق	نعم	أسباب أخرى	لا	أسباب أخرى	9	أوافق
نعم	أنثى	48	دراسات عليا (ماجستير/ دكتوراه/ إلخ..) أو اعلى	متزوج/ متزوجة	جنسية عربية أخرى	أبوظبي	عامل في القطاع الصحي (طبيب، ممرض، طبيب أسنان، صيدلي، إدارة الرعاية الصحية، إلخ..)	نعم، 4 جرعات أو أكثر	نعم	4 أو أكثر	12 سنة - 18 سنة	نعم، كلهم لديهم تأمين	نعم، كلهم حصلوا على التطعيمات	نعم، كلهم حصلوا على التطعيمات	ليس لدي أي مخاوف بشأن تطعيمات الأطفال.	كل 6 أشهر	مهم جدا	مهم جدا	مهم جدا	مهم جدا	ليس مهما على الإطلاق	لا أعرف	موافق	موافق	موافق	موافق	محايد	موافق	موافق	موافق	محايد	محايد	ممتاز	نعم	الطبيب العام/ طبيب الأطفال;الطبيب الاخصائي	اوافق نوعاً ما	اوافق	اوافق	اوافق	اوافق	أعترض نوعاً ما	اوافق	أعترض	لا	لم أتاخر عن إعطاء اي تطعيم لاسباب غير المرض أو الحساسية	لا	لم أمتنع عن إعطاء اي تطعيم لاسباب غير المرض أو الحساسية	10	لا أوافق
نعم	أنثى	45	دراسات عليا (ماجستير/ دكتوراه/ إلخ..) أو اعلى	متزوج/ متزوجة	جنسية عربية أخرى	أبوظبي	عامل في القطاع الصحي (طبيب، ممرض، طبيب أسنان، صيدلي، إدارة الرعاية الصحية، إلخ..)	نعم، جرعتان	نعم	4 أو أكثر	6 سنوات - 11 سنة;12 سنة - 18 سنة	نعم، كلهم لديهم تأمين	نعم، كلهم حصلوا على التطعيمات	نعم، ولكن البعض منهم فقط حصل على التطعيمات	ليس لدي أي مخاوف بشأن تطعيمات الأطفال.	كل 6 أشهر	مهم جدا	مهم جدا	مهم جدا	مهم جدا	مهم جدا	مهم جدا	موافق بشدة	موافق بشدة	موافق بشدة	موافق بشدة	غير موافق	موافق	موافق	موافق بشدة	غير موافق	غير موافق بشدة	ممتاز	نعم	وسائل الإعلام (راديو/ تلفزيون/ صحف);وسائل التواصل الاجتماعي;المدرسة/الجامعة	اوافق نوعاً ما	اوافق	اوافق نوعاً ما	اوافق	اوافق	اوافق نوعاً ما	اوافق	أعترض نوعاً ما	لا	لم أتاخر عن إعطاء اي تطعيم لاسباب غير المرض أو الحساسية	لا	لم أمتنع عن إعطاء اي تطعيم لاسباب غير المرض أو الحساسية	10	لا أوافق
نعم	أنثى	58	مدرسة ثانوية	متزوج/ متزوجة	جنسية عربية أخرى	الشارقة	ربة منزل	نعم، 3 جرعات	لا	4 أو أكثر	6 سنوات - 11 سنة	نعم، ولكن فقط البعض منهم لديه تأمين	نعم، كلهم حصلوا على التطعيمات	غير متأكد	مؤلمة وتسبب الحمى.;ليس لدي أي مخاوف بشأن تطعيمات الأطفال.	سنوياً	مهم جدا	مهم جدا	مهم جدا	مهم جدا	ليس مهما على الإطلاق	ليس مهما جدا	موافق بشدة	موافق	موافق	موافق	غير موافق	موافق	موافق	موافق	غير موافق	غير موافق	كافي	نعم	المواقع الحكومية (مركز مكافحة الأمراض والوقاية منها، وزارة الصحة، هيئة صحة دبي، دائرة الصحة، منظمة الصحة العالمية، إلى آخره)	اوافق نوعاً ما	اوافق	اوافق نوعاً ما	اوافق	أعترض نوعاً ما	أعترض نوعاً ما	اوافق	اوافق	لا	لم أتاخر عن إعطاء اي تطعيم لاسباب غير المرض أو الحساسية	لا	لم أمتنع عن إعطاء اي تطعيم لاسباب غير المرض أو الحساسية	10	لا أوافق
نعم	أنثى	42	شهادة بكالوريوس/ دبلوم مهني	متزوج/ متزوجة	جنسية عربية أخرى	أبوظبي	عامل في القطاع الصحي (طبيب، ممرض، طبيب أسنان، صيدلي، إدارة الرعاية الصحية، إلخ..)	نعم، جرعتان	لا	3	6 سنوات - 11 سنة	نعم، كلهم لديهم تأمين	نعم، كلهم حصلوا على التطعيمات	لا، لم يحصل أي منهم على التطعيمات	قد تسبب التطعيمات صعوبات في التعلم (مثل التوحد).	ٌٌغير ذلك	مهم جدا	مهم جدا	مهم جدا	مهم جدا	ليس مهما على الإطلاق	مهم جدا	موافق بشدة	موافق بشدة	موافق بشدة	موافق بشدة	موافق	موافق	موافق	موافق	موافق	غير موافق	كافي	نعم	الطبيب العام/ طبيب الأطفال	اوافق نوعاً ما	اوافق	اوافق	اوافق نوعاً ما	اوافق	اوافق نوعاً ما	اوافق نوعاً ما	اوافق	لا	لم أتاخر عن إعطاء اي تطعيم لاسباب غير المرض أو الحساسية	لا	لم أمتنع عن إعطاء اي تطعيم لاسباب غير المرض أو الحساسية	7	غير متأكد
نعم	أنثى	53	دراسات عليا (ماجستير/ دكتوراه/ إلخ..) أو اعلى	مطلق/ مطلقة	جنسية عربية أخرى	أبوظبي	عامل في القطاع الصحي (طبيب، ممرض، طبيب أسنان، صيدلي، إدارة الرعاية الصحية، إلخ..)	نعم، 3 جرعات	نعم	2	12 سنة - 18 سنة;19 سنة أو أكبر	نعم، كلهم لديهم تأمين	نعم، كلهم حصلوا على التطعيمات	نعم، ولكن البعض منهم فقط حصل على التطعيمات	مؤلمة وتسبب الحمى.;المكونات الموجودة في التطعيمات غير آمنة.;لدي مخاوف أخرى بشأن تطعيمات الأطفال.	لا أقوم بزيارة طبيب أطفالي لإجراء الفحوصات الدورية	مهم جدا	مهم جدا	مهم جدا	مهم نوعا ما	مهم جدا	مهم نوعا ما	موافق بشدة	موافق	موافق بشدة	موافق بشدة	محايد	موافق	موافق بشدة	موافق بشدة	موافق	محايد	كافي	نعم	الطبيب العام/ طبيب الأطفال;الطبيب الاخصائي;وحدة صحة الأسرة;المواقع الحكومية (مركز مكافحة الأمراض والوقاية منها، وزارة الصحة، هيئة صحة دبي، دائرة الصحة، منظمة الصحة العالمية، إلى آخره);وسائل التواصل الاجتماعي	اوافق	اوافق نوعاً ما	اوافق نوعاً ما	اوافق	اوافق	اوافق نوعاً ما	أعترض نوعاً ما	أعترض نوعاً ما	لا	النسيان	لا	لم أمتنع عن إعطاء اي تطعيم لاسباب غير المرض أو الحساسية	10	لا أوافق
نعم	ذكر	40	مدرسة ثانوية	متزوج/ متزوجة	جنسية عربية أخرى	الشارقة	عامل في مجال آخر غير طبي	نعم، جرعتان	لا	3	3 سنوات - 5 سنوات;6 سنوات - 11 سنة;12 سنة - 18 سنة	لا، لا أحد منهم لديه تأمين	نعم، كلهم حصلوا على التطعيمات	نعم، ولكن البعض منهم فقط حصل على التطعيمات	مؤلمة وتسبب الحمى.;قد تسبب التطعيمات صعوبات في التعلم (مثل التوحد).;المكونات الموجودة في التطعيمات غير آمنة.;تُعطى التطعيمات للأطفال للوقاية من الأمراض التي من غير المحتمل أن يصابوا بها.;قد تسبب التطعيمات أمراضًا مزمنة (مثل مرض السكري والربو).	لا أقوم بزيارة طبيب أطفالي لإجراء الفحوصات الدورية	مهم نوعا ما	مهم نوعا ما	ليس مهما جدا	مهم نوعا ما	ليس مهما على الإطلاق	ليس مهما جدا	موافق	غير موافق	غير موافق بشدة	محايد	موافق بشدة	غير موافق	محايد	غير موافق	موافق	موافق	جيد	نعم	المدونات الإلكترونية/المنتديات الإلكترونية/المواقع غير الحكومية;وسائل الإعلام (راديو/ تلفزيون/ صحف);وسائل التواصل الاجتماعي	اوافق نوعاً ما	أعترض نوعاً ما	اوافق نوعاً ما	أعترض نوعاً ما	أعترض	اوافق نوعاً ما	اوافق نوعاً ما	اوافق	نعم	الخوف من إعطاء التطعيم لطفلك;القلق من الآثار الجانبية	لا	لم أمتنع عن إعطاء اي تطعيم لاسباب غير المرض أو الحساسية	5	أوافق
نعم	ذكر	56	شهادة بكالوريوس/ دبلوم مهني	متزوج/ متزوجة	جنسية عربية أخرى	الشارقة	عامل في مجال آخر غير طبي	نعم، جرعتان	نعم	4 أو أكثر	12 سنة - 18 سنة;19 سنة أو أكبر	نعم، كلهم لديهم تأمين	نعم، ولكن البعض منهم فقط حصل على التطعيمات	لا، لم يحصل أي منهم على التطعيمات	مؤلمة وتسبب الحمى.;قد تسبب التطعيمات صعوبات في التعلم (مثل التوحد).	لا أقوم بزيارة طبيب أطفالي لإجراء الفحوصات الدورية	مهم نوعا ما	مهم نوعا ما	مهم نوعا ما	لا أعرف	ليس مهما على الإطلاق	ليس مهما جدا	موافق	محايد	موافق	موافق	غير موافق	موافق	موافق	محايد	موافق بشدة	غير موافق	كافي	نعم	الطبيب العام/ طبيب الأطفال;المواقع الحكومية (مركز مكافحة الأمراض والوقاية منها، وزارة الصحة، هيئة صحة دبي، دائرة الصحة، منظمة الصحة العالمية، إلى آخره);وسائل الإعلام (راديو/ تلفزيون/ صحف)	اوافق نوعاً ما	اوافق	اوافق نوعاً ما	اوافق نوعاً ما	أعترض نوعاً ما	أعترض نوعاً ما	اوافق نوعاً ما	أعترض نوعاً ما	نعم	الخوف من إعطاء التطعيم لطفلك;النسيان;القلق من الآثار الجانبية	نعم	الخوف من إعطاء التطعيم لطفلك;النسيان;القلق من الآثار الجانبية	6	غير متأكد
نعم	أنثى	50	شهادة بكالوريوس/ دبلوم مهني	متزوج/ متزوجة	مواطن إماراتي	الشارقة	عامل في مجال آخر غير طبي	نعم، 3 جرعات	لا	4 أو أكثر	12 سنة - 18 سنة;19 سنة أو أكبر	نعم، كلهم لديهم تأمين	نعم، كلهم حصلوا على التطعيمات	نعم، كلهم حصلوا على التطعيمات	يعطى الكثير من التطعيمات في زيارة واحدة للطبيب.;المكونات الموجودة في التطعيمات غير آمنة.;تُعطى التطعيمات للأطفال للوقاية من الأمراض التي من غير المحتمل أن يصابوا بها.;لدي مخاوف أخرى بشأن تطعيمات الأطفال.	ٌٌغير ذلك	مهم جدا	مهم جدا	مهم نوعا ما	مهم جدا	مهم نوعا ما	ليس مهما جدا	موافق	محايد	موافق	موافق	موافق	موافق	موافق	موافق	موافق بشدة	محايد	كافي	نعم	وحدة صحة الأسرة;المواقع الحكومية (مركز مكافحة الأمراض والوقاية منها، وزارة الصحة، هيئة صحة دبي، دائرة الصحة، منظمة الصحة العالمية، إلى آخره)	أعترض نوعاً ما	اوافق	اوافق	اوافق	اوافق	أعترض نوعاً ما	اوافق	اوافق نوعاً ما	لا	لم أتاخر عن إعطاء اي تطعيم لاسباب غير المرض أو الحساسية	لا	لم أمتنع عن إعطاء اي تطعيم لاسباب غير المرض أو الحساسية	3	أوافق
نعم	أنثى	40	شهادة بكالوريوس/ دبلوم مهني	متزوج/ متزوجة	مواطن إماراتي	أبوظبي	عامل في مجال آخر غير طبي	نعم، جرعتان	نعم	4 أو أكثر	12 سنة - 18 سنة	نعم، كلهم لديهم تأمين	نعم، كلهم حصلوا على التطعيمات	نعم، كلهم حصلوا على التطعيمات	قد تسبب التطعيمات صعوبات في التعلم (مثل التوحد).	ٌٌغير ذلك	لا أعرف	مهم جدا	مهم جدا	مهم جدا	ليس مهما على الإطلاق	ليس مهما على الإطلاق	محايد	موافق	محايد	موافق	موافق بشدة	موافق	محايد	محايد	موافق بشدة	موافق بشدة	كافي	نعم	المواقع الحكومية (مركز مكافحة الأمراض والوقاية منها، وزارة الصحة، هيئة صحة دبي، دائرة الصحة، منظمة الصحة العالمية، إلى آخره)	اوافق نوعاً ما	أعترض نوعاً ما	أعترض نوعاً ما	اوافق نوعاً ما	أعترض نوعاً ما	اوافق نوعاً ما	اوافق نوعاً ما	اوافق نوعاً ما	لا	لم أتاخر عن إعطاء اي تطعيم لاسباب غير المرض أو الحساسية	لا	لم أمتنع عن إعطاء اي تطعيم لاسباب غير المرض أو الحساسية	10	أوافق بشدة
نعم	أنثى	40	شهادة بكالوريوس/ دبلوم مهني	متزوج/ متزوجة	مواطن إماراتي	الشارقة	عامل في مجال آخر غير طبي	نعم، جرعتان	لا	4 أو أكثر	12 سنة - 18 سنة	نعم، كلهم لديهم تأمين	نعم، كلهم حصلوا على التطعيمات	لا، لم يحصل أي منهم على التطعيمات	المكونات الموجودة في التطعيمات غير آمنة.;قد تسبب التطعيمات أمراضًا مزمنة (مثل مرض السكري والربو).;لدي مخاوف أخرى بشأن تطعيمات الأطفال.	لا أقوم بزيارة طبيب أطفالي لإجراء الفحوصات الدورية	مهم جدا	مهم جدا	مهم جدا	لا أعرف	مهم نوعا ما	ليس مهما على الإطلاق	موافق بشدة	موافق بشدة	موافق بشدة	موافق بشدة	موافق	موافق بشدة	موافق بشدة	موافق بشدة	موافق	غير موافق	كافي	لا	الطبيب العام/ طبيب الأطفال;الطبيب الاخصائي;وحدة صحة الأسرة;وسائل الإعلام (راديو/ تلفزيون/ صحف);وسائل التواصل الاجتماعي;المدرسة/الجامعة	أعترض نوعاً ما	اوافق نوعاً ما	اوافق نوعاً ما	اوافق	اوافق	اوافق نوعاً ما	اوافق نوعاً ما	اوافق نوعاً ما	لا	لم أتاخر عن إعطاء اي تطعيم لاسباب غير المرض أو الحساسية	لا	لم أمتنع عن إعطاء اي تطعيم لاسباب غير المرض أو الحساسية	10	لا أوافق
نعم	أنثى	37	شهادة بكالوريوس/ دبلوم مهني	متزوج/ متزوجة	جنسية عربية أخرى	الشارقة	ربة منزل	نعم، جرعة واحدة	لا	1	6 سنوات - 11 سنة	نعم، كلهم لديهم تأمين	نعم، كلهم حصلوا على التطعيمات	لا، لم يحصل أي منهم على التطعيمات	مؤلمة وتسبب الحمى.	سنوياً	مهم جدا	مهم جدا	مهم جدا	مهم جدا	مهم نوعا ما	مهم جدا	موافق بشدة	موافق	موافق بشدة	موافق	محايد	موافق	موافق	موافق بشدة	محايد	غير موافق	كافي	لا	المواقع الحكومية (مركز مكافحة الأمراض والوقاية منها، وزارة الصحة، هيئة صحة دبي، دائرة الصحة، منظمة الصحة العالمية، إلى آخره)	أعترض نوعاً ما	اوافق نوعاً ما	اوافق نوعاً ما	اوافق نوعاً ما	اوافق نوعاً ما	أعترض	اوافق	اوافق نوعاً ما	لا	لم أتاخر عن إعطاء اي تطعيم لاسباب غير المرض أو الحساسية	لا	لم أمتنع عن إعطاء اي تطعيم لاسباب غير المرض أو الحساسية	10	أوافق
نعم	أنثى	38	شهادة بكالوريوس/ دبلوم مهني	متزوج/ متزوجة	مواطن إماراتي	الشارقة	ربة منزل	لا	لا	4 أو أكثر	سنة - سنتين;6 سنوات - 11 سنة;12 سنة - 18 سنة	نعم، كلهم لديهم تأمين	نعم، كلهم حصلوا على التطعيمات	لا، لم يحصل أي منهم على التطعيمات	المكونات الموجودة في التطعيمات غير آمنة.;قد تسبب التطعيمات أمراضًا مزمنة (مثل مرض السكري والربو).	ٌٌغير ذلك	مهم جدا	مهم جدا	مهم جدا	مهم جدا	ليس مهما جدا	ليس مهما جدا	موافق	موافق	موافق	موافق	موافق بشدة	موافق	موافق	موافق	موافق بشدة	غير موافق	جيد	نعم	الطبيب العام/ طبيب الأطفال;الطبيب الاخصائي;وحدة صحة الأسرة;المدونات الإلكترونية/المنتديات الإلكترونية/المواقع غير الحكومية	اوافق نوعاً ما	اوافق نوعاً ما	اوافق نوعاً ما	اوافق نوعاً ما	اوافق نوعاً ما	اوافق نوعاً ما	اوافق نوعاً ما	اوافق نوعاً ما	لا	لم أتاخر عن إعطاء اي تطعيم لاسباب غير المرض أو الحساسية	لا	لم أمتنع عن إعطاء اي تطعيم لاسباب غير المرض أو الحساسية	8	أوافق
نعم	أنثى	36	دراسات عليا (ماجستير/ دكتوراه/ إلخ..) أو اعلى	متزوج/ متزوجة	مواطن إماراتي	الشارقة	عامل في القطاع الصحي (طبيب، ممرض، طبيب أسنان، صيدلي، إدارة الرعاية الصحية، إلخ..)	نعم، جرعتان	نعم	4 أو أكثر	سنة - سنتين;3 سنوات - 5 سنوات;6 سنوات - 11 سنة	نعم، كلهم لديهم تأمين	نعم، كلهم حصلوا على التطعيمات	نعم، كلهم حصلوا على التطعيمات	ليس لدي أي مخاوف بشأن تطعيمات الأطفال.	لا أقوم بزيارة طبيب أطفالي لإجراء الفحوصات الدورية	مهم جدا	مهم جدا	مهم جدا	مهم جدا	ليس مهما على الإطلاق	مهم جدا	موافق بشدة	موافق بشدة	موافق بشدة	موافق بشدة	محايد	موافق	موافق بشدة	موافق بشدة	غير موافق	غير موافق بشدة	ممتاز	نعم	الطبيب العام/ طبيب الأطفال;الطبيب الاخصائي;وحدة صحة الأسرة;وسائل الإعلام (راديو/ تلفزيون/ صحف)	اوافق نوعاً ما	اوافق	اوافق	اوافق	اوافق	اوافق	اوافق	اوافق	نعم	النسيان	لا	لم أمتنع عن إعطاء اي تطعيم لاسباب غير المرض أو الحساسية	10	لا أوافق بشدة
نعم	ذكر	47	شهادة بكالوريوس/ دبلوم مهني	متزوج/ متزوجة	جنسية عربية أخرى	أبوظبي	عامل في مجال آخر غير طبي	نعم، 4 جرعات أو أكثر	لا	4 أو أكثر	6 سنوات - 11 سنة;12 سنة - 18 سنة	نعم، كلهم لديهم تأمين	نعم، كلهم حصلوا على التطعيمات	نعم، ولكن البعض منهم فقط حصل على التطعيمات	مؤلمة وتسبب الحمى.	لا أقوم بزيارة طبيب أطفالي لإجراء الفحوصات الدورية	مهم جدا	مهم نوعا ما	مهم نوعا ما	لا أعرف	ليس مهما جدا	مهم نوعا ما	موافق بشدة	موافق بشدة	محايد	موافق بشدة	غير موافق بشدة	موافق	موافق بشدة	موافق	غير موافق	غير موافق	جيد	نعم	الطبيب العام/ طبيب الأطفال;المواقع الحكومية (مركز مكافحة الأمراض والوقاية منها، وزارة الصحة، هيئة صحة دبي، دائرة الصحة، منظمة الصحة العالمية، إلى آخره);وسائل الإعلام (راديو/ تلفزيون/ صحف);المدرسة/الجامعة	اوافق نوعاً ما	اوافق	اوافق نوعاً ما	اوافق	اوافق نوعاً ما	اوافق	أعترض نوعاً ما	أعترض	لا	لم أتاخر عن إعطاء اي تطعيم لاسباب غير المرض أو الحساسية	لا	لم أمتنع عن إعطاء اي تطعيم لاسباب غير المرض أو الحساسية	9	لا أوافق
نعم	ذكر	54	مدرسة ثانوية	أرمل/ أرملة	جنسية عربية أخرى	أبوظبي	عامل في القطاع الصحي (طبيب، ممرض، طبيب أسنان، صيدلي، إدارة الرعاية الصحية، إلخ..)	نعم، 3 جرعات	لا	3	19 سنة أو أكبر	نعم، كلهم لديهم تأمين	نعم، كلهم حصلوا على التطعيمات	نعم، ولكن البعض منهم فقط حصل على التطعيمات	ليس لدي أي مخاوف بشأن تطعيمات الأطفال.	لا أقوم بزيارة طبيب أطفالي لإجراء الفحوصات الدورية	مهم جدا	مهم جدا	مهم جدا	مهم جدا	مهم نوعا ما	مهم جدا	موافق بشدة	موافق بشدة	موافق بشدة	موافق بشدة	غير موافق بشدة	موافق بشدة	موافق بشدة	موافق	غير موافق بشدة	غير موافق بشدة	ممتاز	نعم	الطبيب العام/ طبيب الأطفال;وحدة صحة الأسرة;المواقع الحكومية (مركز مكافحة الأمراض والوقاية منها، وزارة الصحة، هيئة صحة دبي، دائرة الصحة، منظمة الصحة العالمية، إلى آخره);المدرسة/الجامعة	اوافق	اوافق	اوافق	اوافق	اوافق نوعاً ما	أعترض نوعاً ما	اوافق نوعاً ما	أعترض	لا	لم أتاخر عن إعطاء اي تطعيم لاسباب غير المرض أو الحساسية	لا	لم أمتنع عن إعطاء اي تطعيم لاسباب غير المرض أو الحساسية	10	لا أوافق بشدة
نعم	ذكر	48	شهادة بكالوريوس/ دبلوم مهني	متزوج/ متزوجة	مواطن إماراتي	أبوظبي	عامل في مجال آخر غير طبي	نعم، 3 جرعات	نعم	2	6 سنوات - 11 سنة;12 سنة - 18 سنة	نعم، كلهم لديهم تأمين	نعم، كلهم حصلوا على التطعيمات	لا، لم يحصل أي منهم على التطعيمات	مؤلمة وتسبب الحمى.;قد تسبب التطعيمات صعوبات في التعلم (مثل التوحد).;المكونات الموجودة في التطعيمات غير آمنة.	سنوياً	مهم نوعا ما	مهم جدا	مهم نوعا ما	لا أعرف	ليس مهما على الإطلاق	ليس مهما جدا	محايد	محايد	غير موافق بشدة	محايد	موافق	غير موافق	محايد	غير موافق	موافق	موافق	كافي	نعم	عن طريق الآخرين;المدونات الإلكترونية/المنتديات الإلكترونية/المواقع غير الحكومية;وسائل الإعلام (راديو/ تلفزيون/ صحف);وسائل التواصل الاجتماعي	اوافق نوعاً ما	أعترض نوعاً ما	اوافق نوعاً ما	أعترض نوعاً ما	أعترض نوعاً ما	اوافق نوعاً ما	اوافق	اوافق نوعاً ما	نعم	الخوف من إعطاء التطعيم لطفلك;النسيان;القلق من الآثار الجانبية	نعم	الخوف من إعطاء التطعيم لطفلك;النسيان;القلق من الآثار الجانبية	5	أوافق
نعم	ذكر	51	شهادة بكالوريوس/ دبلوم مهني	مطلق/ مطلقة	جنسية عربية أخرى	أبوظبي	عامل في مجال آخر غير طبي	نعم، 3 جرعات	لا	4 أو أكثر	12 سنة - 18 سنة;19 سنة أو أكبر	لا، لا أحد منهم لديه تأمين	نعم، كلهم حصلوا على التطعيمات	لا، لم يحصل أي منهم على التطعيمات	مؤلمة وتسبب الحمى.	لا أقوم بزيارة طبيب أطفالي لإجراء الفحوصات الدورية	مهم جدا	مهم جدا	مهم جدا	مهم نوعا ما	ليس مهما جدا	مهم نوعا ما	موافق بشدة	موافق بشدة	موافق بشدة	موافق بشدة	غير موافق	موافق	موافق بشدة	موافق بشدة	غير موافق	غير موافق	جيد	نعم	الطبيب العام/ طبيب الأطفال;المواقع الحكومية (مركز مكافحة الأمراض والوقاية منها، وزارة الصحة، هيئة صحة دبي، دائرة الصحة، منظمة الصحة العالمية، إلى آخره);وسائل الإعلام (راديو/ تلفزيون/ صحف)	اوافق	اوافق	اوافق	اوافق	اوافق	أعترض نوعاً ما	اوافق نوعاً ما	أعترض	لا	لم أتاخر عن إعطاء اي تطعيم لاسباب غير المرض أو الحساسية	لا	لم أمتنع عن إعطاء اي تطعيم لاسباب غير المرض أو الحساسية	9	لا أوافق
نعم	أنثى	46	شهادة بكالوريوس/ دبلوم مهني	متزوج/ متزوجة	جنسية عربية أخرى	الشارقة	ربة منزل	نعم، جرعتان	لا	4 أو أكثر	6 سنوات - 11 سنة;12 سنة - 18 سنة;19 سنة أو أكبر	نعم، ولكن فقط البعض منهم لديه تأمين	نعم، كلهم حصلوا على التطعيمات	لا، لم يحصل أي منهم على التطعيمات	ليس لدي أي مخاوف بشأن تطعيمات الأطفال.	لا أقوم بزيارة طبيب أطفالي لإجراء الفحوصات الدورية	مهم جدا	مهم جدا	مهم جدا	مهم جدا	مهم نوعا ما	ليس مهما جدا	موافق	موافق	موافق	موافق	محايد	موافق	موافق	موافق	محايد	غير موافق	جيد	لا	الطبيب العام/ طبيب الأطفال	اوافق نوعاً ما	اوافق نوعاً ما	أعترض	اوافق نوعاً ما	اوافق نوعاً ما	اوافق نوعاً ما	اوافق نوعاً ما	اوافق نوعاً ما	لا	أسباب أخرى	لا	أسباب أخرى	5	أوافق
نعم	أنثى	26	شهادة بكالوريوس/ دبلوم مهني	متزوج/ متزوجة	جنسية عربية أخرى	دبي	عامل في مجال آخر غير طبي	نعم، جرعة واحدة	لا	1	1 - 11 شهر	نعم، كلهم لديهم تأمين	نعم، كلهم حصلوا على التطعيمات	لا، لم يحصل أي منهم على التطعيمات	مؤلمة وتسبب الحمى.;قد تسبب التطعيمات صعوبات في التعلم (مثل التوحد).;المكونات الموجودة في التطعيمات غير آمنة.;تُعطى التطعيمات للأطفال للوقاية من الأمراض غير الخطيرة.;تُعطى التطعيمات للأطفال للوقاية من الأمراض التي من غير المحتمل أن يصابوا بها.;قد تسبب التطعيمات أمراضًا مزمنة (مثل مرض السكري والربو).;لدي مخاوف أخرى بشأن تطعيمات الأطفال.	كل 3 أشهر	مهم جدا	مهم جدا	مهم جدا	مهم جدا	ليس مهما على الإطلاق	ليس مهما جدا	محايد	موافق	موافق	موافق	موافق	موافق	موافق	موافق	موافق	موافق	غير كافي	نعم	الطبيب الاخصائي	أعترض نوعاً ما	اوافق نوعاً ما	اوافق	أعترض نوعاً ما	اوافق	أعترض نوعاً ما	اوافق نوعاً ما	اوافق نوعاً ما	نعم	عدم التوصية من قبل الطبيب;النسيان	نعم	لم أمتنع عن إعطاء اي تطعيم لاسباب غير المرض أو الحساسية	8	لا أوافق
نعم	ذكر	50	شهادة بكالوريوس/ دبلوم مهني	متزوج/ متزوجة	مواطن إماراتي	أبوظبي	عامل في مجال آخر غير طبي	نعم، 3 جرعات	نعم	3	12 سنة - 18 سنة;19 سنة أو أكبر	نعم، كلهم لديهم تأمين	نعم، كلهم حصلوا على التطعيمات	نعم، ولكن البعض منهم فقط حصل على التطعيمات	مؤلمة وتسبب الحمى.	لا أقوم بزيارة طبيب أطفالي لإجراء الفحوصات الدورية	مهم نوعا ما	مهم نوعا ما	مهم نوعا ما	مهم نوعا ما	ليس مهما جدا	مهم نوعا ما	موافق	موافق	موافق	موافق	محايد	موافق	موافق	موافق	غير موافق	غير موافق	غير كافي	لا	لا أستخدم أي مصادر للحصول على معلومات حول تطعيمات الأطفال.	أعترض نوعاً ما	اوافق نوعاً ما	أعترض نوعاً ما	اوافق	اوافق	أعترض نوعاً ما	أعترض نوعاً ما	أعترض نوعاً ما	لا	لم أتاخر عن إعطاء اي تطعيم لاسباب غير المرض أو الحساسية	لا	لم أمتنع عن إعطاء اي تطعيم لاسباب غير المرض أو الحساسية	8	غير متأكد
نعم	أنثى	28	دراسات عليا (ماجستير/ دكتوراه/ إلخ..) أو اعلى	متزوج/ متزوجة	جنسية عربية أخرى	أبوظبي	عامل في القطاع الصحي (طبيب، ممرض، طبيب أسنان، صيدلي، إدارة الرعاية الصحية، إلخ..)	نعم، 3 جرعات	لا	1	1 - 11 شهر	نعم، كلهم لديهم تأمين	نعم، كلهم حصلوا على التطعيمات	نعم، كلهم حصلوا على التطعيمات	مؤلمة وتسبب الحمى.	شهرياً	مهم جدا	مهم جدا	مهم جدا	مهم جدا	مهم جدا	ليس مهما جدا	موافق	موافق	موافق	موافق	موافق	موافق	موافق	موافق	محايد	محايد	غير كافي	لا	الطبيب العام/ طبيب الأطفال;المواقع الحكومية (مركز مكافحة الأمراض والوقاية منها، وزارة الصحة، هيئة صحة دبي، دائرة الصحة، منظمة الصحة العالمية، إلى آخره)	أعترض نوعاً ما	اوافق نوعاً ما	أعترض	اوافق نوعاً ما	اوافق	أعترض	اوافق نوعاً ما	اوافق	لا	لم أتاخر عن إعطاء اي تطعيم لاسباب غير المرض أو الحساسية	لا	لم أمتنع عن إعطاء اي تطعيم لاسباب غير المرض أو الحساسية	8	غير متأكد
نعم	أنثى	48	شهادة بكالوريوس/ دبلوم مهني	متزوج/ متزوجة	جنسية عربية أخرى	أبوظبي	عامل في مجال آخر غير طبي	نعم، 3 جرعات	لا	2	12 سنة - 18 سنة;19 سنة أو أكبر	نعم، كلهم لديهم تأمين	نعم، كلهم حصلوا على التطعيمات	لا، لم يحصل أي منهم على التطعيمات	مؤلمة وتسبب الحمى.;قد تسبب التطعيمات صعوبات في التعلم (مثل التوحد).;المكونات الموجودة في التطعيمات غير آمنة.;قد تسبب التطعيمات أمراضًا مزمنة (مثل مرض السكري والربو).	سنوياً	ليس مهما جدا	مهم نوعا ما	مهم نوعا ما	مهم نوعا ما	ليس مهما على الإطلاق	ليس مهما جدا	محايد	محايد	غير موافق	محايد	موافق	غير موافق	محايد	غير موافق	موافق بشدة	موافق بشدة	كافي	نعم	عن طريق الآخرين;المدونات الإلكترونية/المنتديات الإلكترونية/المواقع غير الحكومية;وسائل التواصل الاجتماعي	اوافق نوعاً ما	أعترض نوعاً ما	اوافق نوعاً ما	أعترض نوعاً ما	أعترض نوعاً ما	اوافق نوعاً ما	أعترض نوعاً ما	اوافق	نعم	الخوف من إعطاء التطعيم لطفلك;النسيان;القلق من الآثار الجانبية	لا	لم أمتنع عن إعطاء اي تطعيم لاسباب غير المرض أو الحساسية	5	أوافق
نعم	ذكر	29	شهادة بكالوريوس/ دبلوم مهني	متزوج/ متزوجة	جنسية عربية أخرى	أبوظبي	عامل في مجال آخر غير طبي	نعم، جرعتان	لا	1	سنة - سنتين	نعم، كلهم لديهم تأمين	نعم، كلهم حصلوا على التطعيمات	غير متأكد	ليس لدي أي مخاوف بشأن تطعيمات الأطفال.	سنوياً	مهم جدا	مهم جدا	مهم جدا	مهم جدا	مهم نوعا ما	مهم نوعا ما	موافق بشدة	موافق بشدة	موافق بشدة	موافق بشدة	غير موافق	موافق بشدة	موافق بشدة	موافق	غير موافق بشدة	غير موافق بشدة	جيد	نعم	الطبيب العام/ طبيب الأطفال;الطبيب الاخصائي;وحدة صحة الأسرة;المواقع الحكومية (مركز مكافحة الأمراض والوقاية منها، وزارة الصحة، هيئة صحة دبي، دائرة الصحة، منظمة الصحة العالمية، إلى آخره);وسائل التواصل الاجتماعي;المدرسة/الجامعة	اوافق نوعاً ما	اوافق	اوافق	اوافق	اوافق	أعترض	اوافق	أعترض	لا	لم أتاخر عن إعطاء اي تطعيم لاسباب غير المرض أو الحساسية	لا	لم أمتنع عن إعطاء اي تطعيم لاسباب غير المرض أو الحساسية	9	لا أوافق
نعم	ذكر	55	شهادة بكالوريوس/ دبلوم مهني	متزوج/ متزوجة	مواطن إماراتي	أبوظبي	عامل في مجال آخر غير طبي	نعم، 3 جرعات	لا	4 أو أكثر	6 سنوات - 11 سنة;12 سنة - 18 سنة;19 سنة أو أكبر	نعم، كلهم لديهم تأمين	نعم، كلهم حصلوا على التطعيمات	غير متأكد	ليس لدي أي مخاوف بشأن تطعيمات الأطفال.	لا أقوم بزيارة طبيب أطفالي لإجراء الفحوصات الدورية	مهم جدا	مهم جدا	مهم جدا	مهم جدا	مهم نوعا ما	مهم نوعا ما	موافق بشدة	موافق بشدة	محايد	موافق بشدة	غير موافق	موافق بشدة	موافق بشدة	موافق	غير موافق بشدة	غير موافق بشدة	كافي	نعم	الطبيب العام/ طبيب الأطفال;الطبيب الاخصائي;المواقع الحكومية (مركز مكافحة الأمراض والوقاية منها، وزارة الصحة، هيئة صحة دبي، دائرة الصحة، منظمة الصحة العالمية، إلى آخره);وسائل الإعلام (راديو/ تلفزيون/ صحف);وسائل التواصل الاجتماعي	اوافق	اوافق	اوافق	اوافق	اوافق	أعترض نوعاً ما	اوافق	أعترض	لا	لم أتاخر عن إعطاء اي تطعيم لاسباب غير المرض أو الحساسية	لا	لم أمتنع عن إعطاء اي تطعيم لاسباب غير المرض أو الحساسية	8	غير متأكد
نعم	ذكر	34	شهادة بكالوريوس/ دبلوم مهني	متزوج/ متزوجة	جنسية عربية أخرى	أبوظبي	عامل في القطاع الصحي (طبيب، ممرض، طبيب أسنان، صيدلي، إدارة الرعاية الصحية، إلخ..)	نعم، 4 جرعات أو أكثر	نعم	2	6 سنوات - 11 سنة	نعم، كلهم لديهم تأمين	نعم، كلهم حصلوا على التطعيمات	نعم، ولكن البعض منهم فقط حصل على التطعيمات	ليس لدي أي مخاوف بشأن تطعيمات الأطفال.	كل 3 أشهر	مهم جدا	مهم جدا	مهم جدا	مهم جدا	مهم جدا	مهم جدا	موافق بشدة	موافق بشدة	موافق بشدة	موافق بشدة	غير موافق بشدة	موافق بشدة	موافق بشدة	موافق بشدة	غير موافق بشدة	غير موافق بشدة	ممتاز	نعم	الطبيب العام/ طبيب الأطفال;الطبيب الاخصائي;المواقع الحكومية (مركز مكافحة الأمراض والوقاية منها، وزارة الصحة، هيئة صحة دبي، دائرة الصحة، منظمة الصحة العالمية، إلى آخره);المدرسة/الجامعة	اوافق	اوافق	اوافق	اوافق	اوافق	أعترض	اوافق	أعترض	لا	لم أتاخر عن إعطاء اي تطعيم لاسباب غير المرض أو الحساسية	لا	لم أمتنع عن إعطاء اي تطعيم لاسباب غير المرض أو الحساسية	10	لا أوافق بشدة
نعم	ذكر	29	شهادة بكالوريوس/ دبلوم مهني	متزوج/ متزوجة	جنسية عربية أخرى	أبوظبي	عامل في مجال آخر غير طبي	نعم، جرعتان	لا	3	سنة - سنتين;3 سنوات - 5 سنوات	لا، لا أحد منهم لديه تأمين	نعم، كلهم حصلوا على التطعيمات	غير متأكد	مؤلمة وتسبب الحمى.	لا أقوم بزيارة طبيب أطفالي لإجراء الفحوصات الدورية	مهم نوعا ما	مهم جدا	مهم نوعا ما	لا أعرف	ليس مهما جدا	ليس مهما جدا	موافق بشدة	موافق	محايد	موافق بشدة	غير موافق	موافق	موافق بشدة	موافق	غير موافق	غير موافق	كافي	نعم	الطبيب العام/ طبيب الأطفال;الطبيب الاخصائي;المواقع الحكومية (مركز مكافحة الأمراض والوقاية منها، وزارة الصحة، هيئة صحة دبي، دائرة الصحة، منظمة الصحة العالمية، إلى آخره);وسائل التواصل الاجتماعي	اوافق نوعاً ما	اوافق نوعاً ما	اوافق نوعاً ما	اوافق نوعاً ما	اوافق نوعاً ما	أعترض نوعاً ما	أعترض نوعاً ما	أعترض نوعاً ما	لا	لم أتاخر عن إعطاء اي تطعيم لاسباب غير المرض أو الحساسية	لا	لم أمتنع عن إعطاء اي تطعيم لاسباب غير المرض أو الحساسية	8	غير متأكد
نعم	ذكر	45	شهادة بكالوريوس/ دبلوم مهني	متزوج/ متزوجة	جنسية عربية أخرى	أبوظبي	عامل في مجال آخر غير طبي	لا	لا	2	12 سنة - 18 سنة	نعم، كلهم لديهم تأمين	نعم، كلهم حصلوا على التطعيمات	نعم، ولكن البعض منهم فقط حصل على التطعيمات	مؤلمة وتسبب الحمى.	لا أقوم بزيارة طبيب أطفالي لإجراء الفحوصات الدورية	مهم جدا	مهم جدا	مهم جدا	مهم جدا	مهم نوعا ما	ليس مهما جدا	موافق بشدة	موافق بشدة	غير موافق	موافق بشدة	غير موافق	موافق	موافق	موافق بشدة	محايد	غير موافق	كافي	لا	لا أستخدم أي مصادر للحصول على معلومات حول تطعيمات الأطفال.	اوافق نوعاً ما	اوافق نوعاً ما	أعترض نوعاً ما	اوافق نوعاً ما	اوافق نوعاً ما	اوافق نوعاً ما	أعترض نوعاً ما	أعترض نوعاً ما	لا	لم أتاخر عن إعطاء اي تطعيم لاسباب غير المرض أو الحساسية	لا	لم أمتنع عن إعطاء اي تطعيم لاسباب غير المرض أو الحساسية	7	لا أوافق
نعم	ذكر	53	شهادة بكالوريوس/ دبلوم مهني	متزوج/ متزوجة	جنسية عربية أخرى	أبوظبي	عامل في مجال آخر غير طبي	نعم، 3 جرعات	لا	4 أو أكثر	12 سنة - 18 سنة	نعم، كلهم لديهم تأمين	نعم، كلهم حصلوا على التطعيمات	نعم، ولكن البعض منهم فقط حصل على التطعيمات	ليس لدي أي مخاوف بشأن تطعيمات الأطفال.	سنوياً	مهم جدا	مهم جدا	مهم جدا	لا أعرف	ليس مهما جدا	ليس مهما جدا	موافق بشدة	موافق بشدة	موافق	محايد	موافق بشدة	محايد	موافق	محايد	موافق بشدة	موافق	كافي	نعم	عن طريق الآخرين;وسائل التواصل الاجتماعي	اوافق نوعاً ما	اوافق نوعاً ما	اوافق نوعاً ما	اوافق نوعاً ما	اوافق نوعاً ما	اوافق نوعاً ما	اوافق	اوافق نوعاً ما	لا	القلق من الآثار الجانبية	لا	القلق من الآثار الجانبية	7	لا أوافق
نعم	ذكر	60	دراسات عليا (ماجستير/ دكتوراه/ إلخ..) أو اعلى	متزوج/ متزوجة	جنسية عربية أخرى	أبوظبي	عامل في مجال آخر غير طبي	نعم، 4 جرعات أو أكثر	لا	3	19 سنة أو أكبر	نعم، كلهم لديهم تأمين	نعم، كلهم حصلوا على التطعيمات	نعم، كلهم حصلوا على التطعيمات	ليس لدي أي مخاوف بشأن تطعيمات الأطفال.	سنوياً	مهم جدا	مهم جدا	مهم جدا	لا أعرف	لا أعرف	مهم نوعا ما	موافق بشدة	موافق بشدة	موافق	موافق	محايد	موافق	موافق بشدة	موافق بشدة	غير موافق	غير موافق بشدة	كافي	نعم	عن طريق الآخرين;الطبيب العام/ طبيب الأطفال;المدونات الإلكترونية/المنتديات الإلكترونية/المواقع غير الحكومية	اوافق	أعترض نوعاً ما	أعترض	اوافق	اوافق	اوافق نوعاً ما	أعترض نوعاً ما	أعترض	لا	لم أتاخر عن إعطاء اي تطعيم لاسباب غير المرض أو الحساسية	لا	لم أمتنع عن إعطاء اي تطعيم لاسباب غير المرض أو الحساسية	10	لا أوافق بشدة
نعم	ذكر	53	دراسات عليا (ماجستير/ دكتوراه/ إلخ..) أو اعلى	متزوج/ متزوجة	مواطن إماراتي	الشارقة	عامل في مجال آخر غير طبي	نعم، 4 جرعات أو أكثر	نعم	3	سنة - سنتين;3 سنوات - 5 سنوات	نعم، كلهم لديهم تأمين	نعم، كلهم حصلوا على التطعيمات	نعم، كلهم حصلوا على التطعيمات	يعطى الكثير من التطعيمات في زيارة واحدة للطبيب.;تُعطى التطعيمات للأطفال للوقاية من الأمراض التي من غير المحتمل أن يصابوا بها.	سنوياً	مهم نوعا ما	ليس مهما على الإطلاق	مهم جدا	مهم نوعا ما	ليس مهما جدا	ليس مهما جدا	محايد	محايد	موافق	موافق	محايد	محايد	غير موافق	موافق	غير موافق	موافق	كافي	لا	المواقع الحكومية (مركز مكافحة الأمراض والوقاية منها، وزارة الصحة، هيئة صحة دبي، دائرة الصحة، منظمة الصحة العالمية، إلى آخره);وسائل الإعلام (راديو/ تلفزيون/ صحف)	أعترض نوعاً ما	اوافق نوعاً ما	أعترض	اوافق نوعاً ما	أعترض نوعاً ما	أعترض نوعاً ما	أعترض نوعاً ما	اوافق نوعاً ما	نعم	النسيان;التطعيم لم يكن متوفرا في مركز التطعيم	نعم	الخوف من إعطاء التطعيم لطفلك;النسيان	3	غير متأكد
نعم	أنثى	40	شهادة بكالوريوس/ دبلوم مهني	متزوج/ متزوجة	جنسية عربية أخرى	أبوظبي	عامل في مجال آخر غير طبي	نعم، جرعتان	لا	3	سنة - سنتين;6 سنوات - 11 سنة	نعم، كلهم لديهم تأمين	نعم، كلهم حصلوا على التطعيمات	لا، لم يحصل أي منهم على التطعيمات	قد تسبب التطعيمات صعوبات في التعلم (مثل التوحد).;المكونات الموجودة في التطعيمات غير آمنة.	كل 6 أشهر	مهم نوعا ما	لا أعرف	لا أعرف	لا أعرف	ليس مهما على الإطلاق	ليس مهما على الإطلاق	محايد	محايد	محايد	محايد	موافق بشدة	محايد	محايد	محايد	موافق بشدة	موافق بشدة	غير كافي	لا	عن طريق الآخرين;الطبيب العام/ طبيب الأطفال;وسائل الإعلام (راديو/ تلفزيون/ صحف);وسائل التواصل الاجتماعي	أعترض نوعاً ما	أعترض نوعاً ما	أعترض نوعاً ما	أعترض نوعاً ما	أعترض نوعاً ما	أعترض نوعاً ما	اوافق	اوافق	نعم	الخوف من إعطاء التطعيم لطفلك;القلق من الآثار الجانبية	نعم	الخوف من إعطاء التطعيم لطفلك;النسيان;القلق من الآثار الجانبية	5	أوافق بشدة
نعم	أنثى	34	شهادة بكالوريوس/ دبلوم مهني	متزوج/ متزوجة	جنسية عربية أخرى	أبوظبي	عامل في مجال آخر غير طبي	نعم، 3 جرعات	لا	2	سنة - سنتين;6 سنوات - 11 سنة	نعم، كلهم لديهم تأمين	نعم، كلهم حصلوا على التطعيمات	نعم، كلهم حصلوا على التطعيمات	قد تسبب التطعيمات صعوبات في التعلم (مثل التوحد).;تُعطى التطعيمات للأطفال للوقاية من الأمراض غير الخطيرة.	كل 6 أشهر	مهم جدا	ليس مهما جدا	ليس مهما جدا	ليس مهما جدا	ليس مهما على الإطلاق	ليس مهما على الإطلاق	محايد	موافق	محايد	غير موافق	موافق	محايد	غير موافق	موافق بشدة	غير موافق بشدة	موافق	جيد	لا	الطبيب الاخصائي;المدونات الإلكترونية/المنتديات الإلكترونية/المواقع غير الحكومية	أعترض نوعاً ما	اوافق	اوافق نوعاً ما	أعترض نوعاً ما	أعترض نوعاً ما	اوافق نوعاً ما	أعترض	أعترض نوعاً ما	لا	لم أتاخر عن إعطاء اي تطعيم لاسباب غير المرض أو الحساسية	نعم	الخوف من إعطاء التطعيم لطفلك	5	غير متأكد
نعم	أنثى	46	شهادة بكالوريوس/ دبلوم مهني	متزوج/ متزوجة	جنسية عربية أخرى	أبوظبي	عامل في القطاع الصحي (طبيب، ممرض، طبيب أسنان، صيدلي، إدارة الرعاية الصحية، إلخ..)	نعم، 4 جرعات أو أكثر	لا	3	12 سنة - 18 سنة	نعم، كلهم لديهم تأمين	نعم، كلهم حصلوا على التطعيمات	لا، لم يحصل أي منهم على التطعيمات	قد تسبب التطعيمات صعوبات في التعلم (مثل التوحد).;المكونات الموجودة في التطعيمات غير آمنة.;لدي مخاوف أخرى بشأن تطعيمات الأطفال.	لا أقوم بزيارة طبيب أطفالي لإجراء الفحوصات الدورية	مهم جدا	مهم نوعا ما	مهم جدا	مهم نوعا ما	لا أعرف	مهم نوعا ما	موافق	موافق	موافق	موافق	موافق بشدة	غير موافق	محايد	موافق	محايد	موافق	غير كافي	لا	عن طريق الآخرين;الطبيب العام/ طبيب الأطفال	أعترض نوعاً ما	أعترض	أعترض	أعترض نوعاً ما	اوافق	اوافق نوعاً ما	اوافق	اوافق نوعاً ما	لا	أسباب أخرى	لا	لم أمتنع عن إعطاء اي تطعيم لاسباب غير المرض أو الحساسية	7	لا أوافق
نعم	أنثى	38	شهادة بكالوريوس/ دبلوم مهني	متزوج/ متزوجة	جنسية عربية أخرى	أبوظبي	عامل في مجال آخر غير طبي	نعم، 4 جرعات أو أكثر	لا	2	12 سنة - 18 سنة	نعم، كلهم لديهم تأمين	نعم، كلهم حصلوا على التطعيمات	لا، لم يحصل أي منهم على التطعيمات	مؤلمة وتسبب الحمى.	لا أقوم بزيارة طبيب أطفالي لإجراء الفحوصات الدورية	مهم جدا	مهم جدا	مهم جدا	مهم جدا	ليس مهما على الإطلاق	ليس مهما على الإطلاق	موافق بشدة	موافق بشدة	موافق بشدة	موافق بشدة	موافق	محايد	موافق بشدة	موافق	موافق	غير موافق	جيد	لا	وسائل الإعلام (راديو/ تلفزيون/ صحف)	اوافق نوعاً ما	اوافق نوعاً ما	اوافق نوعاً ما	اوافق	اوافق نوعاً ما	أعترض نوعاً ما	أعترض	اوافق نوعاً ما	لا	أسباب أخرى	لا	أسباب أخرى	10	لا أوافق بشدة
نعم	أنثى	39	شهادة بكالوريوس/ دبلوم مهني	متزوج/ متزوجة	جنسية عربية أخرى	أبوظبي	عامل في مجال آخر غير طبي	نعم، 3 جرعات	لا	2	12 سنة - 18 سنة	نعم، كلهم لديهم تأمين	نعم، كلهم حصلوا على التطعيمات	لا، لم يحصل أي منهم على التطعيمات	قد تسبب التطعيمات صعوبات في التعلم (مثل التوحد).;المكونات الموجودة في التطعيمات غير آمنة.	سنوياً	مهم جدا	مهم جدا	مهم جدا	مهم جدا	مهم جدا	مهم نوعا ما	موافق بشدة	موافق	موافق بشدة	موافق بشدة	موافق بشدة	موافق بشدة	موافق بشدة	موافق	موافق	موافق	غير كافي	لا	الطبيب الاخصائي;المدونات الإلكترونية/المنتديات الإلكترونية/المواقع غير الحكومية;وسائل التواصل الاجتماعي	اوافق نوعاً ما	اوافق نوعاً ما	اوافق نوعاً ما	اوافق نوعاً ما	اوافق نوعاً ما	اوافق نوعاً ما	اوافق نوعاً ما	اوافق نوعاً ما	لا	لم أتاخر عن إعطاء اي تطعيم لاسباب غير المرض أو الحساسية	لا	لم أمتنع عن إعطاء اي تطعيم لاسباب غير المرض أو الحساسية	10	لا أوافق
نعم	ذكر	59	دراسات عليا (ماجستير/ دكتوراه/ إلخ..) أو اعلى	متزوج/ متزوجة	جنسية عربية أخرى	أبوظبي	عامل في مجال آخر غير طبي	نعم، 3 جرعات	نعم	4 أو أكثر	12 سنة - 18 سنة;19 سنة أو أكبر	نعم، ولكن فقط البعض منهم لديه تأمين	نعم، كلهم حصلوا على التطعيمات	لا، لم يحصل أي منهم على التطعيمات	مؤلمة وتسبب الحمى.	كل 3 أشهر	مهم جدا	مهم نوعا ما	مهم نوعا ما	مهم نوعا ما	مهم جدا	مهم جدا	موافق بشدة	موافق بشدة	موافق بشدة	موافق بشدة	غير موافق	موافق بشدة	موافق بشدة	موافق بشدة	محايد	موافق بشدة	جيد	نعم	الطبيب العام/ طبيب الأطفال;المواقع الحكومية (مركز مكافحة الأمراض والوقاية منها، وزارة الصحة، هيئة صحة دبي، دائرة الصحة، منظمة الصحة العالمية، إلى آخره)	أعترض نوعاً ما	اوافق	اوافق نوعاً ما	اوافق	اوافق نوعاً ما	أعترض نوعاً ما	اوافق نوعاً ما	أعترض	لا	لم أتاخر عن إعطاء اي تطعيم لاسباب غير المرض أو الحساسية	لا	لم أمتنع عن إعطاء اي تطعيم لاسباب غير المرض أو الحساسية	9	غير متأكد
نعم	أنثى	54	شهادة بكالوريوس/ دبلوم مهني	متزوج/ متزوجة	جنسية عربية أخرى	أبوظبي	عاطل عن العمل (خلفية غير طبية)	نعم، 3 جرعات	نعم	2	19 سنة أو أكبر	نعم، كلهم لديهم تأمين	نعم، كلهم حصلوا على التطعيمات	نعم، كلهم حصلوا على التطعيمات	مؤلمة وتسبب الحمى.	لا أقوم بزيارة طبيب أطفالي لإجراء الفحوصات الدورية	مهم جدا	مهم جدا	مهم جدا	مهم جدا	مهم جدا	مهم جدا	موافق بشدة	موافق بشدة	موافق بشدة	موافق بشدة	محايد	موافق	موافق	موافق	محايد	موافق	كافي	نعم	لا أستخدم أي مصادر للحصول على معلومات حول تطعيمات الأطفال.	اوافق	اوافق	اوافق نوعاً ما	اوافق نوعاً ما	اوافق	اوافق نوعاً ما	اوافق	اوافق	لا	لم أتاخر عن إعطاء اي تطعيم لاسباب غير المرض أو الحساسية	لا	لم أمتنع عن إعطاء اي تطعيم لاسباب غير المرض أو الحساسية	10	لا أوافق
نعم	أنثى	50	شهادة بكالوريوس/ دبلوم مهني	متزوج/ متزوجة	جنسية عربية أخرى	أبوظبي	ربة منزل	نعم، جرعتان	لا	1	6 سنوات - 11 سنة	نعم، كلهم لديهم تأمين	نعم، كلهم حصلوا على التطعيمات	نعم، كلهم حصلوا على التطعيمات	لدي مخاوف أخرى بشأن تطعيمات الأطفال.	كل 3 أشهر	مهم نوعا ما	مهم جدا	مهم جدا	لا أعرف	مهم جدا	مهم جدا	موافق بشدة	موافق	موافق	موافق بشدة	محايد	موافق	موافق	موافق	محايد	موافق	كافي	لا	عن طريق الآخرين;الطبيب العام/ طبيب الأطفال;وسائل التواصل الاجتماعي	اوافق نوعاً ما	اوافق	اوافق نوعاً ما	اوافق نوعاً ما	اوافق نوعاً ما	اوافق نوعاً ما	اوافق نوعاً ما	اوافق نوعاً ما	لا	النسيان	لا أعرف	النسيان	8	غير متأكد
نعم	أنثى	50	شهادة بكالوريوس/ دبلوم مهني	متزوج/ متزوجة	جنسية عربية أخرى	أبوظبي	عامل في مجال آخر غير طبي	نعم، 4 جرعات أو أكثر	نعم	3	12 سنة - 18 سنة;19 سنة أو أكبر	نعم، كلهم لديهم تأمين	نعم، كلهم حصلوا على التطعيمات	لا، لم يحصل أي منهم على التطعيمات	مؤلمة وتسبب الحمى.;ليس لدي أي مخاوف بشأن تطعيمات الأطفال.	لا أقوم بزيارة طبيب أطفالي لإجراء الفحوصات الدورية	مهم جدا	مهم جدا	مهم جدا	مهم جدا	مهم جدا	ليس مهما جدا	موافق بشدة	موافق بشدة	موافق بشدة	موافق بشدة	محايد	موافق بشدة	موافق بشدة	موافق	محايد	غير موافق بشدة	كافي	لا	عن طريق الآخرين;الطبيب العام/ طبيب الأطفال;المواقع الحكومية (مركز مكافحة الأمراض والوقاية منها، وزارة الصحة، هيئة صحة دبي، دائرة الصحة، منظمة الصحة العالمية، إلى آخره);المدرسة/الجامعة	أعترض نوعاً ما	اوافق	أعترض	اوافق	اوافق	أعترض نوعاً ما	اوافق نوعاً ما	أعترض	لا	لم أتاخر عن إعطاء اي تطعيم لاسباب غير المرض أو الحساسية	لا	لم أمتنع عن إعطاء اي تطعيم لاسباب غير المرض أو الحساسية	10	غير متأكد
نعم	أنثى	42	شهادة بكالوريوس/ دبلوم مهني	متزوج/ متزوجة	مواطن إماراتي	أبوظبي	عامل في مجال آخر غير طبي	نعم، 4 جرعات أو أكثر	لا	4 أو أكثر	6 سنوات - 11 سنة;12 سنة - 18 سنة	نعم، كلهم لديهم تأمين	نعم، كلهم حصلوا على التطعيمات	نعم، كلهم حصلوا على التطعيمات	ليس لدي أي مخاوف بشأن تطعيمات الأطفال.	كل 6 أشهر	مهم جدا	مهم جدا	مهم جدا	مهم جدا	مهم نوعا ما	مهم جدا	موافق بشدة	موافق بشدة	موافق بشدة	موافق بشدة	موافق	موافق بشدة	موافق بشدة	موافق بشدة	محايد	محايد	كافي	نعم	الطبيب العام/ طبيب الأطفال	اوافق نوعاً ما	اوافق	اوافق نوعاً ما	اوافق	اوافق	اوافق نوعاً ما	اوافق	أعترض نوعاً ما	لا	لم أتاخر عن إعطاء اي تطعيم لاسباب غير المرض أو الحساسية	لا	لم أمتنع عن إعطاء اي تطعيم لاسباب غير المرض أو الحساسية	10	غير متأكد
نعم	أنثى	42	شهادة بكالوريوس/ دبلوم مهني	متزوج/ متزوجة	جنسية عربية أخرى	أبوظبي	عامل في مجال آخر غير طبي	نعم، جرعتان	لا	4 أو أكثر	6 سنوات - 11 سنة;12 سنة - 18 سنة	نعم، كلهم لديهم تأمين	نعم، كلهم حصلوا على التطعيمات	لا، لم يحصل أي منهم على التطعيمات	قد تسبب التطعيمات صعوبات في التعلم (مثل التوحد).;تُعطى التطعيمات للأطفال للوقاية من الأمراض التي من غير المحتمل أن يصابوا بها.;لدي مخاوف أخرى بشأن تطعيمات الأطفال.	لا أقوم بزيارة طبيب أطفالي لإجراء الفحوصات الدورية	مهم جدا	مهم جدا	مهم جدا	مهم جدا	مهم نوعا ما	مهم نوعا ما	موافق بشدة	موافق بشدة	موافق بشدة	موافق بشدة	موافق	موافق	موافق بشدة	موافق بشدة	موافق	محايد	جيد	نعم	عن طريق الآخرين;الطبيب العام/ طبيب الأطفال;وسائل التواصل الاجتماعي	اوافق نوعاً ما	اوافق نوعاً ما	اوافق نوعاً ما	اوافق نوعاً ما	اوافق	اوافق نوعاً ما	اوافق نوعاً ما	اوافق نوعاً ما	لا	لم أتاخر عن إعطاء اي تطعيم لاسباب غير المرض أو الحساسية	لا	لم أمتنع عن إعطاء اي تطعيم لاسباب غير المرض أو الحساسية	9	غير متأكد
نعم	أنثى	52	شهادة بكالوريوس/ دبلوم مهني	متزوج/ متزوجة	جنسية عربية أخرى	أبوظبي	ربة منزل	نعم، جرعتان	لا	4 أو أكثر	19 سنة أو أكبر	نعم، كلهم لديهم تأمين	نعم، كلهم حصلوا على التطعيمات	لا، لم يحصل أي منهم على التطعيمات	مؤلمة وتسبب الحمى.;ليس لدي أي مخاوف بشأن تطعيمات الأطفال.	لا أقوم بزيارة طبيب أطفالي لإجراء الفحوصات الدورية	مهم جدا	مهم جدا	مهم جدا	مهم جدا	مهم نوعا ما	ليس مهما جدا	موافق بشدة	موافق بشدة	موافق بشدة	موافق بشدة	محايد	موافق بشدة	موافق بشدة	موافق بشدة	غير موافق	محايد	كافي	لا	الطبيب العام/ طبيب الأطفال;الطبيب الاخصائي;المواقع الحكومية (مركز مكافحة الأمراض والوقاية منها، وزارة الصحة، هيئة صحة دبي، دائرة الصحة، منظمة الصحة العالمية، إلى آخره);وسائل التواصل الاجتماعي	اوافق نوعاً ما	اوافق	اوافق	اوافق	اوافق	اوافق نوعاً ما	اوافق نوعاً ما	أعترض	لا	لم أتاخر عن إعطاء اي تطعيم لاسباب غير المرض أو الحساسية	لا	لم أمتنع عن إعطاء اي تطعيم لاسباب غير المرض أو الحساسية	10	لا أوافق
نعم	أنثى	40	مدرسة ثانوية	متزوج/ متزوجة	مواطن إماراتي	أبوظبي	ربة منزل	نعم، 3 جرعات	لا	4 أو أكثر	6 سنوات - 11 سنة;12 سنة - 18 سنة;19 سنة أو أكبر	نعم، كلهم لديهم تأمين	لا، لم يحصل أي منهم على التطعيمات	لا، لم يحصل أي منهم على التطعيمات	ليس لدي أي مخاوف بشأن تطعيمات الأطفال.	لا أقوم بزيارة طبيب أطفالي لإجراء الفحوصات الدورية	مهم نوعا ما	مهم جدا	مهم جدا	لا أعرف	مهم جدا	لا أعرف	موافق بشدة	موافق بشدة	موافق بشدة	موافق بشدة	غير موافق بشدة	موافق بشدة	موافق بشدة	موافق بشدة	محايد	موافق	غير كافي	لا	وسائل التواصل الاجتماعي	اوافق	اوافق	أعترض نوعاً ما	اوافق	اوافق	اوافق	اوافق	اوافق	لا	لم أتاخر عن إعطاء اي تطعيم لاسباب غير المرض أو الحساسية	لا	لم أمتنع عن إعطاء اي تطعيم لاسباب غير المرض أو الحساسية	0	أوافق بشدة
نعم	أنثى	46	شهادة بكالوريوس/ دبلوم مهني	متزوج/ متزوجة	جنسية عربية أخرى	أبوظبي	ربة منزل	نعم، جرعة واحدة	لا	2	12 سنة - 18 سنة	نعم، كلهم لديهم تأمين	نعم، كلهم حصلوا على التطعيمات	لا، لم يحصل أي منهم على التطعيمات	ليس لدي أي مخاوف بشأن تطعيمات الأطفال.	كل 6 أشهر	مهم جدا	مهم جدا	مهم جدا	مهم جدا	ليس مهما على الإطلاق	ليس مهما على الإطلاق	موافق بشدة	موافق	موافق بشدة	موافق بشدة	محايد	موافق	موافق بشدة	موافق بشدة	محايد	غير موافق	كافي	نعم	الطبيب الاخصائي;المدونات الإلكترونية/المنتديات الإلكترونية/المواقع غير الحكومية	اوافق نوعاً ما	اوافق نوعاً ما	اوافق نوعاً ما	اوافق نوعاً ما	اوافق نوعاً ما	أعترض نوعاً ما	اوافق	اوافق نوعاً ما	لا	لم أتاخر عن إعطاء اي تطعيم لاسباب غير المرض أو الحساسية	لا	لم أمتنع عن إعطاء اي تطعيم لاسباب غير المرض أو الحساسية	10	لا أوافق
نعم	أنثى	37	شهادة بكالوريوس/ دبلوم مهني	متزوج/ متزوجة	جنسية عربية أخرى	الشارقة	عاطل عن العمل (خلفية غير طبية)	نعم، جرعتان	لا	4 أو أكثر	3 سنوات - 5 سنوات;6 سنوات - 11 سنة;12 سنة - 18 سنة	نعم، ولكن فقط البعض منهم لديه تأمين	نعم، كلهم حصلوا على التطعيمات	لا، لم يحصل أي منهم على التطعيمات	ليس لدي أي مخاوف بشأن تطعيمات الأطفال.	لا أقوم بزيارة طبيب أطفالي لإجراء الفحوصات الدورية	مهم جدا	مهم جدا	مهم جدا	مهم جدا	مهم جدا	ليس مهما جدا	موافق بشدة	موافق بشدة	موافق بشدة	موافق بشدة	محايد	موافق بشدة	موافق بشدة	موافق بشدة	موافق	غير موافق	جيد	نعم	وحدة صحة الأسرة	أعترض نوعاً ما	اوافق	اوافق	اوافق	اوافق	أعترض	أعترض	أعترض	لا	لم أتاخر عن إعطاء اي تطعيم لاسباب غير المرض أو الحساسية	لا	لم أمتنع عن إعطاء اي تطعيم لاسباب غير المرض أو الحساسية	10	لا أوافق
نعم	أنثى	49	شهادة بكالوريوس/ دبلوم مهني	متزوج/ متزوجة	جنسية عربية أخرى	الشارقة	ربة منزل	نعم، 4 جرعات أو أكثر	نعم	4 أو أكثر	19 سنة أو أكبر	نعم، ولكن فقط البعض منهم لديه تأمين	نعم، كلهم حصلوا على التطعيمات	نعم، كلهم حصلوا على التطعيمات	مؤلمة وتسبب الحمى.;ليس لدي أي مخاوف بشأن تطعيمات الأطفال.	لا أقوم بزيارة طبيب أطفالي لإجراء الفحوصات الدورية	مهم جدا	مهم جدا	مهم جدا	مهم جدا	مهم نوعا ما	مهم نوعا ما	موافق بشدة	موافق بشدة	موافق بشدة	موافق بشدة	محايد	موافق بشدة	موافق بشدة	موافق بشدة	محايد	موافق	كافي	نعم	الطبيب العام/ طبيب الأطفال;وسائل التواصل الاجتماعي;الحركات/المجموعات المعادية للتعطيمات	اوافق نوعاً ما	أعترض نوعاً ما	أعترض نوعاً ما	اوافق نوعاً ما	اوافق نوعاً ما	اوافق نوعاً ما	اوافق نوعاً ما	أعترض نوعاً ما	نعم	أسباب أخرى	لا	أسباب أخرى	10	غير متأكد
نعم	أنثى	40	شهادة بكالوريوس/ دبلوم مهني	متزوج/ متزوجة	مواطن إماراتي	أبوظبي	ربة منزل	نعم، جرعتان	لا	4 أو أكثر	1 - 11 شهر;6 سنوات - 11 سنة;12 سنة - 18 سنة	نعم، كلهم لديهم تأمين	نعم، كلهم حصلوا على التطعيمات	نعم، كلهم حصلوا على التطعيمات	مؤلمة وتسبب الحمى.;قد تسبب التطعيمات صعوبات في التعلم (مثل التوحد).;لدي مخاوف أخرى بشأن تطعيمات الأطفال.	كل 6 أشهر	مهم جدا	مهم جدا	مهم جدا	مهم جدا	مهم جدا	مهم جدا	موافق بشدة	موافق بشدة	موافق بشدة	موافق بشدة	محايد	موافق بشدة	موافق بشدة	موافق بشدة	موافق	موافق	كافي	نعم	الطبيب العام/ طبيب الأطفال;الطبيب الاخصائي;وحدة صحة الأسرة;وسائل الإعلام (راديو/ تلفزيون/ صحف)	أعترض	اوافق	اوافق	اوافق	اوافق	اوافق	اوافق	اوافق نوعاً ما	نعم	لم أتاخر عن إعطاء اي تطعيم لاسباب غير المرض أو الحساسية	لا	لم أمتنع عن إعطاء اي تطعيم لاسباب غير المرض أو الحساسية;النسيان	10	غير متأكد
نعم	أنثى	50	دراسات عليا (ماجستير/ دكتوراه/ إلخ..) أو اعلى	متزوج/ متزوجة	جنسية عربية أخرى	الشارقة	عامل في مجال آخر غير طبي	نعم، 3 جرعات	لا	4 أو أكثر	12 سنة - 18 سنة	لا، لا أحد منهم لديه تأمين	نعم، كلهم حصلوا على التطعيمات	نعم، ولكن البعض منهم فقط حصل على التطعيمات	المكونات الموجودة في التطعيمات غير آمنة.;قد تسبب التطعيمات أمراضًا مزمنة (مثل مرض السكري والربو).	سنوياً	مهم جدا	مهم جدا	مهم جدا	مهم جدا	مهم نوعا ما	ليس مهما جدا	موافق بشدة	موافق بشدة	موافق بشدة	موافق	موافق	موافق	موافق	محايد	موافق بشدة	غير موافق	جيد	نعم	الطبيب العام/ طبيب الأطفال;الطبيب الاخصائي;المواقع الحكومية (مركز مكافحة الأمراض والوقاية منها، وزارة الصحة، هيئة صحة دبي، دائرة الصحة، منظمة الصحة العالمية، إلى آخره);المدرسة/الجامعة	أعترض	اوافق نوعاً ما	اوافق نوعاً ما	اوافق	اوافق نوعاً ما	أعترض	اوافق	أعترض	لا	لم أتاخر عن إعطاء اي تطعيم لاسباب غير المرض أو الحساسية	لا	لم أمتنع عن إعطاء اي تطعيم لاسباب غير المرض أو الحساسية	10	لا أوافق بشدة
نعم	أنثى	50	مدرسة ثانوية	متزوج/ متزوجة	مواطن إماراتي	أبوظبي	عامل في مجال آخر غير طبي	نعم، 4 جرعات أو أكثر	لا	1	12 سنة - 18 سنة	نعم، كلهم لديهم تأمين	نعم، كلهم حصلوا على التطعيمات	لا، لم يحصل أي منهم على التطعيمات	ليس لدي أي مخاوف بشأن تطعيمات الأطفال.	لا أقوم بزيارة طبيب أطفالي لإجراء الفحوصات الدورية	مهم جدا	مهم جدا	مهم جدا	مهم جدا	مهم جدا	مهم جدا	موافق بشدة	موافق بشدة	موافق بشدة	موافق بشدة	محايد	محايد	موافق بشدة	موافق بشدة	محايد	موافق	كافي	لا	وسائل التواصل الاجتماعي	اوافق نوعاً ما	اوافق نوعاً ما	اوافق نوعاً ما	اوافق	اوافق	اوافق نوعاً ما	اوافق	اوافق نوعاً ما	لا	لم أتاخر عن إعطاء اي تطعيم لاسباب غير المرض أو الحساسية	لا	لم أمتنع عن إعطاء اي تطعيم لاسباب غير المرض أو الحساسية	10	لا أوافق
نعم	أنثى	41	شهادة بكالوريوس/ دبلوم مهني	متزوج/ متزوجة	جنسية عربية أخرى	الشارقة	عامل في مجال آخر غير طبي	نعم، جرعتان	لا	3	6 سنوات - 11 سنة;12 سنة - 18 سنة	لا، لا أحد منهم لديه تأمين	نعم، كلهم حصلوا على التطعيمات	لا، لم يحصل أي منهم على التطعيمات	تُعطى التطعيمات للأطفال للوقاية من الأمراض غير الخطيرة.;قد تسبب التطعيمات أمراضًا مزمنة (مثل مرض السكري والربو).;لدي مخاوف أخرى بشأن تطعيمات الأطفال.	لا أقوم بزيارة طبيب أطفالي لإجراء الفحوصات الدورية	مهم جدا	مهم جدا	مهم جدا	مهم نوعا ما	ليس مهما على الإطلاق	ليس مهما على الإطلاق	موافق بشدة	موافق بشدة	موافق بشدة	موافق بشدة	موافق	موافق بشدة	محايد	محايد	موافق	محايد	جيد	نعم	الطبيب العام/ طبيب الأطفال;المدرسة/الجامعة	اوافق نوعاً ما	اوافق نوعاً ما	اوافق نوعاً ما	اوافق	اوافق	أعترض نوعاً ما	اوافق	أعترض	لا	لم أتاخر عن إعطاء اي تطعيم لاسباب غير المرض أو الحساسية	لا	لم أمتنع عن إعطاء اي تطعيم لاسباب غير المرض أو الحساسية	10	لا أوافق
نعم	أنثى	39	شهادة بكالوريوس/ دبلوم مهني	متزوج/ متزوجة	جنسية عربية أخرى	أبوظبي	ربة منزل	نعم، جرعتان	نعم	2	6 سنوات - 11 سنة;12 سنة - 18 سنة	نعم، كلهم لديهم تأمين	نعم، كلهم حصلوا على التطعيمات	لا، لم يحصل أي منهم على التطعيمات	المكونات الموجودة في التطعيمات غير آمنة.	سنوياً	مهم جدا	مهم جدا	مهم جدا	مهم جدا	ليس مهما جدا	مهم نوعا ما	موافق بشدة	موافق بشدة	موافق بشدة	موافق بشدة	موافق	موافق	موافق	موافق	موافق	موافق	غير كافي	لا	الطبيب العام/ طبيب الأطفال;وسائل الإعلام (راديو/ تلفزيون/ صحف)	أعترض نوعاً ما	اوافق نوعاً ما	أعترض	اوافق نوعاً ما	اوافق نوعاً ما	أعترض نوعاً ما	اوافق نوعاً ما	اوافق نوعاً ما	لا	لم أتاخر عن إعطاء اي تطعيم لاسباب غير المرض أو الحساسية	لا	لم أمتنع عن إعطاء اي تطعيم لاسباب غير المرض أو الحساسية	9	لا أوافق
نعم	أنثى	39	شهادة بكالوريوس/ دبلوم مهني	متزوج/ متزوجة	مواطن إماراتي	أبوظبي	ربة منزل	نعم، 3 جرعات	لا	4 أو أكثر	3 سنوات - 5 سنوات;6 سنوات - 11 سنة;12 سنة - 18 سنة	نعم، كلهم لديهم تأمين	نعم، كلهم حصلوا على التطعيمات	نعم، كلهم حصلوا على التطعيمات	ليس لدي أي مخاوف بشأن تطعيمات الأطفال.	ٌٌغير ذلك	مهم جدا	مهم جدا	مهم جدا	مهم جدا	مهم جدا	مهم جدا	موافق بشدة	موافق بشدة	موافق بشدة	موافق بشدة	محايد	موافق بشدة	موافق بشدة	موافق بشدة	محايد	موافق بشدة	جيد	نعم	وسائل التواصل الاجتماعي	اوافق نوعاً ما	اوافق نوعاً ما	اوافق نوعاً ما	اوافق نوعاً ما	اوافق	اوافق نوعاً ما	اوافق	اوافق نوعاً ما	لا	أسباب أخرى	لا	لم أمتنع عن إعطاء اي تطعيم لاسباب غير المرض أو الحساسية	10	غير متأكد
نعم	أنثى	43	شهادة بكالوريوس/ دبلوم مهني	متزوج/ متزوجة	مواطن إماراتي	أبوظبي	عامل في مجال آخر غير طبي	نعم، 3 جرعات	لا	4 أو أكثر	6 سنوات - 11 سنة;12 سنة - 18 سنة	نعم، كلهم لديهم تأمين	نعم، كلهم حصلوا على التطعيمات	لا، لم يحصل أي منهم على التطعيمات	مؤلمة وتسبب الحمى.;تُعطى التطعيمات للأطفال للوقاية من الأمراض غير الخطيرة.;لدي مخاوف أخرى بشأن تطعيمات الأطفال.	سنوياً	مهم جدا	مهم جدا	مهم جدا	مهم جدا	ليس مهما جدا	ليس مهما على الإطلاق	موافق بشدة	موافق	موافق	موافق	موافق	موافق	موافق	موافق	موافق	محايد	جيد	نعم	عن طريق الآخرين;الطبيب العام/ طبيب الأطفال;المواقع الحكومية (مركز مكافحة الأمراض والوقاية منها، وزارة الصحة، هيئة صحة دبي، دائرة الصحة، منظمة الصحة العالمية، إلى آخره);المدونات الإلكترونية/المنتديات الإلكترونية/المواقع غير الحكومية;وسائل التواصل الاجتماعي;المدرسة/الجامعة	اوافق نوعاً ما	اوافق نوعاً ما	أعترض نوعاً ما	اوافق نوعاً ما	اوافق نوعاً ما	أعترض نوعاً ما	اوافق نوعاً ما	أعترض نوعاً ما	لا	لم أتاخر عن إعطاء اي تطعيم لاسباب غير المرض أو الحساسية	لا	لم أمتنع عن إعطاء اي تطعيم لاسباب غير المرض أو الحساسية	9	غير متأكد
نعم	ذكر	32	دراسات عليا (ماجستير/ دكتوراه/ إلخ..) أو اعلى	متزوج/ متزوجة	جنسية عربية أخرى	أبوظبي	عامل في القطاع الصحي (طبيب، ممرض، طبيب أسنان، صيدلي، إدارة الرعاية الصحية، إلخ..)	لا	لا	1	3 سنوات - 5 سنوات	نعم، كلهم لديهم تأمين	نعم، كلهم حصلوا على التطعيمات	نعم، كلهم حصلوا على التطعيمات	مؤلمة وتسبب الحمى.	كل 3 أشهر	مهم جدا	مهم جدا	مهم جدا	مهم جدا	ليس مهما جدا	مهم نوعا ما	موافق بشدة	موافق بشدة	موافق بشدة	موافق بشدة	غير موافق بشدة	موافق بشدة	موافق بشدة	موافق بشدة	غير موافق	موافق	كافي	لا	الطبيب العام/ طبيب الأطفال;الطبيب الاخصائي	اوافق نوعاً ما	اوافق نوعاً ما	اوافق نوعاً ما	اوافق	اوافق	اوافق نوعاً ما	اوافق	أعترض نوعاً ما	لا	لم أتاخر عن إعطاء اي تطعيم لاسباب غير المرض أو الحساسية	لا	لم أمتنع عن إعطاء اي تطعيم لاسباب غير المرض أو الحساسية	10	لا أوافق
نعم	أنثى	59	شهادة بكالوريوس/ دبلوم مهني	متزوج/ متزوجة	جنسية عربية أخرى	أبوظبي	ربة منزل	نعم، 3 جرعات	لا	3	19 سنة أو أكبر	نعم، كلهم لديهم تأمين	نعم، كلهم حصلوا على التطعيمات	نعم، ولكن البعض منهم فقط حصل على التطعيمات	ليس لدي أي مخاوف بشأن تطعيمات الأطفال.	لا أقوم بزيارة طبيب أطفالي لإجراء الفحوصات الدورية	مهم جدا	مهم جدا	مهم جدا	لا أعرف	مهم جدا	مهم جدا	موافق	موافق	موافق	موافق	محايد	غير موافق	موافق	موافق بشدة	موافق	محايد	كافي	لا	الطبيب العام/ طبيب الأطفال	أعترض	أعترض نوعاً ما	أعترض نوعاً ما	اوافق	اوافق نوعاً ما	أعترض نوعاً ما	أعترض	أعترض	لا	لم أتاخر عن إعطاء اي تطعيم لاسباب غير المرض أو الحساسية	لا	لم أمتنع عن إعطاء اي تطعيم لاسباب غير المرض أو الحساسية	10	غير متأكد
نعم	أنثى	45	شهادة بكالوريوس/ دبلوم مهني	متزوج/ متزوجة	مواطن إماراتي	أبوظبي	عامل في مجال آخر غير طبي	نعم، 4 جرعات أو أكثر	لا	3	19 سنة أو أكبر	نعم، كلهم لديهم تأمين	نعم، كلهم حصلوا على التطعيمات	لا، لم يحصل أي منهم على التطعيمات	لدي مخاوف أخرى بشأن تطعيمات الأطفال.	سنوياً	مهم جدا	مهم جدا	مهم جدا	مهم جدا	لا أعرف	مهم نوعا ما	موافق	موافق	موافق	موافق	محايد	موافق	موافق	موافق	موافق	غير موافق	كافي	نعم	الطبيب الاخصائي;المواقع الحكومية (مركز مكافحة الأمراض والوقاية منها، وزارة الصحة، هيئة صحة دبي، دائرة الصحة، منظمة الصحة العالمية، إلى آخره);المدونات الإلكترونية/المنتديات الإلكترونية/المواقع غير الحكومية;وسائل الإعلام (راديو/ تلفزيون/ صحف);وسائل التواصل الاجتماعي;المدرسة/الجامعة	اوافق	اوافق	اوافق	اوافق	اوافق	اوافق نوعاً ما	اوافق نوعاً ما	أعترض	لا	لم أتاخر عن إعطاء اي تطعيم لاسباب غير المرض أو الحساسية	لا	لم أمتنع عن إعطاء اي تطعيم لاسباب غير المرض أو الحساسية	10	أوافق
نعم	أنثى	39	شهادة بكالوريوس/ دبلوم مهني	متزوج/ متزوجة	جنسية عربية أخرى	الشارقة	عامل في مجال آخر غير طبي	نعم، جرعتان	لا	3	6 سنوات - 11 سنة;12 سنة - 18 سنة	لا، لا أحد منهم لديه تأمين	نعم، كلهم حصلوا على التطعيمات	لا، لم يحصل أي منهم على التطعيمات	مؤلمة وتسبب الحمى.;ليس لدي أي مخاوف بشأن تطعيمات الأطفال.	لا أقوم بزيارة طبيب أطفالي لإجراء الفحوصات الدورية	مهم جدا	مهم جدا	مهم جدا	مهم جدا	مهم جدا	ليس مهما جدا	موافق بشدة	موافق بشدة	موافق	موافق	محايد	محايد	موافق بشدة	موافق بشدة	محايد	غير موافق	غير كافي	لا	عن طريق الآخرين;وسائل التواصل الاجتماعي	أعترض نوعاً ما	اوافق	أعترض	اوافق	اوافق	اوافق نوعاً ما	أعترض	أعترض نوعاً ما	لا	لم أتاخر عن إعطاء اي تطعيم لاسباب غير المرض أو الحساسية	لا	لم أمتنع عن إعطاء اي تطعيم لاسباب غير المرض أو الحساسية	10	غير متأكد
نعم	أنثى	40	شهادة بكالوريوس/ دبلوم مهني	متزوج/ متزوجة	جنسية عربية أخرى	أبوظبي	عاطل عن العمل (خلفية غير طبية)	نعم، جرعتان	نعم	4 أو أكثر	19 سنة أو أكبر	نعم، كلهم لديهم تأمين	نعم، كلهم حصلوا على التطعيمات	نعم، كلهم حصلوا على التطعيمات	ليس لدي أي مخاوف بشأن تطعيمات الأطفال.	شهرياً	مهم جدا	مهم جدا	مهم جدا	مهم جدا	مهم جدا	مهم جدا	موافق بشدة	موافق بشدة	موافق بشدة	موافق بشدة	غير موافق	موافق	موافق بشدة	موافق بشدة	محايد	غير موافق	جيد	نعم	الطبيب العام/ طبيب الأطفال	اوافق نوعاً ما	اوافق	اوافق	اوافق	اوافق	اوافق نوعاً ما	اوافق	أعترض	لا	لم أتاخر عن إعطاء اي تطعيم لاسباب غير المرض أو الحساسية	لا	لم أمتنع عن إعطاء اي تطعيم لاسباب غير المرض أو الحساسية	10	أوافق بشدة
نعم	أنثى	45	شهادة بكالوريوس/ دبلوم مهني	متزوج/ متزوجة	جنسية عربية أخرى	أبوظبي	عامل في مجال آخر غير طبي	نعم، جرعتان	لا	4 أو أكثر	6 سنوات - 11 سنة;12 سنة - 18 سنة;19 سنة أو أكبر	نعم، ولكن فقط البعض منهم لديه تأمين	نعم، كلهم حصلوا على التطعيمات	لا، لم يحصل أي منهم على التطعيمات	مؤلمة وتسبب الحمى.	سنوياً	مهم جدا	مهم جدا	مهم جدا	مهم جدا	مهم جدا	مهم نوعا ما	موافق بشدة	موافق بشدة	موافق بشدة	موافق بشدة	محايد	موافق بشدة	موافق بشدة	موافق بشدة	محايد	غير موافق	جيد	نعم	الطبيب العام/ طبيب الأطفال;وحدة صحة الأسرة;المواقع الحكومية (مركز مكافحة الأمراض والوقاية منها، وزارة الصحة، هيئة صحة دبي، دائرة الصحة، منظمة الصحة العالمية، إلى آخره)	اوافق نوعاً ما	اوافق	اوافق نوعاً ما	اوافق	اوافق نوعاً ما	اوافق نوعاً ما	اوافق	اوافق نوعاً ما	لا	لم أتاخر عن إعطاء اي تطعيم لاسباب غير المرض أو الحساسية	لا	لم أمتنع عن إعطاء اي تطعيم لاسباب غير المرض أو الحساسية	10	غير متأكد
نعم	أنثى	65	دراسات عليا (ماجستير/ دكتوراه/ إلخ..) أو اعلى	متزوج/ متزوجة	جنسية عربية أخرى	الشارقة	عاطل عن العمل (خلفية طبية)	نعم، جرعتان	لا	3	19 سنة أو أكبر	نعم، كلهم لديهم تأمين	نعم، كلهم حصلوا على التطعيمات	نعم، ولكن البعض منهم فقط حصل على التطعيمات	مؤلمة وتسبب الحمى.;ليس لدي أي مخاوف بشأن تطعيمات الأطفال.	لا أقوم بزيارة طبيب أطفالي لإجراء الفحوصات الدورية	مهم جدا	مهم جدا	مهم جدا	مهم نوعا ما	ليس مهما جدا	ليس مهما جدا	موافق بشدة	موافق بشدة	موافق بشدة	موافق بشدة	موافق بشدة	موافق بشدة	موافق بشدة	موافق بشدة	محايد	غير موافق	ممتاز	نعم	الطبيب العام/ طبيب الأطفال	أعترض	اوافق	اوافق	اوافق	اوافق نوعاً ما	أعترض	اوافق نوعاً ما	أعترض	لا	لم أتاخر عن إعطاء اي تطعيم لاسباب غير المرض أو الحساسية	لا	لم أمتنع عن إعطاء اي تطعيم لاسباب غير المرض أو الحساسية	10	لا أوافق
نعم	أنثى	43	شهادة بكالوريوس/ دبلوم مهني	متزوج/ متزوجة	جنسية عربية أخرى	أبوظبي	عامل في مجال آخر غير طبي	نعم، 3 جرعات	لا	2	3 سنوات - 5 سنوات	نعم، كلهم لديهم تأمين	نعم، كلهم حصلوا على التطعيمات	لا، لم يحصل أي منهم على التطعيمات	تُعطى التطعيمات للأطفال للوقاية من الأمراض غير الخطيرة.;تُعطى التطعيمات للأطفال للوقاية من الأمراض التي من غير المحتمل أن يصابوا بها.;ليس لدي أي مخاوف بشأن تطعيمات الأطفال.	سنوياً	مهم جدا	مهم جدا	مهم جدا	مهم جدا	لا أعرف	لا أعرف	موافق بشدة	موافق بشدة	موافق بشدة	موافق بشدة	محايد	موافق	موافق	موافق	غير موافق	غير موافق	كافي	نعم	الطبيب العام/ طبيب الأطفال;وحدة صحة الأسرة;المواقع الحكومية (مركز مكافحة الأمراض والوقاية منها، وزارة الصحة، هيئة صحة دبي، دائرة الصحة، منظمة الصحة العالمية، إلى آخره);وسائل الإعلام (راديو/ تلفزيون/ صحف)	أعترض نوعاً ما	اوافق	اوافق نوعاً ما	اوافق	اوافق	أعترض نوعاً ما	اوافق	اوافق	لا	لم أتاخر عن إعطاء اي تطعيم لاسباب غير المرض أو الحساسية	لا	لم أمتنع عن إعطاء اي تطعيم لاسباب غير المرض أو الحساسية	9	لا أوافق
نعم	أنثى	46	شهادة بكالوريوس/ دبلوم مهني	متزوج/ متزوجة	جنسية عربية أخرى	أبوظبي	عامل في مجال آخر غير طبي	نعم، 3 جرعات	نعم	4 أو أكثر	12 سنة - 18 سنة	نعم، كلهم لديهم تأمين	نعم، كلهم حصلوا على التطعيمات	نعم، كلهم حصلوا على التطعيمات	مؤلمة وتسبب الحمى.	سنوياً	مهم جدا	مهم جدا	مهم جدا	مهم نوعا ما	مهم جدا	مهم نوعا ما	موافق بشدة	موافق بشدة	موافق بشدة	موافق بشدة	غير موافق	موافق بشدة	موافق بشدة	موافق بشدة	غير موافق	موافق	ممتاز	نعم	عن طريق الآخرين;وحدة صحة الأسرة;المواقع الحكومية (مركز مكافحة الأمراض والوقاية منها، وزارة الصحة، هيئة صحة دبي، دائرة الصحة، منظمة الصحة العالمية، إلى آخره);وسائل الإعلام (راديو/ تلفزيون/ صحف)	اوافق نوعاً ما	اوافق	اوافق نوعاً ما	اوافق	اوافق	أعترض نوعاً ما	اوافق	أعترض	لا	لم أتاخر عن إعطاء اي تطعيم لاسباب غير المرض أو الحساسية	لا	لم أمتنع عن إعطاء اي تطعيم لاسباب غير المرض أو الحساسية	10	لا أوافق
نعم	ذكر	53	دراسات عليا (ماجستير/ دكتوراه/ إلخ..) أو اعلى	متزوج/ متزوجة	جنسية عربية أخرى	أبوظبي	عامل في مجال آخر غير طبي	نعم، 3 جرعات	لا	4 أو أكثر	6 سنوات - 11 سنة	نعم، ولكن فقط البعض منهم لديه تأمين	نعم، كلهم حصلوا على التطعيمات	لا، لم يحصل أي منهم على التطعيمات	ليس لدي أي مخاوف بشأن تطعيمات الأطفال.	سنوياً	مهم جدا	مهم جدا	مهم نوعا ما	مهم نوعا ما	مهم جدا	ليس مهما جدا	موافق	موافق	موافق بشدة	موافق بشدة	غير موافق	موافق	موافق بشدة	موافق بشدة	غير موافق	غير موافق	جيد	نعم	الطبيب العام/ طبيب الأطفال;المواقع الحكومية (مركز مكافحة الأمراض والوقاية منها، وزارة الصحة، هيئة صحة دبي، دائرة الصحة، منظمة الصحة العالمية، إلى آخره);وسائل الإعلام (راديو/ تلفزيون/ صحف);المدرسة/الجامعة	اوافق نوعاً ما	اوافق	اوافق نوعاً ما	اوافق	اوافق نوعاً ما	أعترض نوعاً ما	اوافق نوعاً ما	أعترض نوعاً ما	لا	لم أتاخر عن إعطاء اي تطعيم لاسباب غير المرض أو الحساسية	لا	لم أمتنع عن إعطاء اي تطعيم لاسباب غير المرض أو الحساسية	8	لا أوافق
نعم	أنثى	47	شهادة بكالوريوس/ دبلوم مهني	متزوج/ متزوجة	جنسية عربية أخرى	أبوظبي	ربة منزل	نعم، جرعتان	لا	1	12 سنة - 18 سنة	نعم، كلهم لديهم تأمين	نعم، كلهم حصلوا على التطعيمات	لا، لم يحصل أي منهم على التطعيمات	مؤلمة وتسبب الحمى.	لا أقوم بزيارة طبيب أطفالي لإجراء الفحوصات الدورية	مهم نوعا ما	مهم نوعا ما	مهم نوعا ما	مهم نوعا ما	ليس مهما على الإطلاق	ليس مهما على الإطلاق	محايد	محايد	محايد	موافق	موافق	محايد	محايد	موافق	موافق	محايد	كافي	لا	وحدة صحة الأسرة	أعترض نوعاً ما	اوافق	اوافق نوعاً ما	اوافق نوعاً ما	اوافق نوعاً ما	أعترض نوعاً ما	اوافق نوعاً ما	أعترض نوعاً ما	لا	لم أتاخر عن إعطاء اي تطعيم لاسباب غير المرض أو الحساسية	لا	لم أمتنع عن إعطاء اي تطعيم لاسباب غير المرض أو الحساسية	8	غير متأكد
نعم	أنثى	44	شهادة بكالوريوس/ دبلوم مهني	متزوج/ متزوجة	جنسية عربية أخرى	الشارقة	ربة منزل	لا	لا	3	6 سنوات - 11 سنة;12 سنة - 18 سنة	لا، لا أحد منهم لديه تأمين	نعم، كلهم حصلوا على التطعيمات	لا، لم يحصل أي منهم على التطعيمات	لدي مخاوف أخرى بشأن تطعيمات الأطفال.	لا أقوم بزيارة طبيب أطفالي لإجراء الفحوصات الدورية	مهم جدا	مهم جدا	مهم نوعا ما	لا أعرف	ليس مهما على الإطلاق	ليس مهما جدا	موافق بشدة	موافق	موافق	موافق	موافق	محايد	موافق	موافق	موافق بشدة	موافق بشدة	كافي	لا	وسائل الإعلام (راديو/ تلفزيون/ صحف)	أعترض	اوافق نوعاً ما	اوافق نوعاً ما	اوافق	اوافق	أعترض نوعاً ما	اوافق	اوافق نوعاً ما	لا أعرف	لم أتاخر عن إعطاء اي تطعيم لاسباب غير المرض أو الحساسية	لا	لم أمتنع عن إعطاء اي تطعيم لاسباب غير المرض أو الحساسية	9	لا أوافق
نعم	أنثى	36	شهادة بكالوريوس/ دبلوم مهني	متزوج/ متزوجة	جنسية عربية أخرى	الشارقة	عامل في القطاع الصحي (طبيب، ممرض، طبيب أسنان، صيدلي، إدارة الرعاية الصحية، إلخ..)	نعم، جرعتان	لا	3	6 سنوات - 11 سنة	نعم، كلهم لديهم تأمين	نعم، كلهم حصلوا على التطعيمات	لا، لم يحصل أي منهم على التطعيمات	ليس لدي أي مخاوف بشأن تطعيمات الأطفال.	سنوياً	مهم جدا	مهم جدا	مهم جدا	ليس مهما جدا	ليس مهما جدا	مهم نوعا ما	موافق بشدة	موافق بشدة	موافق بشدة	موافق بشدة	غير موافق بشدة	موافق بشدة	موافق بشدة	موافق بشدة	غير موافق	محايد	ممتاز	نعم	الطبيب العام/ طبيب الأطفال;الطبيب الاخصائي;وحدة صحة الأسرة;المدونات الإلكترونية/المنتديات الإلكترونية/المواقع غير الحكومية;وسائل الإعلام (راديو/ تلفزيون/ صحف);المدرسة/الجامعة;الحركات/المجموعات المعادية للتعطيمات	أعترض نوعاً ما	اوافق	اوافق	اوافق	اوافق	أعترض نوعاً ما	اوافق	أعترض	لا	لم أتاخر عن إعطاء اي تطعيم لاسباب غير المرض أو الحساسية	لا	لم أمتنع عن إعطاء اي تطعيم لاسباب غير المرض أو الحساسية	10	لا أوافق
نعم	أنثى	60	شهادة بكالوريوس/ دبلوم مهني	متزوج/ متزوجة	جنسية عربية أخرى	أبوظبي	عامل في مجال آخر غير طبي	نعم، 4 جرعات أو أكثر	لا	2	19 سنة أو أكبر	نعم، كلهم لديهم تأمين	نعم، كلهم حصلوا على التطعيمات	نعم، كلهم حصلوا على التطعيمات	ليس لدي أي مخاوف بشأن تطعيمات الأطفال.	سنوياً	مهم جدا	مهم جدا	مهم جدا	مهم جدا	لا أعرف	مهم نوعا ما	موافق بشدة	موافق بشدة	موافق بشدة	موافق بشدة	غير موافق	موافق	موافق بشدة	موافق بشدة	موافق	غير موافق	جيد	لا	الطبيب الاخصائي	اوافق نوعاً ما	اوافق نوعاً ما	أعترض	اوافق نوعاً ما	اوافق نوعاً ما	اوافق نوعاً ما	اوافق نوعاً ما	اوافق نوعاً ما	لا	لم أتاخر عن إعطاء اي تطعيم لاسباب غير المرض أو الحساسية	لا	لم أمتنع عن إعطاء اي تطعيم لاسباب غير المرض أو الحساسية	10	غير متأكد
نعم	ذكر	28	شهادة بكالوريوس/ دبلوم مهني	متزوج/ متزوجة	جنسية عربية أخرى	أبوظبي	عامل في مجال آخر غير طبي	نعم، 3 جرعات	لا	3	19 سنة أو أكبر	نعم، كلهم لديهم تأمين	نعم، كلهم حصلوا على التطعيمات	نعم، كلهم حصلوا على التطعيمات	تُعطى التطعيمات للأطفال للوقاية من الأمراض التي من غير المحتمل أن يصابوا بها.	سنوياً	مهم جدا	مهم جدا	مهم جدا	مهم نوعا ما	ليس مهما جدا	مهم جدا	موافق بشدة	موافق بشدة	موافق	موافق	موافق	موافق	موافق	موافق	موافق	موافق	جيد	نعم	وسائل التواصل الاجتماعي	اوافق نوعاً ما	اوافق نوعاً ما	اوافق نوعاً ما	اوافق نوعاً ما	اوافق نوعاً ما	اوافق نوعاً ما	اوافق نوعاً ما	اوافق نوعاً ما	لا	لم أتاخر عن إعطاء اي تطعيم لاسباب غير المرض أو الحساسية	لا	لم أمتنع عن إعطاء اي تطعيم لاسباب غير المرض أو الحساسية	9	أوافق
نعم	أنثى	28	مدرسة ثانوية	متزوج/ متزوجة	جنسية عربية أخرى	أبوظبي	ربة منزل	نعم، جرعتان	لا	3	سنة - سنتين;3 سنوات - 5 سنوات;6 سنوات - 11 سنة	نعم، كلهم لديهم تأمين	نعم، كلهم حصلوا على التطعيمات	نعم، كلهم حصلوا على التطعيمات	مؤلمة وتسبب الحمى.;يعطى الكثير من التطعيمات في زيارة واحدة للطبيب.;قد تسبب التطعيمات صعوبات في التعلم (مثل التوحد).	سنوياً	مهم جدا	مهم جدا	مهم جدا	مهم جدا	مهم جدا	ليس مهما على الإطلاق	موافق	محايد	موافق	موافق	موافق بشدة	موافق بشدة	موافق	موافق بشدة	موافق بشدة	محايد	غير كافي	لا	الطبيب العام/ طبيب الأطفال;وسائل الإعلام (راديو/ تلفزيون/ صحف);وسائل التواصل الاجتماعي;المدرسة/الجامعة	اوافق نوعاً ما	اوافق نوعاً ما	اوافق نوعاً ما	اوافق	اوافق نوعاً ما	أعترض نوعاً ما	اوافق	أعترض نوعاً ما	نعم	عدم التوصية من قبل الطبيب;النسيان;التطعيم لم يكن متوفرا في مركز التطعيم	لا	النسيان	10	لا أوافق
نعم	أنثى	52	شهادة بكالوريوس/ دبلوم مهني	متزوج/ متزوجة	جنسية عربية أخرى	عجمان	ربة منزل	نعم، 3 جرعات	نعم	3	19 سنة أو أكبر	نعم، كلهم لديهم تأمين	نعم، كلهم حصلوا على التطعيمات	غير متأكد	ليس لدي أي مخاوف بشأن تطعيمات الأطفال.	لا أقوم بزيارة طبيب أطفالي لإجراء الفحوصات الدورية	مهم جدا	مهم جدا	مهم جدا	لا أعرف	مهم نوعا ما	مهم جدا	موافق بشدة	موافق	موافق	موافق	محايد	موافق	موافق	موافق	محايد	محايد	ضعيف	لا	لا أستخدم أي مصادر للحصول على معلومات حول تطعيمات الأطفال.	أعترض نوعاً ما	اوافق نوعاً ما	أعترض	اوافق نوعاً ما	اوافق نوعاً ما	أعترض نوعاً ما	اوافق نوعاً ما	أعترض	لا أعرف	أسباب أخرى	لا أعرف	أسباب أخرى	7	غير متأكد
نعم	أنثى	36	دراسات عليا (ماجستير/ دكتوراه/ إلخ..) أو اعلى	متزوج/ متزوجة	مواطن إماراتي	أبوظبي	عامل في مجال آخر غير طبي	نعم، جرعة واحدة	لا	2	سنة - سنتين;3 سنوات - 5 سنوات	نعم، كلهم لديهم تأمين	نعم، كلهم حصلوا على التطعيمات	لا، لم يحصل أي منهم على التطعيمات	لدي مخاوف أخرى بشأن تطعيمات الأطفال.	لا أقوم بزيارة طبيب أطفالي لإجراء الفحوصات الدورية	مهم جدا	مهم جدا	مهم جدا	مهم جدا	لا أعرف	مهم نوعا ما	موافق بشدة	موافق بشدة	موافق	موافق	موافق	موافق	موافق	موافق	موافق	غير موافق بشدة	غير كافي	لا	لا أستخدم أي مصادر للحصول على معلومات حول تطعيمات الأطفال.	أعترض نوعاً ما	اوافق نوعاً ما	أعترض نوعاً ما	اوافق	اوافق نوعاً ما	أعترض	أعترض نوعاً ما	اوافق نوعاً ما	لا	لم أتاخر عن إعطاء اي تطعيم لاسباب غير المرض أو الحساسية	لا	لم أمتنع عن إعطاء اي تطعيم لاسباب غير المرض أو الحساسية	10	غير متأكد
نعم	أنثى	49	شهادة بكالوريوس/ دبلوم مهني	متزوج/ متزوجة	جنسية عربية أخرى	أبوظبي	ربة منزل	نعم، 4 جرعات أو أكثر	لا	4 أو أكثر	19 سنة أو أكبر	نعم، كلهم لديهم تأمين	نعم، كلهم حصلوا على التطعيمات	غير متأكد	ليس لدي أي مخاوف بشأن تطعيمات الأطفال.	ٌٌغير ذلك	مهم جدا	مهم جدا	مهم جدا	مهم نوعا ما	مهم نوعا ما	ليس مهما جدا	موافق	موافق بشدة	موافق بشدة	موافق بشدة	غير موافق	موافق	موافق	موافق	غير موافق	غير موافق	كافي	نعم	الطبيب العام/ طبيب الأطفال	اوافق نوعاً ما	اوافق	اوافق نوعاً ما	اوافق	اوافق	اوافق نوعاً ما	اوافق	أعترض نوعاً ما	لا	لم أتاخر عن إعطاء اي تطعيم لاسباب غير المرض أو الحساسية	لا	عدم التوصية من قبل الطبيب	10	لا أوافق
نعم	أنثى	60	شهادة بكالوريوس/ دبلوم مهني	أرمل/ أرملة	جنسية عربية أخرى	أبوظبي	ربة منزل	نعم، 4 جرعات أو أكثر	لا	4 أو أكثر	19 سنة أو أكبر	نعم، كلهم لديهم تأمين	نعم، كلهم حصلوا على التطعيمات	نعم، كلهم حصلوا على التطعيمات	مؤلمة وتسبب الحمى.;ليس لدي أي مخاوف بشأن تطعيمات الأطفال.	لا أقوم بزيارة طبيب أطفالي لإجراء الفحوصات الدورية	مهم جدا	مهم جدا	مهم جدا	لا أعرف	مهم جدا	مهم نوعا ما	موافق بشدة	موافق بشدة	موافق بشدة	موافق بشدة	موافق	موافق بشدة	موافق بشدة	موافق بشدة	محايد	محايد	كافي	نعم	الطبيب العام/ طبيب الأطفال;لا أستخدم أي مصادر للحصول على معلومات حول تطعيمات الأطفال.	اوافق نوعاً ما	اوافق	أعترض	اوافق	اوافق	اوافق نوعاً ما	أعترض	أعترض	لا	لم أتاخر عن إعطاء اي تطعيم لاسباب غير المرض أو الحساسية	لا	لم أمتنع عن إعطاء اي تطعيم لاسباب غير المرض أو الحساسية	10	غير متأكد
نعم	أنثى	39	شهادة بكالوريوس/ دبلوم مهني	متزوج/ متزوجة	جنسية عربية أخرى	أبوظبي	عامل في القطاع الصحي (طبيب، ممرض، طبيب أسنان، صيدلي، إدارة الرعاية الصحية، إلخ..)	نعم، 3 جرعات	نعم	3	1 - 11 شهر;3 سنوات - 5 سنوات;6 سنوات - 11 سنة	نعم، كلهم لديهم تأمين	نعم، كلهم حصلوا على التطعيمات	لا، لم يحصل أي منهم على التطعيمات	مؤلمة وتسبب الحمى.;ليس لدي أي مخاوف بشأن تطعيمات الأطفال.	كل 3 أشهر	مهم جدا	مهم جدا	مهم جدا	مهم جدا	مهم جدا	مهم جدا	موافق بشدة	موافق بشدة	موافق بشدة	موافق بشدة	موافق بشدة	موافق بشدة	موافق بشدة	موافق بشدة	غير موافق	غير موافق	جيد	لا	الطبيب العام/ طبيب الأطفال	اوافق نوعاً ما	اوافق نوعاً ما	اوافق نوعاً ما	اوافق	اوافق	اوافق نوعاً ما	اوافق	اوافق نوعاً ما	نعم	أسباب أخرى	نعم	أسباب أخرى	9	لا أوافق بشدة
نعم	أنثى	48	دراسات عليا (ماجستير/ دكتوراه/ إلخ..) أو اعلى	متزوج/ متزوجة	جنسية عربية أخرى	أبوظبي	عامل في مجال آخر غير طبي	نعم، 3 جرعات	لا	4 أو أكثر	3 سنوات - 5 سنوات;12 سنة - 18 سنة	نعم، كلهم لديهم تأمين	نعم، كلهم حصلوا على التطعيمات	نعم، كلهم حصلوا على التطعيمات	لدي مخاوف أخرى بشأن تطعيمات الأطفال.	سنوياً	مهم جدا	مهم جدا	ليس مهما جدا	ليس مهما جدا	ليس مهما جدا	ليس مهما جدا	محايد	محايد	محايد	موافق	موافق بشدة	موافق	محايد	موافق	موافق	محايد	جيد	نعم	وحدة صحة الأسرة;المدرسة/الجامعة	اوافق نوعاً ما	اوافق نوعاً ما	اوافق نوعاً ما	اوافق	اوافق	اوافق نوعاً ما	اوافق	أعترض نوعاً ما	لا	النسيان	لا	النسيان	10	غير متأكد
نعم	أنثى	50	شهادة بكالوريوس/ دبلوم مهني	متزوج/ متزوجة	جنسية عربية أخرى	أبوظبي	عامل في مجال آخر غير طبي	نعم، 4 جرعات أو أكثر	لا	4 أو أكثر	19 سنة أو أكبر	نعم، كلهم لديهم تأمين	نعم، كلهم حصلوا على التطعيمات	نعم، كلهم حصلوا على التطعيمات	ليس لدي أي مخاوف بشأن تطعيمات الأطفال.	ٌٌغير ذلك	مهم جدا	مهم جدا	مهم جدا	مهم جدا	مهم جدا	ليس مهما جدا	موافق بشدة	موافق بشدة	موافق بشدة	موافق بشدة	غير موافق	موافق	موافق بشدة	موافق بشدة	غير موافق	محايد	كافي	نعم	الطبيب العام/ طبيب الأطفال;الطبيب الاخصائي;وحدة صحة الأسرة;المواقع الحكومية (مركز مكافحة الأمراض والوقاية منها، وزارة الصحة، هيئة صحة دبي، دائرة الصحة، منظمة الصحة العالمية، إلى آخره)	اوافق نوعاً ما	اوافق	اوافق نوعاً ما	اوافق	اوافق	أعترض نوعاً ما	اوافق نوعاً ما	أعترض نوعاً ما	لا	لم أتاخر عن إعطاء اي تطعيم لاسباب غير المرض أو الحساسية	لا	لم أمتنع عن إعطاء اي تطعيم لاسباب غير المرض أو الحساسية	10	لا أوافق
نعم	أنثى	50	شهادة بكالوريوس/ دبلوم مهني	متزوج/ متزوجة	جنسية غير عربية	أبوظبي	ربة منزل	نعم، جرعتان	لا	2	19 سنة أو أكبر	نعم، كلهم لديهم تأمين	نعم، كلهم حصلوا على التطعيمات	نعم، كلهم حصلوا على التطعيمات	ليس لدي أي مخاوف بشأن تطعيمات الأطفال.	لا أقوم بزيارة طبيب أطفالي لإجراء الفحوصات الدورية	مهم جدا	مهم جدا	مهم نوعا ما	لا أعرف	لا أعرف	مهم جدا	موافق بشدة	موافق بشدة	موافق بشدة	موافق	محايد	موافق	موافق	موافق بشدة	موافق	محايد	ضعيف	لا	الطبيب العام/ طبيب الأطفال;وحدة صحة الأسرة;وسائل الإعلام (راديو/ تلفزيون/ صحف);وسائل التواصل الاجتماعي	اوافق نوعاً ما	اوافق نوعاً ما	أعترض	اوافق	اوافق	اوافق نوعاً ما	اوافق	اوافق نوعاً ما	لا	لم أتاخر عن إعطاء اي تطعيم لاسباب غير المرض أو الحساسية	لا	لم أمتنع عن إعطاء اي تطعيم لاسباب غير المرض أو الحساسية	10	غير متأكد
نعم	أنثى	54	دراسات عليا (ماجستير/ دكتوراه/ إلخ..) أو اعلى	متزوج/ متزوجة	جنسية عربية أخرى	أبوظبي	طالب (العلوم الصحية، طب، طب أسنان، إلخ..)	نعم، 3 جرعات	نعم	4 أو أكثر	12 سنة - 18 سنة;19 سنة أو أكبر	نعم، كلهم لديهم تأمين	نعم، كلهم حصلوا على التطعيمات	غير متأكد	ليس لدي أي مخاوف بشأن تطعيمات الأطفال.	لا أقوم بزيارة طبيب أطفالي لإجراء الفحوصات الدورية	مهم جدا	مهم جدا	مهم جدا	مهم جدا	مهم جدا	مهم جدا	موافق بشدة	موافق بشدة	موافق بشدة	موافق بشدة	غير موافق بشدة	موافق بشدة	موافق بشدة	موافق بشدة	غير موافق	غير موافق	جيد	نعم	الطبيب العام/ طبيب الأطفال;وحدة صحة الأسرة;المواقع الحكومية (مركز مكافحة الأمراض والوقاية منها، وزارة الصحة، هيئة صحة دبي، دائرة الصحة، منظمة الصحة العالمية، إلى آخره);وسائل الإعلام (راديو/ تلفزيون/ صحف)	اوافق نوعاً ما	اوافق نوعاً ما	اوافق	اوافق	اوافق	اوافق نوعاً ما	اوافق	أعترض نوعاً ما	لا	لم أتاخر عن إعطاء اي تطعيم لاسباب غير المرض أو الحساسية	لا	لم أمتنع عن إعطاء اي تطعيم لاسباب غير المرض أو الحساسية	10	لا أوافق بشدة
نعم	أنثى	50	شهادة بكالوريوس/ دبلوم مهني	متزوج/ متزوجة	جنسية عربية أخرى	أبوظبي	ربة منزل	نعم، 3 جرعات	لا	1	3 سنوات - 5 سنوات	نعم، كلهم لديهم تأمين	نعم، كلهم حصلوا على التطعيمات	نعم، كلهم حصلوا على التطعيمات	مؤلمة وتسبب الحمى.	كل 3 أشهر	مهم جدا	مهم جدا	مهم جدا	مهم جدا	لا أعرف	مهم جدا	موافق بشدة	موافق بشدة	موافق بشدة	موافق بشدة	موافق بشدة	موافق بشدة	موافق بشدة	موافق بشدة	محايد	محايد	جيد	لا	الطبيب الاخصائي;وسائل التواصل الاجتماعي	اوافق	اوافق	اوافق نوعاً ما	اوافق	اوافق	اوافق نوعاً ما	اوافق	اوافق	لا	لم أتاخر عن إعطاء اي تطعيم لاسباب غير المرض أو الحساسية	لا	لم أمتنع عن إعطاء اي تطعيم لاسباب غير المرض أو الحساسية	10	غير متأكد
نعم	ذكر	30	شهادة بكالوريوس/ دبلوم مهني	مطلق/ مطلقة	مواطن إماراتي	أبوظبي	عاطل عن العمل (خلفية طبية)	نعم، 3 جرعات	نعم	1	3 سنوات - 5 سنوات	نعم، كلهم لديهم تأمين	نعم، كلهم حصلوا على التطعيمات	نعم، كلهم حصلوا على التطعيمات	ليس لدي أي مخاوف بشأن تطعيمات الأطفال.	لا أقوم بزيارة طبيب أطفالي لإجراء الفحوصات الدورية	مهم جدا	مهم جدا	مهم جدا	لا أعرف	مهم جدا	مهم جدا	موافق بشدة	موافق بشدة	موافق بشدة	موافق	موافق بشدة	موافق بشدة	موافق بشدة	موافق بشدة	موافق بشدة	موافق بشدة	غير كافي	لا	وحدة صحة الأسرة	أعترض	اوافق	اوافق	اوافق	اوافق	اوافق	اوافق	اوافق	لا	لم أتاخر عن إعطاء اي تطعيم لاسباب غير المرض أو الحساسية	لا	لم أمتنع عن إعطاء اي تطعيم لاسباب غير المرض أو الحساسية	1	أوافق
نعم	أنثى	36	شهادة بكالوريوس/ دبلوم مهني	متزوج/ متزوجة	جنسية عربية أخرى	أبوظبي	ربة منزل	لا	لا	2	6 سنوات - 11 سنة;12 سنة - 18 سنة	نعم، كلهم لديهم تأمين	نعم، كلهم حصلوا على التطعيمات	نعم، كلهم حصلوا على التطعيمات	المكونات الموجودة في التطعيمات غير آمنة.;تُعطى التطعيمات للأطفال للوقاية من الأمراض غير الخطيرة.;قد تسبب التطعيمات أمراضًا مزمنة (مثل مرض السكري والربو).	كل 6 أشهر	مهم جدا	مهم جدا	مهم جدا	مهم جدا	مهم جدا	مهم جدا	موافق بشدة	موافق بشدة	موافق بشدة	موافق بشدة	موافق	موافق	موافق	محايد	موافق بشدة	موافق	غير كافي	لا	الطبيب الاخصائي;المواقع الحكومية (مركز مكافحة الأمراض والوقاية منها، وزارة الصحة، هيئة صحة دبي، دائرة الصحة، منظمة الصحة العالمية، إلى آخره);وسائل الإعلام (راديو/ تلفزيون/ صحف)	أعترض نوعاً ما	أعترض نوعاً ما	أعترض نوعاً ما	أعترض نوعاً ما	أعترض نوعاً ما	أعترض نوعاً ما	أعترض نوعاً ما	أعترض نوعاً ما	لا	لم أتاخر عن إعطاء اي تطعيم لاسباب غير المرض أو الحساسية;القلق من الآثار الجانبية	لا	الخوف من إعطاء التطعيم لطفلك;القلق من الآثار الجانبية	6	لا أوافق
نعم	أنثى	33	شهادة بكالوريوس/ دبلوم مهني	متزوج/ متزوجة	جنسية عربية أخرى	أبوظبي	ربة منزل	نعم، 3 جرعات	لا	2	6 سنوات - 11 سنة	نعم، كلهم لديهم تأمين	نعم، كلهم حصلوا على التطعيمات	لا، لم يحصل أي منهم على التطعيمات	قد تسبب التطعيمات صعوبات في التعلم (مثل التوحد).	سنوياً	مهم جدا	مهم جدا	مهم جدا	مهم نوعا ما	ليس مهما جدا	ليس مهما على الإطلاق	موافق بشدة	موافق بشدة	موافق	موافق بشدة	موافق	موافق	محايد	موافق	موافق	محايد	جيد	لا	الطبيب الاخصائي;مصادر آخرى	اوافق نوعاً ما	اوافق نوعاً ما	أعترض نوعاً ما	اوافق نوعاً ما	أعترض نوعاً ما	اوافق نوعاً ما	اوافق نوعاً ما	اوافق نوعاً ما	نعم	القلق من الآثار الجانبية	لا	لم أمتنع عن إعطاء اي تطعيم لاسباب غير المرض أو الحساسية	9	لا أوافق
نعم	أنثى	44	شهادة بكالوريوس/ دبلوم مهني	متزوج/ متزوجة	مواطن إماراتي	أبوظبي	ربة منزل	نعم، 3 جرعات	لا	4 أو أكثر	سنة - سنتين;6 سنوات - 11 سنة;12 سنة - 18 سنة	نعم، كلهم لديهم تأمين	نعم، كلهم حصلوا على التطعيمات	لا، لم يحصل أي منهم على التطعيمات	ليس لدي أي مخاوف بشأن تطعيمات الأطفال.	كل 3 أشهر	مهم جدا	مهم جدا	مهم جدا	مهم جدا	ليس مهما على الإطلاق	ليس مهما جدا	موافق	موافق	موافق	موافق	موافق	موافق	موافق	موافق	محايد	محايد	كافي	نعم	الطبيب العام/ طبيب الأطفال;وحدة صحة الأسرة;المواقع الحكومية (مركز مكافحة الأمراض والوقاية منها، وزارة الصحة، هيئة صحة دبي، دائرة الصحة، منظمة الصحة العالمية، إلى آخره)	اوافق نوعاً ما	اوافق نوعاً ما	اوافق نوعاً ما	اوافق	اوافق	اوافق نوعاً ما	اوافق	أعترض	لا	أسباب أخرى	لا	النسيان;القلق من الآثار الجانبية	10	غير متأكد
نعم	أنثى	42	مدرسة ثانوية	متزوج/ متزوجة	جنسية عربية أخرى	أبوظبي	ربة منزل	نعم، جرعتان	لا	4 أو أكثر	6 سنوات - 11 سنة;12 سنة - 18 سنة;19 سنة أو أكبر	نعم، كلهم لديهم تأمين	نعم، كلهم حصلوا على التطعيمات	لا، لم يحصل أي منهم على التطعيمات	ليس لدي أي مخاوف بشأن تطعيمات الأطفال.	كل 3 أشهر	مهم جدا	مهم جدا	مهم جدا	مهم جدا	مهم جدا	مهم جدا	موافق بشدة	موافق بشدة	موافق بشدة	موافق بشدة	غير موافق	موافق	موافق	موافق	غير موافق	موافق	جيد	لا	الطبيب العام/ طبيب الأطفال	اوافق	اوافق	اوافق	اوافق	اوافق	أعترض	اوافق	اوافق نوعاً ما	لا	لم أتاخر عن إعطاء اي تطعيم لاسباب غير المرض أو الحساسية	لا	لم أمتنع عن إعطاء اي تطعيم لاسباب غير المرض أو الحساسية	10	لا أوافق
نعم	أنثى	53	شهادة بكالوريوس/ دبلوم مهني	متزوج/ متزوجة	جنسية عربية أخرى	أبوظبي	ربة منزل	نعم، 3 جرعات	نعم	3	19 سنة أو أكبر	نعم، كلهم لديهم تأمين	نعم، كلهم حصلوا على التطعيمات	غير متأكد	مؤلمة وتسبب الحمى.	كل 6 أشهر	مهم جدا	مهم جدا	مهم جدا	لا أعرف	مهم نوعا ما	ليس مهما جدا	موافق بشدة	موافق	موافق	موافق	محايد	موافق	موافق	موافق	محايد	غير موافق	كافي	نعم	الطبيب العام/ طبيب الأطفال	اوافق نوعاً ما	اوافق نوعاً ما	أعترض نوعاً ما	اوافق نوعاً ما	اوافق نوعاً ما	اوافق نوعاً ما	اوافق نوعاً ما	أعترض نوعاً ما	لا	لم أتاخر عن إعطاء اي تطعيم لاسباب غير المرض أو الحساسية	لا	لم أمتنع عن إعطاء اي تطعيم لاسباب غير المرض أو الحساسية	9	لا أوافق
نعم	أنثى	34	مدرسة ثانوية	متزوج/ متزوجة	مواطن إماراتي	أبوظبي	عامل في مجال آخر غير طبي	نعم، 3 جرعات	لا	4 أو أكثر	3 سنوات - 5 سنوات	نعم، كلهم لديهم تأمين	نعم، ولكن البعض منهم فقط حصل على التطعيمات	لا، لم يحصل أي منهم على التطعيمات	لدي مخاوف أخرى بشأن تطعيمات الأطفال.;ليس لدي أي مخاوف بشأن تطعيمات الأطفال.	سنوياً	مهم جدا	مهم جدا	مهم جدا	مهم جدا	ليس مهما جدا	ليس مهما جدا	موافق بشدة	موافق بشدة	موافق بشدة	موافق بشدة	محايد	موافق بشدة	غير موافق	موافق	محايد	موافق	غير كافي	نعم	الطبيب العام/ طبيب الأطفال	أعترض نوعاً ما	اوافق	أعترض نوعاً ما	أعترض نوعاً ما	أعترض نوعاً ما	أعترض	اوافق نوعاً ما	أعترض نوعاً ما	لا	عدم التوصية من قبل الطبيب	نعم	الخوف من إعطاء التطعيم لطفلك	5	غير متأكد
نعم	أنثى	48	مدرسة ثانوية	متزوج/ متزوجة	مواطن إماراتي	أبوظبي	ربة منزل	نعم، جرعتان	لا	4 أو أكثر	1 - 11 شهر;سنة - سنتين;6 سنوات - 11 سنة;19 سنة أو أكبر	نعم، كلهم لديهم تأمين	نعم، كلهم حصلوا على التطعيمات	نعم، كلهم حصلوا على التطعيمات	تُعطى التطعيمات للأطفال للوقاية من الأمراض غير الخطيرة.;تُعطى التطعيمات للأطفال للوقاية من الأمراض التي من غير المحتمل أن يصابوا بها.	ٌٌغير ذلك	مهم جدا	مهم جدا	مهم جدا	مهم جدا	مهم نوعا ما	مهم نوعا ما	موافق بشدة	موافق	موافق	موافق بشدة	موافق	موافق	موافق	موافق	موافق	موافق	جيد	نعم	الطبيب العام/ طبيب الأطفال	اوافق	اوافق	اوافق	اوافق	اوافق	اوافق نوعاً ما	اوافق	اوافق نوعاً ما	لا	لم أتاخر عن إعطاء اي تطعيم لاسباب غير المرض أو الحساسية	لا	لم أمتنع عن إعطاء اي تطعيم لاسباب غير المرض أو الحساسية	10	أوافق
نعم	أنثى	40	دراسات عليا (ماجستير/ دكتوراه/ إلخ..) أو اعلى	متزوج/ متزوجة	مواطن إماراتي	أبوظبي	عامل في مجال آخر غير طبي	نعم، 3 جرعات	نعم	4 أو أكثر	سنة - سنتين;6 سنوات - 11 سنة;12 سنة - 18 سنة	نعم، كلهم لديهم تأمين	نعم، كلهم حصلوا على التطعيمات	نعم، ولكن البعض منهم فقط حصل على التطعيمات	المكونات الموجودة في التطعيمات غير آمنة.	كل 6 أشهر	مهم جدا	مهم جدا	مهم جدا	لا أعرف	مهم نوعا ما	مهم نوعا ما	موافق بشدة	موافق بشدة	موافق بشدة	موافق بشدة	محايد	موافق بشدة	موافق بشدة	موافق بشدة	موافق	غير موافق	كافي	نعم	الطبيب العام/ طبيب الأطفال;وحدة صحة الأسرة;المواقع الحكومية (مركز مكافحة الأمراض والوقاية منها، وزارة الصحة، هيئة صحة دبي، دائرة الصحة، منظمة الصحة العالمية، إلى آخره);وسائل التواصل الاجتماعي	اوافق نوعاً ما	اوافق	اوافق نوعاً ما	اوافق	اوافق	اوافق نوعاً ما	اوافق	أعترض نوعاً ما	لا	أسباب أخرى	لا أعرف	أسباب أخرى	9	لا أوافق
نعم	أنثى	34	شهادة بكالوريوس/ دبلوم مهني	متزوج/ متزوجة	مواطن إماراتي	أبوظبي	عامل في مجال آخر غير طبي	نعم، 3 جرعات	لا	4 أو أكثر	1 - 11 شهر;3 سنوات - 5 سنوات;6 سنوات - 11 سنة	نعم، كلهم لديهم تأمين	نعم، كلهم حصلوا على التطعيمات	لا، لم يحصل أي منهم على التطعيمات	ليس لدي أي مخاوف بشأن تطعيمات الأطفال.	كل 6 أشهر	مهم جدا	مهم جدا	مهم جدا	مهم جدا	مهم جدا	مهم جدا	موافق بشدة	موافق بشدة	موافق بشدة	موافق بشدة	محايد	موافق بشدة	موافق بشدة	موافق بشدة	محايد	غير موافق	كافي	نعم	الطبيب العام/ طبيب الأطفال;المواقع الحكومية (مركز مكافحة الأمراض والوقاية منها، وزارة الصحة، هيئة صحة دبي، دائرة الصحة، منظمة الصحة العالمية، إلى آخره);وسائل التواصل الاجتماعي	اوافق نوعاً ما	اوافق نوعاً ما	اوافق نوعاً ما	اوافق	اوافق	اوافق نوعاً ما	اوافق نوعاً ما	أعترض نوعاً ما	نعم	أسباب أخرى	لا	عدم التوصية من قبل الطبيب	10	لا أوافق
نعم	أنثى	34	شهادة بكالوريوس/ دبلوم مهني	متزوج/ متزوجة	جنسية عربية أخرى	أبوظبي	ربة منزل	نعم، جرعة واحدة	لا	3	6 سنوات - 11 سنة	نعم، كلهم لديهم تأمين	نعم، كلهم حصلوا على التطعيمات	لا، لم يحصل أي منهم على التطعيمات	لدي مخاوف أخرى بشأن تطعيمات الأطفال.	كل 6 أشهر	مهم جدا	مهم جدا	مهم جدا	مهم جدا	ليس مهما جدا	ليس مهما على الإطلاق	موافق بشدة	موافق بشدة	موافق	موافق	موافق	موافق	موافق	موافق	موافق	غير موافق	كافي	نعم	الطبيب الاخصائي;وسائل التواصل الاجتماعي	اوافق نوعاً ما	اوافق نوعاً ما	اوافق	اوافق نوعاً ما	اوافق نوعاً ما	اوافق نوعاً ما	اوافق	اوافق نوعاً ما	لا	لم أتاخر عن إعطاء اي تطعيم لاسباب غير المرض أو الحساسية	لا	لم أمتنع عن إعطاء اي تطعيم لاسباب غير المرض أو الحساسية	10	غير متأكد
نعم	ذكر	30	شهادة بكالوريوس/ دبلوم مهني	متزوج/ متزوجة	جنسية عربية أخرى	الشارقة	عامل في مجال آخر غير طبي	نعم، 3 جرعات	لا	1	سنة - سنتين	لا، لا أحد منهم لديه تأمين	نعم، كلهم حصلوا على التطعيمات	لا، لم يحصل أي منهم على التطعيمات	ليس لدي أي مخاوف بشأن تطعيمات الأطفال.	كل 3 أشهر	مهم جدا	مهم جدا	مهم جدا	مهم جدا	مهم جدا	مهم جدا	موافق بشدة	موافق بشدة	موافق	موافق بشدة	غير موافق	موافق بشدة	موافق بشدة	موافق بشدة	محايد	غير موافق	كافي	لا	الطبيب العام/ طبيب الأطفال;وسائل التواصل الاجتماعي	أعترض نوعاً ما	اوافق	اوافق نوعاً ما	اوافق	اوافق	اوافق نوعاً ما	اوافق	أعترض	لا	لم أتاخر عن إعطاء اي تطعيم لاسباب غير المرض أو الحساسية	لا	لم أمتنع عن إعطاء اي تطعيم لاسباب غير المرض أو الحساسية	10	لا أوافق
نعم	أنثى	44	مدرسة ثانوية	متزوج/ متزوجة	جنسية عربية أخرى	أبوظبي	ربة منزل	نعم، 3 جرعات	نعم	4 أو أكثر	6 سنوات - 11 سنة;12 سنة - 18 سنة;19 سنة أو أكبر	نعم، كلهم لديهم تأمين	نعم، كلهم حصلوا على التطعيمات	نعم، كلهم حصلوا على التطعيمات	مؤلمة وتسبب الحمى.	سنوياً	لا أعرف	مهم جدا	مهم جدا	لا أعرف	مهم جدا	مهم جدا	موافق بشدة	موافق	موافق بشدة	موافق بشدة	موافق	موافق	موافق	موافق	محايد	غير موافق	كافي	نعم	المدرسة/الجامعة	أعترض	اوافق	اوافق نوعاً ما	اوافق نوعاً ما	اوافق نوعاً ما	اوافق	اوافق	اوافق	نعم	لم أتاخر عن إعطاء اي تطعيم لاسباب غير المرض أو الحساسية	نعم	لم أمتنع عن إعطاء اي تطعيم لاسباب غير المرض أو الحساسية	5	أوافق بشدة
نعم	أنثى	32	شهادة بكالوريوس/ دبلوم مهني	متزوج/ متزوجة	جنسية عربية أخرى	أبوظبي	عامل في القطاع الصحي (طبيب، ممرض، طبيب أسنان، صيدلي، إدارة الرعاية الصحية، إلخ..)	نعم، جرعتان	لا	1	1 - 11 شهر	نعم، كلهم لديهم تأمين	نعم، كلهم حصلوا على التطعيمات	نعم، كلهم حصلوا على التطعيمات	قد تسبب التطعيمات صعوبات في التعلم (مثل التوحد).;لدي مخاوف أخرى بشأن تطعيمات الأطفال.	كل 3 أشهر	مهم نوعا ما	مهم نوعا ما	مهم نوعا ما	مهم نوعا ما	مهم نوعا ما	مهم نوعا ما	محايد	محايد	محايد	محايد	محايد	محايد	محايد	محايد	موافق	محايد	كافي	لا	عن طريق الآخرين;وسائل الإعلام (راديو/ تلفزيون/ صحف);وسائل التواصل الاجتماعي;المدرسة/الجامعة	اوافق نوعاً ما	اوافق نوعاً ما	اوافق نوعاً ما	اوافق نوعاً ما	اوافق نوعاً ما	اوافق نوعاً ما	اوافق نوعاً ما	اوافق نوعاً ما	لا	القلق من الآثار الجانبية	لا	القلق من الآثار الجانبية	6	غير متأكد
نعم	أنثى	53	شهادة بكالوريوس/ دبلوم مهني	أرمل/ أرملة	مواطن إماراتي	أبوظبي	ربة منزل	نعم، 3 جرعات	نعم	4 أو أكثر	3 سنوات - 5 سنوات	نعم، كلهم لديهم تأمين	نعم، كلهم حصلوا على التطعيمات	لا، لم يحصل أي منهم على التطعيمات	مؤلمة وتسبب الحمى.	كل 6 أشهر	مهم جدا	مهم جدا	مهم جدا	مهم جدا	مهم جدا	مهم نوعا ما	موافق بشدة	موافق بشدة	موافق بشدة	موافق بشدة	غير موافق	موافق	موافق بشدة	موافق	محايد	غير موافق	جيد	نعم	الطبيب العام/ طبيب الأطفال;وحدة صحة الأسرة;المواقع الحكومية (مركز مكافحة الأمراض والوقاية منها، وزارة الصحة، هيئة صحة دبي، دائرة الصحة، منظمة الصحة العالمية، إلى آخره)	اوافق نوعاً ما	اوافق	اوافق	اوافق نوعاً ما	اوافق	اوافق نوعاً ما	أعترض	أعترض	لا	لم أتاخر عن إعطاء اي تطعيم لاسباب غير المرض أو الحساسية	لا	لم أمتنع عن إعطاء اي تطعيم لاسباب غير المرض أو الحساسية	10	لا أوافق
نعم	أنثى	33	شهادة بكالوريوس/ دبلوم مهني	متزوج/ متزوجة	جنسية عربية أخرى	أبوظبي	عامل في مجال آخر غير طبي	نعم، 3 جرعات	نعم	1	3 سنوات - 5 سنوات	نعم، كلهم لديهم تأمين	نعم، كلهم حصلوا على التطعيمات	لا، لم يحصل أي منهم على التطعيمات	مؤلمة وتسبب الحمى.	لا أقوم بزيارة طبيب أطفالي لإجراء الفحوصات الدورية	مهم جدا	مهم نوعا ما	مهم نوعا ما	لا أعرف	ليس مهما على الإطلاق	لا أعرف	موافق	موافق	موافق	موافق	محايد	موافق	موافق	موافق	موافق	موافق	غير كافي	لا	وسائل التواصل الاجتماعي	اوافق نوعاً ما	اوافق	أعترض نوعاً ما	اوافق نوعاً ما	اوافق	اوافق نوعاً ما	اوافق	اوافق نوعاً ما	لا	لم أتاخر عن إعطاء اي تطعيم لاسباب غير المرض أو الحساسية	لا	لم أمتنع عن إعطاء اي تطعيم لاسباب غير المرض أو الحساسية	9	غير متأكد
نعم	ذكر	42	شهادة بكالوريوس/ دبلوم مهني	متزوج/ متزوجة	مواطن إماراتي	أبوظبي	ربة منزل	نعم، جرعتان	لا	4 أو أكثر	3 سنوات - 5 سنوات;6 سنوات - 11 سنة;12 سنة - 18 سنة	نعم، كلهم لديهم تأمين	نعم، كلهم حصلوا على التطعيمات	لا، لم يحصل أي منهم على التطعيمات	مؤلمة وتسبب الحمى.	كل 3 أشهر	مهم جدا	مهم جدا	مهم جدا	مهم جدا	مهم نوعا ما	مهم نوعا ما	موافق بشدة	موافق	موافق	موافق	محايد	موافق	موافق	موافق	محايد	غير موافق	كافي	نعم	الطبيب العام/ طبيب الأطفال	أعترض نوعاً ما	اوافق نوعاً ما	اوافق نوعاً ما	اوافق نوعاً ما	اوافق نوعاً ما	اوافق نوعاً ما	اوافق نوعاً ما	اوافق نوعاً ما	لا	لم أتاخر عن إعطاء اي تطعيم لاسباب غير المرض أو الحساسية	لا	لم أمتنع عن إعطاء اي تطعيم لاسباب غير المرض أو الحساسية	5	لا أوافق
نعم	أنثى	42	شهادة بكالوريوس/ دبلوم مهني	متزوج/ متزوجة	مواطن إماراتي	أبوظبي	عامل في مجال آخر غير طبي	نعم، جرعتان	لا	2	3 سنوات - 5 سنوات	نعم، كلهم لديهم تأمين	نعم، كلهم حصلوا على التطعيمات	نعم، كلهم حصلوا على التطعيمات	ليس لدي أي مخاوف بشأن تطعيمات الأطفال.	سنوياً	مهم جدا	مهم جدا	مهم جدا	مهم جدا	مهم نوعا ما	مهم نوعا ما	موافق بشدة	موافق بشدة	موافق بشدة	موافق بشدة	غير موافق	موافق	موافق بشدة	موافق بشدة	غير موافق	موافق	ممتاز	نعم	الطبيب العام/ طبيب الأطفال;المواقع الحكومية (مركز مكافحة الأمراض والوقاية منها، وزارة الصحة، هيئة صحة دبي، دائرة الصحة، منظمة الصحة العالمية، إلى آخره);وسائل الإعلام (راديو/ تلفزيون/ صحف);وسائل التواصل الاجتماعي;المدرسة/الجامعة	اوافق نوعاً ما	اوافق نوعاً ما	أعترض	اوافق	اوافق	اوافق نوعاً ما	اوافق نوعاً ما	اوافق نوعاً ما	لا	لم أتاخر عن إعطاء اي تطعيم لاسباب غير المرض أو الحساسية	لا	لم أمتنع عن إعطاء اي تطعيم لاسباب غير المرض أو الحساسية	9	لا أوافق
نعم	أنثى	30	شهادة بكالوريوس/ دبلوم مهني	متزوج/ متزوجة	مواطن إماراتي	أبوظبي	ربة منزل	لا	لا	1	3 سنوات - 5 سنوات	نعم، كلهم لديهم تأمين	نعم، كلهم حصلوا على التطعيمات	لا، لم يحصل أي منهم على التطعيمات	قد تسبب التطعيمات صعوبات في التعلم (مثل التوحد).;المكونات الموجودة في التطعيمات غير آمنة.;لدي مخاوف أخرى بشأن تطعيمات الأطفال.	ٌٌغير ذلك	مهم نوعا ما	مهم نوعا ما	مهم نوعا ما	لا أعرف	ليس مهما على الإطلاق	ليس مهما على الإطلاق	محايد	محايد	غير موافق	موافق	موافق بشدة	محايد	محايد	محايد	موافق	محايد	كافي	نعم	الطبيب العام/ طبيب الأطفال;المدونات الإلكترونية/المنتديات الإلكترونية/المواقع غير الحكومية;وسائل الإعلام (راديو/ تلفزيون/ صحف);وسائل التواصل الاجتماعي;الحركات/المجموعات المعادية للتعطيمات;مصادر آخرى	اوافق نوعاً ما	اوافق	اوافق نوعاً ما	اوافق	اوافق نوعاً ما	اوافق نوعاً ما	اوافق نوعاً ما	اوافق نوعاً ما	نعم	أسباب أخرى	نعم	القلق من الآثار الجانبية	7	أوافق
نعم	أنثى	40	شهادة بكالوريوس/ دبلوم مهني	متزوج/ متزوجة	جنسية عربية أخرى	أبوظبي	ربة منزل	نعم، 3 جرعات	لا	4 أو أكثر	19 سنة أو أكبر	نعم، كلهم لديهم تأمين	نعم، كلهم حصلوا على التطعيمات	نعم، كلهم حصلوا على التطعيمات	مؤلمة وتسبب الحمى.	ٌٌغير ذلك	مهم جدا	مهم جدا	مهم جدا	مهم جدا	مهم جدا	مهم نوعا ما	موافق بشدة	موافق بشدة	موافق بشدة	موافق بشدة	محايد	موافق بشدة	موافق بشدة	موافق بشدة	محايد	غير موافق	كافي	لا	الطبيب العام/ طبيب الأطفال	اوافق نوعاً ما	اوافق نوعاً ما	اوافق نوعاً ما	اوافق	اوافق	اوافق	اوافق	اوافق	نعم	أسباب أخرى	لا أعرف	أسباب أخرى	10	لا أوافق
نعم	أنثى	36	شهادة بكالوريوس/ دبلوم مهني	متزوج/ متزوجة	مواطن إماراتي	أبوظبي	ربة منزل	نعم، 4 جرعات أو أكثر	لا	4 أو أكثر	3 سنوات - 5 سنوات;6 سنوات - 11 سنة;12 سنة - 18 سنة	نعم، كلهم لديهم تأمين	نعم، كلهم حصلوا على التطعيمات	لا، لم يحصل أي منهم على التطعيمات	ليس لدي أي مخاوف بشأن تطعيمات الأطفال.	لا أقوم بزيارة طبيب أطفالي لإجراء الفحوصات الدورية	مهم جدا	مهم جدا	مهم جدا	مهم جدا	ليس مهما جدا	مهم نوعا ما	موافق بشدة	موافق بشدة	موافق	موافق بشدة	موافق	موافق بشدة	موافق بشدة	موافق بشدة	محايد	موافق	ممتاز	نعم	عن طريق الآخرين;الطبيب العام/ طبيب الأطفال;الطبيب الاخصائي;وحدة صحة الأسرة;وسائل الإعلام (راديو/ تلفزيون/ صحف)	اوافق نوعاً ما	اوافق نوعاً ما	اوافق نوعاً ما	اوافق نوعاً ما	اوافق نوعاً ما	أعترض نوعاً ما	اوافق نوعاً ما	أعترض نوعاً ما	لا	لم أتاخر عن إعطاء اي تطعيم لاسباب غير المرض أو الحساسية	لا	لم أمتنع عن إعطاء اي تطعيم لاسباب غير المرض أو الحساسية	4	غير متأكد
نعم	أنثى	40	شهادة بكالوريوس/ دبلوم مهني	متزوج/ متزوجة	جنسية عربية أخرى	أبوظبي	ربة منزل	نعم، 3 جرعات	لا	3	3 سنوات - 5 سنوات;6 سنوات - 11 سنة	نعم، كلهم لديهم تأمين	نعم، كلهم حصلوا على التطعيمات	نعم، ولكن البعض منهم فقط حصل على التطعيمات	مؤلمة وتسبب الحمى.	ٌٌغير ذلك	مهم جدا	مهم جدا	مهم جدا	مهم جدا	مهم نوعا ما	مهم نوعا ما	موافق بشدة	موافق	موافق	موافق	محايد	موافق	موافق	موافق	محايد	غير موافق	كافي	لا	الطبيب العام/ طبيب الأطفال;المدونات الإلكترونية/المنتديات الإلكترونية/المواقع غير الحكومية;وسائل الإعلام (راديو/ تلفزيون/ صحف);المدرسة/الجامعة	أعترض نوعاً ما	اوافق	اوافق نوعاً ما	اوافق نوعاً ما	اوافق	أعترض نوعاً ما	اوافق	اوافق	لا	لم أتاخر عن إعطاء اي تطعيم لاسباب غير المرض أو الحساسية	لا	لم أمتنع عن إعطاء اي تطعيم لاسباب غير المرض أو الحساسية	10	غير متأكد
نعم	أنثى	45	دراسات عليا (ماجستير/ دكتوراه/ إلخ..) أو اعلى	متزوج/ متزوجة	جنسية عربية أخرى	الفجيرة	عامل في القطاع الصحي (طبيب، ممرض، طبيب أسنان، صيدلي، إدارة الرعاية الصحية، إلخ..)	نعم، 3 جرعات	لا	3	12 سنة - 18 سنة	نعم، ولكن فقط البعض منهم لديه تأمين	نعم، كلهم حصلوا على التطعيمات	نعم، كلهم حصلوا على التطعيمات	المكونات الموجودة في التطعيمات غير آمنة.	كل 6 أشهر	مهم جدا	مهم جدا	مهم جدا	مهم جدا	مهم جدا	مهم نوعا ما	موافق بشدة	موافق	موافق بشدة	موافق بشدة	موافق بشدة	موافق	موافق بشدة	موافق	موافق بشدة	محايد	جيد	نعم	الطبيب العام/ طبيب الأطفال;وحدة صحة الأسرة;المواقع الحكومية (مركز مكافحة الأمراض والوقاية منها، وزارة الصحة، هيئة صحة دبي، دائرة الصحة، منظمة الصحة العالمية، إلى آخره);وسائل التواصل الاجتماعي	اوافق نوعاً ما	اوافق	اوافق نوعاً ما	اوافق	اوافق نوعاً ما	اوافق نوعاً ما	اوافق	اوافق	لا	لم أتاخر عن إعطاء اي تطعيم لاسباب غير المرض أو الحساسية	لا	لم أمتنع عن إعطاء اي تطعيم لاسباب غير المرض أو الحساسية	10	لا أوافق
نعم	أنثى	49	شهادة بكالوريوس/ دبلوم مهني	متزوج/ متزوجة	مواطن إماراتي	أبوظبي	عامل في القطاع الصحي (طبيب، ممرض، طبيب أسنان، صيدلي، إدارة الرعاية الصحية، إلخ..)	نعم، جرعتان	نعم	4 أو أكثر	3 سنوات - 5 سنوات;6 سنوات - 11 سنة;12 سنة - 18 سنة;19 سنة أو أكبر	نعم، كلهم لديهم تأمين	نعم، كلهم حصلوا على التطعيمات	نعم، كلهم حصلوا على التطعيمات	مؤلمة وتسبب الحمى.;ليس لدي أي مخاوف بشأن تطعيمات الأطفال.	كل 3 أشهر	مهم جدا	مهم جدا	مهم جدا	مهم جدا	مهم جدا	مهم نوعا ما	موافق	موافق	موافق بشدة	موافق بشدة	موافق بشدة	محايد	موافق بشدة	موافق بشدة	موافق بشدة	موافق بشدة	ممتاز	نعم	الطبيب العام/ طبيب الأطفال;المواقع الحكومية (مركز مكافحة الأمراض والوقاية منها، وزارة الصحة، هيئة صحة دبي، دائرة الصحة، منظمة الصحة العالمية، إلى آخره);وسائل الإعلام (راديو/ تلفزيون/ صحف)	اوافق	اوافق	اوافق	اوافق	اوافق	اوافق نوعاً ما	اوافق	اوافق نوعاً ما	نعم	لم أتاخر عن إعطاء اي تطعيم لاسباب غير المرض أو الحساسية	لا	الخوف من إعطاء التطعيم لطفلك;القلق من الآثار الجانبية	10	أوافق بشدة
نعم	أنثى	53	شهادة بكالوريوس/ دبلوم مهني	متزوج/ متزوجة	جنسية عربية أخرى	أبوظبي	ربة منزل	نعم، جرعتان	لا	4 أو أكثر	19 سنة أو أكبر	نعم، كلهم لديهم تأمين	نعم، كلهم حصلوا على التطعيمات	غير متأكد	مؤلمة وتسبب الحمى.;المكونات الموجودة في التطعيمات غير آمنة.	كل 3 أشهر	مهم جدا	مهم جدا	مهم نوعا ما	مهم جدا	ليس مهما جدا	ليس مهما جدا	موافق بشدة	موافق بشدة	موافق بشدة	موافق بشدة	موافق	موافق	موافق بشدة	موافق بشدة	موافق	غير موافق	جيد	نعم	الطبيب العام/ طبيب الأطفال;المواقع الحكومية (مركز مكافحة الأمراض والوقاية منها، وزارة الصحة، هيئة صحة دبي، دائرة الصحة، منظمة الصحة العالمية، إلى آخره);وسائل التواصل الاجتماعي	اوافق نوعاً ما	اوافق	أعترض نوعاً ما	اوافق	اوافق	أعترض	اوافق نوعاً ما	أعترض	لا	لم أتاخر عن إعطاء اي تطعيم لاسباب غير المرض أو الحساسية	لا	لم أمتنع عن إعطاء اي تطعيم لاسباب غير المرض أو الحساسية	10	غير متأكد
نعم	أنثى	35	شهادة بكالوريوس/ دبلوم مهني	متزوج/ متزوجة	مواطن إماراتي	أبوظبي	ربة منزل	نعم، 3 جرعات	نعم	2	6 سنوات - 11 سنة	نعم، كلهم لديهم تأمين	نعم، كلهم حصلوا على التطعيمات	غير متأكد	مؤلمة وتسبب الحمى.	سنوياً	مهم جدا	مهم جدا	مهم جدا	مهم جدا	مهم جدا	مهم نوعا ما	موافق بشدة	موافق بشدة	موافق بشدة	موافق بشدة	موافق بشدة	موافق بشدة	موافق بشدة	موافق بشدة	موافق بشدة	موافق بشدة	كافي	نعم	عن طريق الآخرين;الطبيب العام/ طبيب الأطفال;الطبيب الاخصائي;وحدة صحة الأسرة	أعترض نوعاً ما	أعترض نوعاً ما	اوافق نوعاً ما	اوافق	اوافق نوعاً ما	اوافق نوعاً ما	اوافق نوعاً ما	أعترض نوعاً ما	لا	لم أتاخر عن إعطاء اي تطعيم لاسباب غير المرض أو الحساسية	لا	لم أمتنع عن إعطاء اي تطعيم لاسباب غير المرض أو الحساسية	10	لا أوافق
نعم	أنثى	34	شهادة بكالوريوس/ دبلوم مهني	متزوج/ متزوجة	جنسية عربية أخرى	دبي	عامل في القطاع الصحي (طبيب، ممرض، طبيب أسنان، صيدلي، إدارة الرعاية الصحية، إلخ..)	نعم، جرعتان	لا	2	3 سنوات - 5 سنوات;6 سنوات - 11 سنة	لا، لا أحد منهم لديه تأمين	نعم، كلهم حصلوا على التطعيمات	لا، لم يحصل أي منهم على التطعيمات	ليس لدي أي مخاوف بشأن تطعيمات الأطفال.	سنوياً	مهم جدا	مهم نوعا ما	مهم جدا	مهم جدا	مهم جدا	مهم نوعا ما	موافق بشدة	موافق	موافق	موافق	محايد	موافق	موافق	موافق	محايد	محايد	كافي	نعم	الطبيب العام/ طبيب الأطفال	أعترض نوعاً ما	اوافق نوعاً ما	اوافق نوعاً ما	اوافق نوعاً ما	اوافق نوعاً ما	أعترض نوعاً ما	اوافق نوعاً ما	اوافق نوعاً ما	لا	لم أتاخر عن إعطاء اي تطعيم لاسباب غير المرض أو الحساسية	لا	لم أمتنع عن إعطاء اي تطعيم لاسباب غير المرض أو الحساسية	10	غير متأكد
نعم	أنثى	54	شهادة بكالوريوس/ دبلوم مهني	متزوج/ متزوجة	مواطن إماراتي	أبوظبي	عامل في مجال آخر غير طبي	نعم، 3 جرعات	نعم	4 أو أكثر	19 سنة أو أكبر	نعم، كلهم لديهم تأمين	نعم، كلهم حصلوا على التطعيمات	لا، لم يحصل أي منهم على التطعيمات	مؤلمة وتسبب الحمى.;المكونات الموجودة في التطعيمات غير آمنة.	كل 6 أشهر	مهم جدا	مهم جدا	مهم جدا	مهم جدا	مهم جدا	مهم نوعا ما	موافق	موافق	موافق	موافق	موافق	موافق	موافق	موافق	موافق	موافق	كافي	نعم	الطبيب العام/ طبيب الأطفال;الطبيب الاخصائي;وحدة صحة الأسرة;وسائل التواصل الاجتماعي	اوافق	اوافق	اوافق نوعاً ما	اوافق	اوافق	اوافق نوعاً ما	اوافق نوعاً ما	اوافق نوعاً ما	لا	لم أتاخر عن إعطاء اي تطعيم لاسباب غير المرض أو الحساسية	لا	لم أمتنع عن إعطاء اي تطعيم لاسباب غير المرض أو الحساسية	8	أوافق
نعم	أنثى	32	شهادة بكالوريوس/ دبلوم مهني	متزوج/ متزوجة	جنسية عربية أخرى	الشارقة	ربة منزل	لا	لا	1	سنة - سنتين	نعم، كلهم لديهم تأمين	نعم، كلهم حصلوا على التطعيمات	لا، لم يحصل أي منهم على التطعيمات	مؤلمة وتسبب الحمى.;المكونات الموجودة في التطعيمات غير آمنة.	لا أقوم بزيارة طبيب أطفالي لإجراء الفحوصات الدورية	مهم جدا	مهم جدا	مهم جدا	لا أعرف	ليس مهما على الإطلاق	ليس مهما على الإطلاق	موافق	موافق	موافق	محايد	موافق بشدة	محايد	موافق	موافق	محايد	محايد	غير كافي	لا	عن طريق الآخرين;لا أستخدم أي مصادر للحصول على معلومات حول تطعيمات الأطفال.	أعترض نوعاً ما	اوافق نوعاً ما	أعترض نوعاً ما	اوافق نوعاً ما	اوافق نوعاً ما	أعترض نوعاً ما	اوافق نوعاً ما	أعترض	لا	لم أتاخر عن إعطاء اي تطعيم لاسباب غير المرض أو الحساسية	لا	لم أمتنع عن إعطاء اي تطعيم لاسباب غير المرض أو الحساسية	8	غير متأكد
نعم	أنثى	46	شهادة بكالوريوس/ دبلوم مهني	متزوج/ متزوجة	جنسية عربية أخرى	أبوظبي	ربة منزل	نعم، 3 جرعات	لا	2	12 سنة - 18 سنة	نعم، كلهم لديهم تأمين	نعم، كلهم حصلوا على التطعيمات	نعم، كلهم حصلوا على التطعيمات	مؤلمة وتسبب الحمى.	شهرياً	مهم جدا	مهم جدا	مهم جدا	مهم جدا	مهم جدا	مهم جدا	موافق بشدة	موافق بشدة	موافق بشدة	موافق بشدة	موافق بشدة	موافق بشدة	موافق بشدة	موافق بشدة	موافق بشدة	موافق	ممتاز	نعم	عن طريق الآخرين	اوافق	اوافق	اوافق نوعاً ما	اوافق	اوافق	اوافق	اوافق	اوافق	نعم	أسباب أخرى	لا أعرف	القلق من الآثار الجانبية	10	أوافق بشدة
نعم	أنثى	55	مدرسة ثانوية	متزوج/ متزوجة	جنسية عربية أخرى	الشارقة	ربة منزل	نعم، جرعتان	نعم	4 أو أكثر	19 سنة أو أكبر	نعم، كلهم لديهم تأمين	نعم، كلهم حصلوا على التطعيمات	لا، لم يحصل أي منهم على التطعيمات	مؤلمة وتسبب الحمى.;يعطى الكثير من التطعيمات في زيارة واحدة للطبيب.;ليس لدي أي مخاوف بشأن تطعيمات الأطفال.	ٌٌغير ذلك	مهم جدا	مهم جدا	مهم نوعا ما	مهم نوعا ما	مهم جدا	مهم نوعا ما	موافق بشدة	موافق بشدة	موافق بشدة	موافق بشدة	محايد	محايد	موافق بشدة	موافق بشدة	موافق بشدة	محايد	غير كافي	لا	الطبيب العام/ طبيب الأطفال;المواقع الحكومية (مركز مكافحة الأمراض والوقاية منها، وزارة الصحة، هيئة صحة دبي، دائرة الصحة، منظمة الصحة العالمية، إلى آخره);المدونات الإلكترونية/المنتديات الإلكترونية/المواقع غير الحكومية;مصادر آخرى	اوافق نوعاً ما	اوافق	اوافق نوعاً ما	اوافق	اوافق	اوافق نوعاً ما	اوافق نوعاً ما	اوافق	لا أعرف	النسيان	لا	أسباب أخرى	10	غير متأكد
نعم	ذكر	34	شهادة بكالوريوس/ دبلوم مهني	متزوج/ متزوجة	جنسية عربية أخرى	أبوظبي	عامل في مجال آخر غير طبي	نعم، 3 جرعات	لا	2	6 سنوات - 11 سنة	نعم، كلهم لديهم تأمين	نعم، كلهم حصلوا على التطعيمات	نعم، كلهم حصلوا على التطعيمات	مؤلمة وتسبب الحمى.	سنوياً	لا أعرف	لا أعرف	لا أعرف	لا أعرف	مهم جدا	مهم نوعا ما	موافق بشدة	موافق بشدة	موافق بشدة	موافق بشدة	موافق بشدة	موافق بشدة	موافق بشدة	موافق بشدة	محايد	غير موافق	كافي	لا	الطبيب العام/ طبيب الأطفال	أعترض نوعاً ما	اوافق نوعاً ما	اوافق نوعاً ما	اوافق	اوافق	اوافق نوعاً ما	أعترض نوعاً ما	اوافق نوعاً ما	لا	لم أتاخر عن إعطاء اي تطعيم لاسباب غير المرض أو الحساسية	لا	لم أمتنع عن إعطاء اي تطعيم لاسباب غير المرض أو الحساسية	10	غير متأكد
نعم	أنثى	50	شهادة بكالوريوس/ دبلوم مهني	متزوج/ متزوجة	جنسية عربية أخرى	أبوظبي	عامل في مجال آخر غير طبي	نعم، جرعتان	نعم	4 أو أكثر	19 سنة أو أكبر	نعم، كلهم لديهم تأمين	نعم، كلهم حصلوا على التطعيمات	نعم، كلهم حصلوا على التطعيمات	مؤلمة وتسبب الحمى.;ليس لدي أي مخاوف بشأن تطعيمات الأطفال.	ٌٌغير ذلك	مهم جدا	مهم جدا	مهم جدا	مهم جدا	مهم جدا	مهم جدا	موافق بشدة	موافق بشدة	موافق بشدة	موافق بشدة	موافق بشدة	موافق بشدة	موافق بشدة	موافق بشدة	غير موافق	محايد	جيد	لا	الطبيب الاخصائي;وحدة صحة الأسرة;وسائل الإعلام (راديو/ تلفزيون/ صحف);وسائل التواصل الاجتماعي;المدرسة/الجامعة	اوافق نوعاً ما	اوافق	اوافق نوعاً ما	اوافق	اوافق	اوافق	اوافق	أعترض نوعاً ما	لا	لم أتاخر عن إعطاء اي تطعيم لاسباب غير المرض أو الحساسية	لا	لم أمتنع عن إعطاء اي تطعيم لاسباب غير المرض أو الحساسية	10	لا أوافق
نعم	أنثى	44	مدرسة إعدادية أو أقل	متزوج/ متزوجة	جنسية عربية أخرى	أبوظبي	عامل في مجال آخر غير طبي	نعم، 3 جرعات	لا	4 أو أكثر	12 سنة - 18 سنة	نعم، ولكن فقط البعض منهم لديه تأمين	لا، لم يحصل أي منهم على التطعيمات	لا، لم يحصل أي منهم على التطعيمات	ليس لدي أي مخاوف بشأن تطعيمات الأطفال.	لا أقوم بزيارة طبيب أطفالي لإجراء الفحوصات الدورية	مهم جدا	مهم جدا	مهم نوعا ما	لا أعرف	ليس مهما جدا	مهم نوعا ما	موافق بشدة	موافق	موافق	موافق	محايد	محايد	محايد	موافق	موافق	موافق	غير كافي	لا	الطبيب الاخصائي;المواقع الحكومية (مركز مكافحة الأمراض والوقاية منها، وزارة الصحة، هيئة صحة دبي، دائرة الصحة، منظمة الصحة العالمية، إلى آخره)	اوافق نوعاً ما	اوافق نوعاً ما	أعترض	اوافق	اوافق نوعاً ما	اوافق نوعاً ما	أعترض	اوافق نوعاً ما	لا	لم أتاخر عن إعطاء اي تطعيم لاسباب غير المرض أو الحساسية	لا	لم أمتنع عن إعطاء اي تطعيم لاسباب غير المرض أو الحساسية	10	لا أوافق
نعم	ذكر	40	شهادة بكالوريوس/ دبلوم مهني	متزوج/ متزوجة	جنسية عربية أخرى	أبوظبي	عامل في مجال آخر غير طبي	نعم، 3 جرعات	لا	2	6 سنوات - 11 سنة;12 سنة - 18 سنة	نعم، كلهم لديهم تأمين	نعم، كلهم حصلوا على التطعيمات	لا، لم يحصل أي منهم على التطعيمات	مؤلمة وتسبب الحمى.;تُعطى التطعيمات للأطفال للوقاية من الأمراض التي من غير المحتمل أن يصابوا بها.	ٌٌغير ذلك	مهم نوعا ما	مهم جدا	مهم جدا	لا أعرف	مهم جدا	مهم جدا	موافق بشدة	موافق	موافق بشدة	موافق بشدة	محايد	موافق بشدة	موافق	موافق بشدة	محايد	موافق	جيد	لا	عن طريق الآخرين;الطبيب العام/ طبيب الأطفال;المواقع الحكومية (مركز مكافحة الأمراض والوقاية منها، وزارة الصحة، هيئة صحة دبي، دائرة الصحة، منظمة الصحة العالمية، إلى آخره);المدرسة/الجامعة	اوافق نوعاً ما	اوافق نوعاً ما	أعترض نوعاً ما	اوافق	اوافق	أعترض نوعاً ما	أعترض نوعاً ما	اوافق نوعاً ما	لا	لم أتاخر عن إعطاء اي تطعيم لاسباب غير المرض أو الحساسية	لا	لم أمتنع عن إعطاء اي تطعيم لاسباب غير المرض أو الحساسية	10	غير متأكد
نعم	أنثى	46	شهادة بكالوريوس/ دبلوم مهني	متزوج/ متزوجة	جنسية عربية أخرى	أبوظبي	عامل في مجال آخر غير طبي	نعم، جرعتان	لا	3	19 سنة أو أكبر	نعم، كلهم لديهم تأمين	نعم، كلهم حصلوا على التطعيمات	لا، لم يحصل أي منهم على التطعيمات	المكونات الموجودة في التطعيمات غير آمنة.	لا أقوم بزيارة طبيب أطفالي لإجراء الفحوصات الدورية	مهم جدا	مهم جدا	مهم جدا	مهم جدا	مهم جدا	مهم نوعا ما	موافق	محايد	موافق	موافق	موافق	موافق	موافق	موافق	موافق	محايد	غير كافي	لا	الطبيب العام/ طبيب الأطفال;المواقع الحكومية (مركز مكافحة الأمراض والوقاية منها، وزارة الصحة، هيئة صحة دبي، دائرة الصحة، منظمة الصحة العالمية، إلى آخره);وسائل التواصل الاجتماعي;المدرسة/الجامعة	أعترض نوعاً ما	أعترض نوعاً ما	أعترض نوعاً ما	اوافق	اوافق نوعاً ما	اوافق نوعاً ما	اوافق	اوافق	لا	لم أتاخر عن إعطاء اي تطعيم لاسباب غير المرض أو الحساسية	لا	لم أمتنع عن إعطاء اي تطعيم لاسباب غير المرض أو الحساسية	9	غير متأكد
نعم	أنثى	45	شهادة بكالوريوس/ دبلوم مهني	متزوج/ متزوجة	مواطن إماراتي	أبوظبي	عامل في مجال آخر غير طبي	نعم، 3 جرعات	نعم	4 أو أكثر	1 - 11 شهر;12 سنة - 18 سنة;19 سنة أو أكبر	نعم، كلهم لديهم تأمين	نعم، كلهم حصلوا على التطعيمات	غير متأكد	ليس لدي أي مخاوف بشأن تطعيمات الأطفال.	سنوياً	مهم جدا	مهم جدا	مهم جدا	مهم جدا	مهم جدا	مهم جدا	موافق بشدة	موافق بشدة	موافق بشدة	موافق بشدة	محايد	موافق	موافق بشدة	موافق بشدة	موافق	غير موافق بشدة	كافي	نعم	الطبيب العام/ طبيب الأطفال;وسائل الإعلام (راديو/ تلفزيون/ صحف);وسائل التواصل الاجتماعي;المدرسة/الجامعة	اوافق نوعاً ما	اوافق	أعترض	اوافق	اوافق نوعاً ما	أعترض نوعاً ما	اوافق	اوافق	لا	لم أتاخر عن إعطاء اي تطعيم لاسباب غير المرض أو الحساسية	لا	القلق من الآثار الجانبية	10	غير متأكد
نعم	أنثى	45	شهادة بكالوريوس/ دبلوم مهني	أرمل/ أرملة	مواطن إماراتي	أبوظبي	عامل في مجال آخر غير طبي	نعم، 3 جرعات	لا	4 أو أكثر	12 سنة - 18 سنة	نعم، كلهم لديهم تأمين	نعم، كلهم حصلوا على التطعيمات	نعم، كلهم حصلوا على التطعيمات	مؤلمة وتسبب الحمى.;ليس لدي أي مخاوف بشأن تطعيمات الأطفال.	لا أقوم بزيارة طبيب أطفالي لإجراء الفحوصات الدورية	مهم جدا	مهم جدا	مهم جدا	مهم جدا	مهم نوعا ما	مهم نوعا ما	موافق بشدة	موافق بشدة	موافق	موافق بشدة	محايد	موافق	موافق بشدة	موافق بشدة	محايد	موافق	جيد	نعم	الطبيب العام/ طبيب الأطفال;المواقع الحكومية (مركز مكافحة الأمراض والوقاية منها، وزارة الصحة، هيئة صحة دبي، دائرة الصحة، منظمة الصحة العالمية، إلى آخره);وسائل الإعلام (راديو/ تلفزيون/ صحف)	اوافق نوعاً ما	اوافق	اوافق نوعاً ما	اوافق	اوافق	اوافق نوعاً ما	اوافق	أعترض نوعاً ما	لا	لم أتاخر عن إعطاء اي تطعيم لاسباب غير المرض أو الحساسية	لا	لم أمتنع عن إعطاء اي تطعيم لاسباب غير المرض أو الحساسية	10	لا أوافق
نعم	أنثى	50	شهادة بكالوريوس/ دبلوم مهني	متزوج/ متزوجة	جنسية عربية أخرى	أبوظبي	عامل في مجال آخر غير طبي	نعم، 3 جرعات	لا	3	12 سنة - 18 سنة;19 سنة أو أكبر	نعم، كلهم لديهم تأمين	نعم، كلهم حصلوا على التطعيمات	غير متأكد	تُعطى التطعيمات للأطفال للوقاية من الأمراض التي من غير المحتمل أن يصابوا بها.;ليس لدي أي مخاوف بشأن تطعيمات الأطفال.	لا أقوم بزيارة طبيب أطفالي لإجراء الفحوصات الدورية	مهم جدا	مهم جدا	مهم جدا	لا أعرف	مهم جدا	مهم نوعا ما	موافق بشدة	موافق بشدة	موافق بشدة	موافق بشدة	محايد	موافق بشدة	موافق بشدة	موافق بشدة	محايد	محايد	غير كافي	نعم	الطبيب العام/ طبيب الأطفال;الطبيب الاخصائي;وحدة صحة الأسرة;المواقع الحكومية (مركز مكافحة الأمراض والوقاية منها، وزارة الصحة، هيئة صحة دبي، دائرة الصحة، منظمة الصحة العالمية، إلى آخره);وسائل الإعلام (راديو/ تلفزيون/ صحف);وسائل التواصل الاجتماعي	أعترض نوعاً ما	اوافق	اوافق نوعاً ما	اوافق	اوافق	اوافق نوعاً ما	اوافق نوعاً ما	اوافق نوعاً ما	لا	لم أتاخر عن إعطاء اي تطعيم لاسباب غير المرض أو الحساسية	لا	لم أمتنع عن إعطاء اي تطعيم لاسباب غير المرض أو الحساسية	9	غير متأكد
نعم	أنثى	33	شهادة بكالوريوس/ دبلوم مهني	متزوج/ متزوجة	مواطن إماراتي	أبوظبي	عاطل عن العمل (خلفية غير طبية)	نعم، 3 جرعات	لا	4 أو أكثر	3 سنوات - 5 سنوات;6 سنوات - 11 سنة	نعم، كلهم لديهم تأمين	نعم، كلهم حصلوا على التطعيمات	نعم، ولكن البعض منهم فقط حصل على التطعيمات	المكونات الموجودة في التطعيمات غير آمنة.;تُعطى التطعيمات للأطفال للوقاية من الأمراض التي من غير المحتمل أن يصابوا بها.	لا أقوم بزيارة طبيب أطفالي لإجراء الفحوصات الدورية	مهم جدا	مهم جدا	مهم جدا	مهم جدا	ليس مهما جدا	مهم جدا	موافق	موافق	موافق	موافق	محايد	موافق	موافق	موافق	محايد	محايد	جيد	نعم	عن طريق الآخرين;الطبيب العام/ طبيب الأطفال;المدونات الإلكترونية/المنتديات الإلكترونية/المواقع غير الحكومية;وسائل التواصل الاجتماعي	اوافق نوعاً ما	اوافق نوعاً ما	اوافق	اوافق	اوافق	اوافق نوعاً ما	اوافق	اوافق نوعاً ما	لا	النسيان	لا	النسيان	10	غير متأكد
نعم	أنثى	40	دراسات عليا (ماجستير/ دكتوراه/ إلخ..) أو اعلى	متزوج/ متزوجة	جنسية عربية أخرى	أبوظبي	عامل في مجال آخر غير طبي	نعم، 3 جرعات	لا	2	3 سنوات - 5 سنوات;6 سنوات - 11 سنة	نعم، كلهم لديهم تأمين	نعم، كلهم حصلوا على التطعيمات	نعم، كلهم حصلوا على التطعيمات	مؤلمة وتسبب الحمى.	شهرياً	مهم جدا	مهم جدا	مهم جدا	مهم جدا	مهم جدا	مهم جدا	موافق بشدة	موافق بشدة	موافق بشدة	موافق بشدة	موافق بشدة	موافق بشدة	موافق بشدة	موافق بشدة	موافق بشدة	موافق بشدة	جيد	نعم	عن طريق الآخرين;الطبيب العام/ طبيب الأطفال;وسائل الإعلام (راديو/ تلفزيون/ صحف);وسائل التواصل الاجتماعي;المدرسة/الجامعة;مصادر آخرى	اوافق نوعاً ما	اوافق نوعاً ما	أعترض نوعاً ما	اوافق	اوافق	أعترض نوعاً ما	اوافق	أعترض	لا	لم أتاخر عن إعطاء اي تطعيم لاسباب غير المرض أو الحساسية	لا	لم أمتنع عن إعطاء اي تطعيم لاسباب غير المرض أو الحساسية	10	أوافق
نعم	أنثى	40	شهادة بكالوريوس/ دبلوم مهني	متزوج/ متزوجة	مواطن إماراتي	أبوظبي	عامل في مجال آخر غير طبي	نعم، 3 جرعات	لا	4 أو أكثر	3 سنوات - 5 سنوات	نعم، كلهم لديهم تأمين	نعم، كلهم حصلوا على التطعيمات	لا، لم يحصل أي منهم على التطعيمات	لدي مخاوف أخرى بشأن تطعيمات الأطفال.	كل 3 أشهر	مهم جدا	مهم جدا	مهم جدا	مهم جدا	مهم جدا	مهم جدا	موافق بشدة	موافق	موافق	موافق بشدة	موافق	محايد	موافق بشدة	موافق	موافق	محايد	جيد	لا	الطبيب العام/ طبيب الأطفال	أعترض نوعاً ما	اوافق نوعاً ما	اوافق نوعاً ما	اوافق نوعاً ما	اوافق نوعاً ما	أعترض نوعاً ما	أعترض نوعاً ما	أعترض نوعاً ما	لا	أسباب أخرى	لا	النسيان	9	لا أوافق بشدة
نعم	أنثى	42	شهادة بكالوريوس/ دبلوم مهني	متزوج/ متزوجة	جنسية عربية أخرى	أبوظبي	عامل في مجال آخر غير طبي	نعم، جرعتان	لا	4 أو أكثر	سنة - سنتين;6 سنوات - 11 سنة;12 سنة - 18 سنة	نعم، ولكن فقط البعض منهم لديه تأمين	نعم، كلهم حصلوا على التطعيمات	لا، لم يحصل أي منهم على التطعيمات	مؤلمة وتسبب الحمى.;تُعطى التطعيمات للأطفال للوقاية من الأمراض غير الخطيرة.;لدي مخاوف أخرى بشأن تطعيمات الأطفال.	سنوياً	مهم جدا	مهم جدا	مهم جدا	مهم جدا	مهم نوعا ما	مهم نوعا ما	موافق	موافق	موافق	موافق	موافق	موافق	موافق	موافق	موافق	موافق	كافي	نعم	وحدة صحة الأسرة;المدونات الإلكترونية/المنتديات الإلكترونية/المواقع غير الحكومية;وسائل التواصل الاجتماعي	اوافق نوعاً ما	اوافق نوعاً ما	أعترض نوعاً ما	اوافق نوعاً ما	اوافق نوعاً ما	اوافق نوعاً ما	اوافق	اوافق	لا	لم أتاخر عن إعطاء اي تطعيم لاسباب غير المرض أو الحساسية	لا	لم أمتنع عن إعطاء اي تطعيم لاسباب غير المرض أو الحساسية	9	غير متأكد
نعم	أنثى	37	مدرسة ثانوية	متزوج/ متزوجة	جنسية عربية أخرى	أبوظبي	ربة منزل	نعم، جرعتان	لا	2	1 - 11 شهر	لا، لا أحد منهم لديه تأمين	نعم، كلهم حصلوا على التطعيمات	لا، لم يحصل أي منهم على التطعيمات	ليس لدي أي مخاوف بشأن تطعيمات الأطفال.	لا أقوم بزيارة طبيب أطفالي لإجراء الفحوصات الدورية	مهم جدا	مهم جدا	مهم جدا	مهم جدا	لا أعرف	مهم نوعا ما	موافق بشدة	موافق بشدة	موافق بشدة	موافق بشدة	محايد	موافق بشدة	موافق بشدة	موافق بشدة	محايد	موافق بشدة	كافي	نعم	المواقع الحكومية (مركز مكافحة الأمراض والوقاية منها، وزارة الصحة، هيئة صحة دبي، دائرة الصحة، منظمة الصحة العالمية، إلى آخره)	أعترض نوعاً ما	اوافق	اوافق نوعاً ما	اوافق	اوافق	اوافق نوعاً ما	اوافق	اوافق	لا	النسيان	لا	لم أمتنع عن إعطاء اي تطعيم لاسباب غير المرض أو الحساسية	10	لا أوافق
نعم	أنثى	35	شهادة بكالوريوس/ دبلوم مهني	متزوج/ متزوجة	جنسية عربية أخرى	أبوظبي	عامل في مجال آخر غير طبي	نعم، 3 جرعات	لا	4 أو أكثر	3 سنوات - 5 سنوات;6 سنوات - 11 سنة	لا، لا أحد منهم لديه تأمين	نعم، كلهم حصلوا على التطعيمات	لا، لم يحصل أي منهم على التطعيمات	مؤلمة وتسبب الحمى.;لدي مخاوف أخرى بشأن تطعيمات الأطفال.	ٌٌغير ذلك	مهم جدا	مهم جدا	مهم جدا	لا أعرف	ليس مهما جدا	مهم جدا	موافق بشدة	موافق بشدة	موافق بشدة	موافق بشدة	موافق بشدة	محايد	موافق بشدة	موافق بشدة	موافق بشدة	موافق بشدة	كافي	نعم	المدونات الإلكترونية/المنتديات الإلكترونية/المواقع غير الحكومية	اوافق	اوافق	أعترض	اوافق نوعاً ما	اوافق	اوافق نوعاً ما	اوافق	اوافق	نعم	أسباب أخرى	لا	لم أمتنع عن إعطاء اي تطعيم لاسباب غير المرض أو الحساسية	10	غير متأكد
نعم	أنثى	37	شهادة بكالوريوس/ دبلوم مهني	متزوج/ متزوجة	جنسية عربية أخرى	أبوظبي	عامل في مجال آخر غير طبي	نعم، 3 جرعات	لا	4 أو أكثر	6 سنوات - 11 سنة;19 سنة أو أكبر	نعم، كلهم لديهم تأمين	نعم، كلهم حصلوا على التطعيمات	نعم، كلهم حصلوا على التطعيمات	ليس لدي أي مخاوف بشأن تطعيمات الأطفال.	سنوياً	مهم جدا	مهم جدا	مهم جدا	مهم جدا	مهم نوعا ما	مهم نوعا ما	موافق	موافق	موافق	موافق	موافق	موافق	موافق	موافق	موافق	محايد	جيد	نعم	الطبيب العام/ طبيب الأطفال;المدونات الإلكترونية/المنتديات الإلكترونية/المواقع غير الحكومية;وسائل التواصل الاجتماعي	اوافق نوعاً ما	اوافق	اوافق نوعاً ما	اوافق نوعاً ما	اوافق نوعاً ما	اوافق نوعاً ما	اوافق نوعاً ما	اوافق نوعاً ما	لا	لم أتاخر عن إعطاء اي تطعيم لاسباب غير المرض أو الحساسية	لا	لم أمتنع عن إعطاء اي تطعيم لاسباب غير المرض أو الحساسية	9	لا أوافق
نعم	أنثى	43	مدرسة ثانوية	متزوج/ متزوجة	مواطن إماراتي	أبوظبي	ربة منزل	نعم، 3 جرعات	لا	3	19 سنة أو أكبر	نعم، كلهم لديهم تأمين	نعم، ولكن البعض منهم فقط حصل على التطعيمات	نعم، ولكن البعض منهم فقط حصل على التطعيمات	تُعطى التطعيمات للأطفال للوقاية من الأمراض غير الخطيرة.	سنوياً	مهم جدا	مهم جدا	مهم جدا	مهم جدا	ليس مهما على الإطلاق	ليس مهما على الإطلاق	موافق بشدة	موافق بشدة	موافق بشدة	موافق بشدة	محايد	موافق	موافق بشدة	موافق	محايد	موافق	غير كافي	نعم	عن طريق الآخرين;لا أستخدم أي مصادر للحصول على معلومات حول تطعيمات الأطفال.	اوافق نوعاً ما	اوافق نوعاً ما	أعترض	اوافق	اوافق نوعاً ما	اوافق نوعاً ما	اوافق نوعاً ما	أعترض نوعاً ما	نعم	القلق من الآثار الجانبية	نعم	الخوف من إعطاء التطعيم لطفلك	10	أوافق
نعم	ذكر	47	شهادة بكالوريوس/ دبلوم مهني	متزوج/ متزوجة	مواطن إماراتي	أبوظبي	عامل في مجال آخر غير طبي	نعم، 3 جرعات	نعم	3	12 سنة - 18 سنة;19 سنة أو أكبر	نعم، كلهم لديهم تأمين	نعم، كلهم حصلوا على التطعيمات	نعم، كلهم حصلوا على التطعيمات	مؤلمة وتسبب الحمى.;قد تسبب التطعيمات صعوبات في التعلم (مثل التوحد).;قد تسبب التطعيمات أمراضًا مزمنة (مثل مرض السكري والربو).;لدي مخاوف أخرى بشأن تطعيمات الأطفال.	كل 6 أشهر	مهم جدا	مهم جدا	مهم جدا	مهم جدا	ليس مهما على الإطلاق	مهم نوعا ما	محايد	محايد	محايد	محايد	موافق بشدة	محايد	محايد	محايد	محايد	محايد	غير كافي	نعم	الطبيب الاخصائي	أعترض نوعاً ما	اوافق نوعاً ما	اوافق	اوافق نوعاً ما	أعترض نوعاً ما	أعترض	اوافق	اوافق	نعم	أسباب أخرى	لا	أسباب أخرى	9	غير متأكد
نعم	أنثى	35	شهادة بكالوريوس/ دبلوم مهني	متزوج/ متزوجة	جنسية عربية أخرى	أبوظبي	عامل في مجال آخر غير طبي	نعم، جرعتان	لا	3	3 سنوات - 5 سنوات;6 سنوات - 11 سنة;12 سنة - 18 سنة	نعم، كلهم لديهم تأمين	نعم، كلهم حصلوا على التطعيمات	نعم، ولكن البعض منهم فقط حصل على التطعيمات	ليس لدي أي مخاوف بشأن تطعيمات الأطفال.	شهرياً	مهم جدا	مهم جدا	مهم نوعا ما	مهم نوعا ما	مهم نوعا ما	مهم نوعا ما	موافق بشدة	موافق بشدة	موافق بشدة	موافق بشدة	محايد	موافق بشدة	موافق بشدة	موافق بشدة	غير موافق	موافق	جيد	نعم	الطبيب العام/ طبيب الأطفال;المواقع الحكومية (مركز مكافحة الأمراض والوقاية منها، وزارة الصحة، هيئة صحة دبي، دائرة الصحة، منظمة الصحة العالمية، إلى آخره)	اوافق نوعاً ما	اوافق نوعاً ما	أعترض نوعاً ما	اوافق	اوافق	اوافق نوعاً ما	اوافق	اوافق نوعاً ما	لا	لم أتاخر عن إعطاء اي تطعيم لاسباب غير المرض أو الحساسية	لا	لم أمتنع عن إعطاء اي تطعيم لاسباب غير المرض أو الحساسية	8	لا أوافق
نعم	أنثى	45	شهادة بكالوريوس/ دبلوم مهني	متزوج/ متزوجة	جنسية عربية أخرى	أبوظبي	عامل في مجال آخر غير طبي	نعم، 3 جرعات	نعم	3	12 سنة - 18 سنة;19 سنة أو أكبر	نعم، كلهم لديهم تأمين	نعم، كلهم حصلوا على التطعيمات	نعم، كلهم حصلوا على التطعيمات	مؤلمة وتسبب الحمى.	شهرياً	مهم جدا	مهم نوعا ما	مهم جدا	مهم نوعا ما	مهم نوعا ما	مهم نوعا ما	موافق بشدة	موافق بشدة	موافق	موافق بشدة	موافق	موافق بشدة	موافق بشدة	موافق بشدة	محايد	غير موافق	كافي	نعم	الطبيب العام/ طبيب الأطفال;المواقع الحكومية (مركز مكافحة الأمراض والوقاية منها، وزارة الصحة، هيئة صحة دبي، دائرة الصحة، منظمة الصحة العالمية، إلى آخره)	أعترض نوعاً ما	اوافق	اوافق	اوافق	اوافق	أعترض	اوافق	أعترض نوعاً ما	لا	لم أتاخر عن إعطاء اي تطعيم لاسباب غير المرض أو الحساسية	لا	لم أمتنع عن إعطاء اي تطعيم لاسباب غير المرض أو الحساسية	10	لا أوافق
نعم	أنثى	49	شهادة بكالوريوس/ دبلوم مهني	متزوج/ متزوجة	جنسية عربية أخرى	أبوظبي	ربة منزل	نعم، 3 جرعات	نعم	4 أو أكثر	19 سنة أو أكبر	نعم، كلهم لديهم تأمين	نعم، كلهم حصلوا على التطعيمات	نعم، كلهم حصلوا على التطعيمات	ليس لدي أي مخاوف بشأن تطعيمات الأطفال.	سنوياً	مهم جدا	مهم جدا	مهم جدا	مهم جدا	مهم جدا	مهم نوعا ما	موافق بشدة	موافق بشدة	موافق بشدة	موافق بشدة	محايد	موافق بشدة	موافق بشدة	موافق بشدة	غير موافق	غير موافق	ممتاز	نعم	المواقع الحكومية (مركز مكافحة الأمراض والوقاية منها، وزارة الصحة، هيئة صحة دبي، دائرة الصحة، منظمة الصحة العالمية، إلى آخره);المدونات الإلكترونية/المنتديات الإلكترونية/المواقع غير الحكومية;وسائل الإعلام (راديو/ تلفزيون/ صحف);المدرسة/الجامعة	أعترض نوعاً ما	اوافق	اوافق	اوافق	اوافق	اوافق نوعاً ما	اوافق	أعترض	لا	لم أتاخر عن إعطاء اي تطعيم لاسباب غير المرض أو الحساسية	لا	لم أمتنع عن إعطاء اي تطعيم لاسباب غير المرض أو الحساسية	10	غير متأكد
نعم	أنثى	47	شهادة بكالوريوس/ دبلوم مهني	متزوج/ متزوجة	جنسية عربية أخرى	أبوظبي	عامل في مجال آخر غير طبي	نعم، 3 جرعات	لا	4 أو أكثر	6 سنوات - 11 سنة;12 سنة - 18 سنة;19 سنة أو أكبر	لا، لا أحد منهم لديه تأمين	نعم، كلهم حصلوا على التطعيمات	لا، لم يحصل أي منهم على التطعيمات	مؤلمة وتسبب الحمى.;ليس لدي أي مخاوف بشأن تطعيمات الأطفال.	لا أقوم بزيارة طبيب أطفالي لإجراء الفحوصات الدورية	مهم جدا	مهم جدا	مهم جدا	مهم جدا	ليس مهما جدا	مهم نوعا ما	موافق	موافق	موافق	موافق	محايد	موافق	موافق	موافق	محايد	محايد	كافي	نعم	الطبيب العام/ طبيب الأطفال;المواقع الحكومية (مركز مكافحة الأمراض والوقاية منها، وزارة الصحة، هيئة صحة دبي، دائرة الصحة، منظمة الصحة العالمية، إلى آخره);المدونات الإلكترونية/المنتديات الإلكترونية/المواقع غير الحكومية	أعترض نوعاً ما	اوافق نوعاً ما	اوافق نوعاً ما	اوافق	اوافق نوعاً ما	أعترض نوعاً ما	اوافق	اوافق نوعاً ما	لا	لم أتاخر عن إعطاء اي تطعيم لاسباب غير المرض أو الحساسية	لا	لم أمتنع عن إعطاء اي تطعيم لاسباب غير المرض أو الحساسية	10	غير متأكد
نعم	أنثى	52	شهادة بكالوريوس/ دبلوم مهني	متزوج/ متزوجة	جنسية عربية أخرى	الشارقة	ربة منزل	نعم، جرعتان	لا	1	12 سنة - 18 سنة	لا، لا أحد منهم لديه تأمين	نعم، كلهم حصلوا على التطعيمات	غير متأكد	مؤلمة وتسبب الحمى.;ليس لدي أي مخاوف بشأن تطعيمات الأطفال.	كل 3 أشهر	مهم جدا	مهم جدا	مهم جدا	لا أعرف	مهم نوعا ما	مهم جدا	موافق بشدة	موافق بشدة	موافق بشدة	موافق بشدة	غير موافق	موافق بشدة	موافق بشدة	موافق بشدة	محايد	موافق	غير كافي	لا	عن طريق الآخرين;الطبيب الاخصائي;وسائل الإعلام (راديو/ تلفزيون/ صحف);المدرسة/الجامعة	اوافق	اوافق	اوافق	اوافق	اوافق	اوافق	اوافق	أعترض	نعم	النسيان;التطعيم لم يكن متوفرا في مركز التطعيم	لا	عدم التوصية من قبل الطبيب	10	أوافق
نعم	أنثى	41	شهادة بكالوريوس/ دبلوم مهني	متزوج/ متزوجة	جنسية عربية أخرى	أبوظبي	عامل في مجال آخر غير طبي	نعم، جرعتان	لا	4 أو أكثر	3 سنوات - 5 سنوات;6 سنوات - 11 سنة;12 سنة - 18 سنة	نعم، كلهم لديهم تأمين	نعم، كلهم حصلوا على التطعيمات	لا، لم يحصل أي منهم على التطعيمات	ليس لدي أي مخاوف بشأن تطعيمات الأطفال.	سنوياً	مهم جدا	مهم جدا	مهم جدا	مهم جدا	مهم نوعا ما	ليس مهما جدا	موافق بشدة	موافق بشدة	موافق بشدة	موافق بشدة	محايد	موافق	موافق	موافق	محايد	غير موافق	جيد	لا	المواقع الحكومية (مركز مكافحة الأمراض والوقاية منها، وزارة الصحة، هيئة صحة دبي، دائرة الصحة، منظمة الصحة العالمية، إلى آخره)	اوافق	اوافق	اوافق	اوافق	اوافق	اوافق نوعاً ما	اوافق نوعاً ما	أعترض	لا	لم أتاخر عن إعطاء اي تطعيم لاسباب غير المرض أو الحساسية	لا	لم أمتنع عن إعطاء اي تطعيم لاسباب غير المرض أو الحساسية	10	لا أوافق بشدة
نعم	أنثى	34	مدرسة ثانوية	متزوج/ متزوجة	جنسية عربية أخرى	أبوظبي	ربة منزل	نعم، جرعتان	لا	2	12 سنة - 18 سنة	نعم، كلهم لديهم تأمين	نعم، كلهم حصلوا على التطعيمات	لا، لم يحصل أي منهم على التطعيمات	مؤلمة وتسبب الحمى.	لا أقوم بزيارة طبيب أطفالي لإجراء الفحوصات الدورية	مهم نوعا ما	مهم نوعا ما	مهم نوعا ما	لا أعرف	ليس مهما جدا	مهم نوعا ما	موافق	محايد	محايد	محايد	محايد	محايد	موافق	موافق	موافق	محايد	ضعيف	لا	الطبيب العام/ طبيب الأطفال;الطبيب الاخصائي;المدونات الإلكترونية/المنتديات الإلكترونية/المواقع غير الحكومية;وسائل التواصل الاجتماعي	أعترض نوعاً ما	اوافق نوعاً ما	أعترض نوعاً ما	اوافق نوعاً ما	اوافق نوعاً ما	أعترض نوعاً ما	اوافق نوعاً ما	اوافق نوعاً ما	لا	لم أتاخر عن إعطاء اي تطعيم لاسباب غير المرض أو الحساسية	لا	لم أمتنع عن إعطاء اي تطعيم لاسباب غير المرض أو الحساسية	5	غير متأكد
نعم	أنثى	34	شهادة بكالوريوس/ دبلوم مهني	متزوج/ متزوجة	جنسية عربية أخرى	الشارقة	ربة منزل	لا	لا	3	سنة - سنتين;12 سنة - 18 سنة	نعم، كلهم لديهم تأمين	نعم، كلهم حصلوا على التطعيمات	لا، لم يحصل أي منهم على التطعيمات	ليس لدي أي مخاوف بشأن تطعيمات الأطفال.	لا أقوم بزيارة طبيب أطفالي لإجراء الفحوصات الدورية	مهم جدا	مهم جدا	مهم جدا	مهم جدا	لا أعرف	ليس مهما جدا	موافق بشدة	موافق بشدة	موافق بشدة	موافق بشدة	محايد	موافق بشدة	موافق بشدة	موافق بشدة	غير موافق	موافق	ممتاز	نعم	المواقع الحكومية (مركز مكافحة الأمراض والوقاية منها، وزارة الصحة، هيئة صحة دبي، دائرة الصحة، منظمة الصحة العالمية، إلى آخره)	اوافق	اوافق	اوافق	اوافق	اوافق	اوافق نوعاً ما	اوافق	أعترض نوعاً ما	لا	لم أتاخر عن إعطاء اي تطعيم لاسباب غير المرض أو الحساسية	لا	لم أمتنع عن إعطاء اي تطعيم لاسباب غير المرض أو الحساسية	10	غير متأكد
نعم	أنثى	38	مدرسة ثانوية	متزوج/ متزوجة	جنسية عربية أخرى	أبوظبي	ربة منزل	نعم، 3 جرعات	لا	4 أو أكثر	6 سنوات - 11 سنة	نعم، كلهم لديهم تأمين	نعم، كلهم حصلوا على التطعيمات	نعم، كلهم حصلوا على التطعيمات	مؤلمة وتسبب الحمى.	لا أقوم بزيارة طبيب أطفالي لإجراء الفحوصات الدورية	مهم جدا	مهم جدا	مهم جدا	مهم جدا	مهم جدا	مهم جدا	موافق بشدة	موافق بشدة	موافق بشدة	موافق بشدة	موافق بشدة	موافق بشدة	موافق بشدة	موافق بشدة	محايد	موافق	كافي	نعم	المدونات الإلكترونية/المنتديات الإلكترونية/المواقع غير الحكومية	اوافق نوعاً ما	اوافق نوعاً ما	اوافق نوعاً ما	اوافق	اوافق	اوافق نوعاً ما	اوافق نوعاً ما	اوافق نوعاً ما	لا	لم أتاخر عن إعطاء اي تطعيم لاسباب غير المرض أو الحساسية	لا	لم أمتنع عن إعطاء اي تطعيم لاسباب غير المرض أو الحساسية	10	غير متأكد
نعم	أنثى	42	مدرسة إعدادية أو أقل	متزوج/ متزوجة	جنسية عربية أخرى	أبوظبي	ربة منزل	نعم، جرعتان	لا	2	12 سنة - 18 سنة	لا، لا أحد منهم لديه تأمين	نعم، كلهم حصلوا على التطعيمات	نعم، كلهم حصلوا على التطعيمات	ليس لدي أي مخاوف بشأن تطعيمات الأطفال.	لا أقوم بزيارة طبيب أطفالي لإجراء الفحوصات الدورية	مهم جدا	مهم جدا	مهم جدا	مهم جدا	مهم جدا	مهم نوعا ما	موافق بشدة	موافق بشدة	موافق بشدة	موافق بشدة	غير موافق	موافق بشدة	موافق بشدة	موافق بشدة	غير موافق	غير موافق	ممتاز	نعم	الطبيب الاخصائي	اوافق نوعاً ما	اوافق نوعاً ما	اوافق نوعاً ما	اوافق	اوافق	اوافق نوعاً ما	اوافق	اوافق نوعاً ما	لا	لم أتاخر عن إعطاء اي تطعيم لاسباب غير المرض أو الحساسية	لا	لم أمتنع عن إعطاء اي تطعيم لاسباب غير المرض أو الحساسية	10	غير متأكد
نعم	أنثى	45	مدرسة ثانوية	متزوج/ متزوجة	جنسية عربية أخرى	أبوظبي	ربة منزل	نعم، جرعتان	لا	1	3 سنوات - 5 سنوات	نعم، ولكن فقط البعض منهم لديه تأمين	نعم، كلهم حصلوا على التطعيمات	نعم، كلهم حصلوا على التطعيمات	مؤلمة وتسبب الحمى.	سنوياً	مهم جدا	مهم جدا	مهم جدا	مهم جدا	لا أعرف	لا أعرف	موافق	موافق	موافق	موافق	محايد	موافق	موافق	موافق	موافق	موافق	غير كافي	لا	المدونات الإلكترونية/المنتديات الإلكترونية/المواقع غير الحكومية	اوافق نوعاً ما	اوافق	اوافق	اوافق	اوافق	اوافق نوعاً ما	اوافق	اوافق	لا	لم أتاخر عن إعطاء اي تطعيم لاسباب غير المرض أو الحساسية	لا	لم أمتنع عن إعطاء اي تطعيم لاسباب غير المرض أو الحساسية	9	أوافق
نعم	أنثى	39	شهادة بكالوريوس/ دبلوم مهني	متزوج/ متزوجة	جنسية عربية أخرى	أبوظبي	عامل في مجال آخر غير طبي	نعم، 3 جرعات	لا	2	6 سنوات - 11 سنة	نعم، كلهم لديهم تأمين	نعم، كلهم حصلوا على التطعيمات	لا، لم يحصل أي منهم على التطعيمات	مؤلمة وتسبب الحمى.;المكونات الموجودة في التطعيمات غير آمنة.;لدي مخاوف أخرى بشأن تطعيمات الأطفال.	ٌٌغير ذلك	مهم نوعا ما	مهم جدا	لا أعرف	لا أعرف	مهم نوعا ما	مهم جدا	موافق بشدة	موافق بشدة	موافق بشدة	موافق بشدة	موافق بشدة	موافق	موافق	موافق	موافق بشدة	غير موافق	كافي	لا	عن طريق الآخرين;الطبيب العام/ طبيب الأطفال;المواقع الحكومية (مركز مكافحة الأمراض والوقاية منها، وزارة الصحة، هيئة صحة دبي، دائرة الصحة، منظمة الصحة العالمية، إلى آخره);وسائل الإعلام (راديو/ تلفزيون/ صحف);وسائل التواصل الاجتماعي	اوافق نوعاً ما	اوافق نوعاً ما	اوافق	اوافق	أعترض نوعاً ما	أعترض نوعاً ما	اوافق	اوافق نوعاً ما	لا	لم أتاخر عن إعطاء اي تطعيم لاسباب غير المرض أو الحساسية	لا	لم أمتنع عن إعطاء اي تطعيم لاسباب غير المرض أو الحساسية	10	لا أوافق
نعم	أنثى	33	شهادة بكالوريوس/ دبلوم مهني	متزوج/ متزوجة	جنسية عربية أخرى	أبوظبي	ربة منزل	نعم، 3 جرعات	لا	2	3 سنوات - 5 سنوات	نعم، كلهم لديهم تأمين	نعم، كلهم حصلوا على التطعيمات	لا، لم يحصل أي منهم على التطعيمات	مؤلمة وتسبب الحمى.	سنوياً	مهم جدا	مهم جدا	مهم جدا	مهم جدا	مهم نوعا ما	مهم نوعا ما	موافق بشدة	موافق بشدة	موافق بشدة	موافق بشدة	محايد	موافق بشدة	موافق بشدة	موافق بشدة	غير موافق	غير موافق	كافي	لا	الطبيب العام/ طبيب الأطفال;المدونات الإلكترونية/المنتديات الإلكترونية/المواقع غير الحكومية	اوافق نوعاً ما	اوافق نوعاً ما	اوافق نوعاً ما	اوافق	اوافق	أعترض نوعاً ما	اوافق نوعاً ما	اوافق نوعاً ما	لا	لم أتاخر عن إعطاء اي تطعيم لاسباب غير المرض أو الحساسية	لا	لم أمتنع عن إعطاء اي تطعيم لاسباب غير المرض أو الحساسية	10	لا أوافق بشدة
نعم	أنثى	39	مدرسة إعدادية أو أقل	متزوج/ متزوجة	جنسية عربية أخرى	أبوظبي	ربة منزل	نعم، 3 جرعات	لا	4 أو أكثر	1 - 11 شهر;12 سنة - 18 سنة;19 سنة أو أكبر	نعم، كلهم لديهم تأمين	نعم، كلهم حصلوا على التطعيمات	لا، لم يحصل أي منهم على التطعيمات	ليس لدي أي مخاوف بشأن تطعيمات الأطفال.	ٌٌغير ذلك	مهم جدا	مهم جدا	لا أعرف	لا أعرف	مهم نوعا ما	لا أعرف	موافق بشدة	موافق	موافق	موافق بشدة	موافق	موافق	موافق بشدة	موافق بشدة	محايد	محايد	ضعيف	لا	المدرسة/الجامعة	اوافق نوعاً ما	اوافق	اوافق نوعاً ما	اوافق	اوافق	اوافق نوعاً ما	اوافق نوعاً ما	اوافق نوعاً ما	لا	لم أتاخر عن إعطاء اي تطعيم لاسباب غير المرض أو الحساسية	لا	لم أمتنع عن إعطاء اي تطعيم لاسباب غير المرض أو الحساسية	7	غير متأكد
نعم	أنثى	44	مدرسة ثانوية	متزوج/ متزوجة	جنسية عربية أخرى	أبوظبي	ربة منزل	نعم، 3 جرعات	نعم	4 أو أكثر	6 سنوات - 11 سنة;12 سنة - 18 سنة;19 سنة أو أكبر	نعم، كلهم لديهم تأمين	نعم، كلهم حصلوا على التطعيمات	نعم، كلهم حصلوا على التطعيمات	مؤلمة وتسبب الحمى.	سنوياً	مهم جدا	مهم جدا	مهم جدا	مهم نوعا ما	مهم جدا	ليس مهما جدا	موافق بشدة	موافق بشدة	موافق	موافق بشدة	موافق بشدة	موافق	موافق	موافق بشدة	موافق	غير موافق	كافي	نعم	الطبيب العام/ طبيب الأطفال	اوافق نوعاً ما	اوافق	اوافق نوعاً ما	اوافق	اوافق	اوافق نوعاً ما	اوافق	اوافق نوعاً ما	نعم	النسيان	لا	لم أمتنع عن إعطاء اي تطعيم لاسباب غير المرض أو الحساسية	8	لا أوافق
نعم	أنثى	38	مدرسة ثانوية	متزوج/ متزوجة	جنسية عربية أخرى	دبي	ربة منزل	نعم، جرعتان	لا	4 أو أكثر	6 سنوات - 11 سنة;12 سنة - 18 سنة	لا، لا أحد منهم لديه تأمين	نعم، كلهم حصلوا على التطعيمات	نعم، ولكن البعض منهم فقط حصل على التطعيمات	ليس لدي أي مخاوف بشأن تطعيمات الأطفال.	سنوياً	مهم جدا	مهم جدا	مهم جدا	مهم نوعا ما	ليس مهما جدا	ليس مهما جدا	موافق بشدة	موافق	موافق	موافق	محايد	محايد	موافق	موافق	محايد	غير موافق	غير كافي	لا	الطبيب العام/ طبيب الأطفال	اوافق نوعاً ما	اوافق نوعاً ما	اوافق نوعاً ما	اوافق	اوافق	أعترض نوعاً ما	اوافق	أعترض	لا	لم أتاخر عن إعطاء اي تطعيم لاسباب غير المرض أو الحساسية;عدم التوصية من قبل الطبيب	لا	لم أمتنع عن إعطاء اي تطعيم لاسباب غير المرض أو الحساسية	10	لا أوافق
نعم	أنثى	41	مدرسة ثانوية	متزوج/ متزوجة	جنسية عربية أخرى	دبي	ربة منزل	نعم، 4 جرعات أو أكثر	لا	4 أو أكثر	3 سنوات - 5 سنوات;12 سنة - 18 سنة	نعم، كلهم لديهم تأمين	نعم، كلهم حصلوا على التطعيمات	نعم، كلهم حصلوا على التطعيمات	ليس لدي أي مخاوف بشأن تطعيمات الأطفال.	كل 3 أشهر	مهم جدا	مهم جدا	مهم جدا	مهم جدا	مهم نوعا ما	مهم نوعا ما	موافق بشدة	موافق	موافق	موافق	محايد	موافق بشدة	موافق بشدة	موافق بشدة	محايد	غير موافق	جيد	نعم	الطبيب العام/ طبيب الأطفال	اوافق نوعاً ما	اوافق نوعاً ما	أعترض	اوافق	اوافق	اوافق	أعترض نوعاً ما	أعترض	نعم	لم أتاخر عن إعطاء اي تطعيم لاسباب غير المرض أو الحساسية	لا	لم أمتنع عن إعطاء اي تطعيم لاسباب غير المرض أو الحساسية	7	أوافق
نعم	أنثى	40	شهادة بكالوريوس/ دبلوم مهني	متزوج/ متزوجة	جنسية عربية أخرى	دبي	عامل في القطاع الصحي (طبيب، ممرض، طبيب أسنان، صيدلي، إدارة الرعاية الصحية، إلخ..)	نعم، جرعتان	نعم	2	6 سنوات - 11 سنة;12 سنة - 18 سنة	نعم، كلهم لديهم تأمين	نعم، كلهم حصلوا على التطعيمات	نعم، كلهم حصلوا على التطعيمات	ليس لدي أي مخاوف بشأن تطعيمات الأطفال.	سنوياً	مهم جدا	مهم جدا	مهم جدا	مهم جدا	مهم نوعا ما	مهم نوعا ما	موافق بشدة	موافق بشدة	موافق بشدة	موافق بشدة	غير موافق	موافق بشدة	موافق بشدة	موافق بشدة	غير موافق	غير موافق	كافي	نعم	الطبيب الاخصائي	اوافق نوعاً ما	اوافق نوعاً ما	اوافق	اوافق	اوافق	اوافق نوعاً ما	اوافق نوعاً ما	أعترض نوعاً ما	لا	لم أتاخر عن إعطاء اي تطعيم لاسباب غير المرض أو الحساسية	لا	لم أمتنع عن إعطاء اي تطعيم لاسباب غير المرض أو الحساسية	8	لا أوافق
نعم	أنثى	38	شهادة بكالوريوس/ دبلوم مهني	متزوج/ متزوجة	جنسية عربية أخرى	دبي	ربة منزل	نعم، جرعتان	نعم	4 أو أكثر	3 سنوات - 5 سنوات;12 سنة - 18 سنة	نعم، ولكن فقط البعض منهم لديه تأمين	نعم، كلهم حصلوا على التطعيمات	نعم، ولكن البعض منهم فقط حصل على التطعيمات	تُعطى التطعيمات للأطفال للوقاية من الأمراض التي من غير المحتمل أن يصابوا بها.	لا أقوم بزيارة طبيب أطفالي لإجراء الفحوصات الدورية	مهم جدا	مهم جدا	مهم جدا	مهم جدا	مهم جدا	مهم جدا	موافق بشدة	موافق بشدة	موافق بشدة	موافق بشدة	موافق بشدة	موافق بشدة	موافق بشدة	موافق بشدة	محايد	موافق	جيد	نعم	الطبيب الاخصائي	أعترض نوعاً ما	اوافق	اوافق	اوافق	اوافق	أعترض	اوافق	أعترض نوعاً ما	نعم	النسيان	لا	النسيان	6	لا أوافق
نعم	أنثى	24	شهادة بكالوريوس/ دبلوم مهني	متزوج/ متزوجة	جنسية عربية أخرى	الشارقة	عامل في القطاع الصحي (طبيب، ممرض، طبيب أسنان، صيدلي، إدارة الرعاية الصحية، إلخ..)	نعم، جرعتان	نعم	2	3 سنوات - 5 سنوات	لا، لا أحد منهم لديه تأمين	نعم، كلهم حصلوا على التطعيمات	نعم، كلهم حصلوا على التطعيمات	مؤلمة وتسبب الحمى.;قد تسبب التطعيمات صعوبات في التعلم (مثل التوحد).;المكونات الموجودة في التطعيمات غير آمنة.;قد تسبب التطعيمات أمراضًا مزمنة (مثل مرض السكري والربو).;لدي مخاوف أخرى بشأن تطعيمات الأطفال.	كل 3 أشهر	مهم نوعا ما	مهم جدا	مهم جدا	مهم جدا	مهم نوعا ما	ليس مهما جدا	موافق بشدة	محايد	محايد	موافق	موافق بشدة	محايد	غير موافق	موافق	موافق بشدة	غير موافق	غير كافي	لا	الطبيب العام/ طبيب الأطفال;المواقع الحكومية (مركز مكافحة الأمراض والوقاية منها، وزارة الصحة، هيئة صحة دبي، دائرة الصحة، منظمة الصحة العالمية، إلى آخره);المدونات الإلكترونية/المنتديات الإلكترونية/المواقع غير الحكومية;وسائل التواصل الاجتماعي	أعترض نوعاً ما	اوافق	أعترض	اوافق نوعاً ما	أعترض	أعترض	اوافق نوعاً ما	اوافق نوعاً ما	نعم	لم أتاخر عن إعطاء اي تطعيم لاسباب غير المرض أو الحساسية	نعم	الخوف من إعطاء التطعيم لطفلك;القلق من الآثار الجانبية	7	أوافق
نعم	أنثى	27	شهادة بكالوريوس/ دبلوم مهني	متزوج/ متزوجة	جنسية عربية أخرى	عجمان	ربة منزل	لا	نعم	2	3 سنوات - 5 سنوات	نعم، كلهم لديهم تأمين	نعم، كلهم حصلوا على التطعيمات	لا، لم يحصل أي منهم على التطعيمات	لدي مخاوف أخرى بشأن تطعيمات الأطفال.	ٌٌغير ذلك	لا أعرف	مهم جدا	مهم جدا	لا أعرف	ليس مهما جدا	مهم نوعا ما	موافق بشدة	موافق بشدة	موافق بشدة	موافق بشدة	موافق بشدة	موافق	موافق بشدة	موافق بشدة	موافق بشدة	موافق بشدة	كافي	لا	الطبيب العام/ طبيب الأطفال	اوافق نوعاً ما	اوافق نوعاً ما	اوافق نوعاً ما	اوافق نوعاً ما	اوافق نوعاً ما	اوافق نوعاً ما	اوافق نوعاً ما	اوافق نوعاً ما	لا	أسباب أخرى	لا	التطعيم لم يكن متوفرا في مركز التطعيم	6	غير متأكد
نعم	أنثى	45	شهادة بكالوريوس/ دبلوم مهني	متزوج/ متزوجة	مواطن إماراتي	أبوظبي	عامل في القطاع الصحي (طبيب، ممرض، طبيب أسنان، صيدلي، إدارة الرعاية الصحية، إلخ..)	نعم، 3 جرعات	نعم	4 أو أكثر	3 سنوات - 5 سنوات	نعم، كلهم لديهم تأمين	نعم، كلهم حصلوا على التطعيمات	نعم، ولكن البعض منهم فقط حصل على التطعيمات	ليس لدي أي مخاوف بشأن تطعيمات الأطفال.	سنوياً	مهم جدا	مهم جدا	مهم جدا	مهم جدا	مهم جدا	مهم جدا	موافق بشدة	موافق بشدة	موافق بشدة	موافق بشدة	محايد	موافق بشدة	موافق بشدة	موافق بشدة	محايد	غير موافق	كافي	نعم	الطبيب العام/ طبيب الأطفال;الطبيب الاخصائي;وحدة صحة الأسرة;المواقع الحكومية (مركز مكافحة الأمراض والوقاية منها، وزارة الصحة، هيئة صحة دبي، دائرة الصحة، منظمة الصحة العالمية، إلى آخره);المدونات الإلكترونية/المنتديات الإلكترونية/المواقع غير الحكومية;وسائل الإعلام (راديو/ تلفزيون/ صحف);وسائل التواصل الاجتماعي	أعترض	اوافق	اوافق نوعاً ما	اوافق	اوافق	أعترض نوعاً ما	اوافق	أعترض	لا	لم أتاخر عن إعطاء اي تطعيم لاسباب غير المرض أو الحساسية	لا	لم أمتنع عن إعطاء اي تطعيم لاسباب غير المرض أو الحساسية	10	لا أوافق
نعم	أنثى	37	شهادة بكالوريوس/ دبلوم مهني	متزوج/ متزوجة	جنسية عربية أخرى	عجمان	عامل في القطاع الصحي (طبيب، ممرض، طبيب أسنان، صيدلي، إدارة الرعاية الصحية، إلخ..)	نعم، 3 جرعات	لا	3	6 سنوات - 11 سنة;12 سنة - 18 سنة	نعم، كلهم لديهم تأمين	نعم، كلهم حصلوا على التطعيمات	لا، لم يحصل أي منهم على التطعيمات	المكونات الموجودة في التطعيمات غير آمنة.;قد تسبب التطعيمات أمراضًا مزمنة (مثل مرض السكري والربو).	لا أقوم بزيارة طبيب أطفالي لإجراء الفحوصات الدورية	مهم جدا	مهم جدا	مهم جدا	مهم جدا	ليس مهما جدا	مهم نوعا ما	موافق بشدة	موافق بشدة	موافق	موافق	غير موافق	موافق	موافق	موافق	موافق	غير موافق	كافي	نعم	الطبيب العام/ طبيب الأطفال;المدرسة/الجامعة	أعترض نوعاً ما	اوافق	اوافق	اوافق	اوافق	أعترض نوعاً ما	اوافق نوعاً ما	اوافق	لا	لم أتاخر عن إعطاء اي تطعيم لاسباب غير المرض أو الحساسية	لا	لم أمتنع عن إعطاء اي تطعيم لاسباب غير المرض أو الحساسية	9	أوافق
نعم	أنثى	46	شهادة بكالوريوس/ دبلوم مهني	متزوج/ متزوجة	جنسية عربية أخرى	الشارقة	ربة منزل	نعم، جرعتان	لا	4 أو أكثر	6 سنوات - 11 سنة;12 سنة - 18 سنة	لا، لا أحد منهم لديه تأمين	نعم، كلهم حصلوا على التطعيمات	نعم، كلهم حصلوا على التطعيمات	مؤلمة وتسبب الحمى.	ٌٌغير ذلك	مهم جدا	مهم جدا	مهم جدا	مهم جدا	ليس مهما جدا	مهم نوعا ما	موافق بشدة	موافق بشدة	موافق بشدة	موافق بشدة	غير موافق	موافق بشدة	موافق بشدة	موافق	غير موافق	غير موافق	جيد	نعم	الطبيب العام/ طبيب الأطفال	اوافق نوعاً ما	اوافق	اوافق نوعاً ما	اوافق	اوافق نوعاً ما	اوافق نوعاً ما	اوافق نوعاً ما	اوافق نوعاً ما	لا	لم أتاخر عن إعطاء اي تطعيم لاسباب غير المرض أو الحساسية	لا	لم أمتنع عن إعطاء اي تطعيم لاسباب غير المرض أو الحساسية	10	لا أوافق بشدة
نعم	أنثى	44	شهادة بكالوريوس/ دبلوم مهني	متزوج/ متزوجة	جنسية عربية أخرى	عجمان	ربة منزل	نعم، جرعتان	لا	4 أو أكثر	3 سنوات - 5 سنوات;12 سنة - 18 سنة;19 سنة أو أكبر	نعم، كلهم لديهم تأمين	نعم، كلهم حصلوا على التطعيمات	نعم، ولكن البعض منهم فقط حصل على التطعيمات	مؤلمة وتسبب الحمى.;قد تسبب التطعيمات صعوبات في التعلم (مثل التوحد).;قد تسبب التطعيمات أمراضًا مزمنة (مثل مرض السكري والربو).;لدي مخاوف أخرى بشأن تطعيمات الأطفال.	ٌٌغير ذلك	مهم جدا	مهم جدا	مهم جدا	مهم جدا	مهم نوعا ما	مهم نوعا ما	موافق بشدة	موافق	موافق	موافق	موافق	موافق	موافق	موافق	موافق بشدة	محايد	كافي	نعم	الطبيب الاخصائي;وحدة صحة الأسرة;المواقع الحكومية (مركز مكافحة الأمراض والوقاية منها، وزارة الصحة، هيئة صحة دبي، دائرة الصحة، منظمة الصحة العالمية، إلى آخره);المدرسة/الجامعة	أعترض نوعاً ما	اوافق	اوافق نوعاً ما	اوافق	اوافق	أعترض نوعاً ما	اوافق	اوافق نوعاً ما	لا أعرف	النسيان;أسباب أخرى	لا	النسيان;أسباب أخرى	8	غير متأكد
نعم	أنثى	36	شهادة بكالوريوس/ دبلوم مهني	متزوج/ متزوجة	جنسية عربية أخرى	الشارقة	عامل في مجال آخر غير طبي	نعم، جرعتان	لا	2	6 سنوات - 11 سنة;12 سنة - 18 سنة	لا، لا أحد منهم لديه تأمين	نعم، كلهم حصلوا على التطعيمات	لا، لم يحصل أي منهم على التطعيمات	ليس لدي أي مخاوف بشأن تطعيمات الأطفال.	ٌٌغير ذلك	مهم جدا	مهم جدا	مهم جدا	مهم جدا	مهم جدا	ليس مهما جدا	موافق بشدة	موافق بشدة	موافق بشدة	موافق بشدة	غير موافق	موافق	موافق	موافق	غير موافق	غير موافق	كافي	نعم	وسائل التواصل الاجتماعي	اوافق	اوافق	اوافق نوعاً ما	اوافق	اوافق	أعترض نوعاً ما	اوافق	أعترض نوعاً ما	نعم	أسباب أخرى	لا	أسباب أخرى	10	غير متأكد
نعم	أنثى	35	شهادة بكالوريوس/ دبلوم مهني	متزوج/ متزوجة	جنسية عربية أخرى	عجمان	ربة منزل	نعم، جرعتان	لا	2	3 سنوات - 5 سنوات;6 سنوات - 11 سنة	نعم، ولكن فقط البعض منهم لديه تأمين	نعم، كلهم حصلوا على التطعيمات	لا، لم يحصل أي منهم على التطعيمات	ليس لدي أي مخاوف بشأن تطعيمات الأطفال.	ٌٌغير ذلك	مهم جدا	مهم جدا	مهم جدا	مهم جدا	مهم نوعا ما	ليس مهما جدا	موافق بشدة	موافق	موافق	موافق بشدة	محايد	موافق	موافق بشدة	موافق بشدة	محايد	موافق	كافي	لا	الطبيب العام/ طبيب الأطفال;المواقع الحكومية (مركز مكافحة الأمراض والوقاية منها، وزارة الصحة، هيئة صحة دبي، دائرة الصحة، منظمة الصحة العالمية، إلى آخره)	اوافق نوعاً ما	اوافق	اوافق نوعاً ما	اوافق نوعاً ما	اوافق	أعترض نوعاً ما	اوافق نوعاً ما	اوافق نوعاً ما	لا	لم أتاخر عن إعطاء اي تطعيم لاسباب غير المرض أو الحساسية	لا	لم أمتنع عن إعطاء اي تطعيم لاسباب غير المرض أو الحساسية	10	غير متأكد
نعم	أنثى	40	شهادة بكالوريوس/ دبلوم مهني	متزوج/ متزوجة	مواطن إماراتي	الشارقة	ربة منزل	نعم، جرعتان	لا	4 أو أكثر	3 سنوات - 5 سنوات;6 سنوات - 11 سنة;12 سنة - 18 سنة	نعم، كلهم لديهم تأمين	نعم، كلهم حصلوا على التطعيمات	لا، لم يحصل أي منهم على التطعيمات	قد تسبب التطعيمات صعوبات في التعلم (مثل التوحد).;تُعطى التطعيمات للأطفال للوقاية من الأمراض غير الخطيرة.;تُعطى التطعيمات للأطفال للوقاية من الأمراض التي من غير المحتمل أن يصابوا بها.;لدي مخاوف أخرى بشأن تطعيمات الأطفال.	سنوياً	مهم جدا	مهم جدا	مهم نوعا ما	مهم نوعا ما	ليس مهما على الإطلاق	ليس مهما على الإطلاق	موافق	موافق	موافق	موافق بشدة	محايد	محايد	موافق	غير موافق	موافق	موافق	غير كافي	لا	لا أستخدم أي مصادر للحصول على معلومات حول تطعيمات الأطفال.	أعترض نوعاً ما	اوافق نوعاً ما	أعترض نوعاً ما	اوافق	اوافق نوعاً ما	أعترض نوعاً ما	اوافق نوعاً ما	اوافق	لا	لم أتاخر عن إعطاء اي تطعيم لاسباب غير المرض أو الحساسية	نعم	أسباب أخرى	5	غير متأكد
نعم	أنثى	29	شهادة بكالوريوس/ دبلوم مهني	متزوج/ متزوجة	جنسية عربية أخرى	الشارقة	ربة منزل	نعم، جرعتان	نعم	2	6 سنوات - 11 سنة	نعم، كلهم لديهم تأمين	نعم، كلهم حصلوا على التطعيمات	نعم، كلهم حصلوا على التطعيمات	ليس لدي أي مخاوف بشأن تطعيمات الأطفال.	سنوياً	مهم جدا	مهم جدا	مهم جدا	مهم جدا	مهم جدا	مهم جدا	موافق بشدة	موافق بشدة	موافق بشدة	موافق بشدة	محايد	موافق بشدة	موافق بشدة	موافق بشدة	موافق	موافق	ممتاز	نعم	عن طريق الآخرين;الطبيب الاخصائي;وحدة صحة الأسرة;المواقع الحكومية (مركز مكافحة الأمراض والوقاية منها، وزارة الصحة، هيئة صحة دبي، دائرة الصحة، منظمة الصحة العالمية، إلى آخره);المدونات الإلكترونية/المنتديات الإلكترونية/المواقع غير الحكومية;وسائل التواصل الاجتماعي;الحركات/المجموعات المعادية للتعطيمات	اوافق نوعاً ما	اوافق	اوافق	اوافق	اوافق	اوافق نوعاً ما	اوافق	اوافق نوعاً ما	لا	لم أتاخر عن إعطاء اي تطعيم لاسباب غير المرض أو الحساسية	لا	لم أمتنع عن إعطاء اي تطعيم لاسباب غير المرض أو الحساسية	10	لا أوافق
نعم	أنثى	40	شهادة بكالوريوس/ دبلوم مهني	متزوج/ متزوجة	جنسية عربية أخرى	الشارقة	ربة منزل	نعم، جرعة واحدة	لا	3	6 سنوات - 11 سنة;12 سنة - 18 سنة;19 سنة أو أكبر	نعم، كلهم لديهم تأمين	نعم، كلهم حصلوا على التطعيمات	لا، لم يحصل أي منهم على التطعيمات	تُعطى التطعيمات للأطفال للوقاية من الأمراض التي من غير المحتمل أن يصابوا بها.	ٌٌغير ذلك	مهم نوعا ما	مهم نوعا ما	مهم نوعا ما	لا أعرف	ليس مهما على الإطلاق	مهم نوعا ما	محايد	محايد	محايد	محايد	موافق	محايد	محايد	محايد	موافق بشدة	موافق	غير كافي	لا	الطبيب العام/ طبيب الأطفال;لا أستخدم أي مصادر للحصول على معلومات حول تطعيمات الأطفال.	أعترض نوعاً ما	اوافق نوعاً ما	اوافق نوعاً ما	اوافق نوعاً ما	اوافق نوعاً ما	أعترض نوعاً ما	اوافق	اوافق	لا	لم أتاخر عن إعطاء اي تطعيم لاسباب غير المرض أو الحساسية	لا	لم أمتنع عن إعطاء اي تطعيم لاسباب غير المرض أو الحساسية	8	أوافق
نعم	أنثى	34	شهادة بكالوريوس/ دبلوم مهني	متزوج/ متزوجة	جنسية عربية أخرى	الشارقة	ربة منزل	نعم، 3 جرعات	نعم	3	3 سنوات - 5 سنوات;6 سنوات - 11 سنة;12 سنة - 18 سنة	نعم، كلهم لديهم تأمين	نعم، كلهم حصلوا على التطعيمات	لا، لم يحصل أي منهم على التطعيمات	مؤلمة وتسبب الحمى.	ٌٌغير ذلك	مهم جدا	مهم جدا	مهم جدا	مهم جدا	مهم جدا	مهم جدا	موافق بشدة	موافق	موافق	موافق	محايد	موافق	موافق	موافق	محايد	محايد	غير كافي	لا	لا أستخدم أي مصادر للحصول على معلومات حول تطعيمات الأطفال.	اوافق نوعاً ما	اوافق نوعاً ما	اوافق نوعاً ما	اوافق نوعاً ما	اوافق نوعاً ما	اوافق نوعاً ما	اوافق نوعاً ما	اوافق نوعاً ما	لا	لم أتاخر عن إعطاء اي تطعيم لاسباب غير المرض أو الحساسية	لا	لم أمتنع عن إعطاء اي تطعيم لاسباب غير المرض أو الحساسية	9	لا أوافق
نعم	أنثى	41	شهادة بكالوريوس/ دبلوم مهني	متزوج/ متزوجة	جنسية عربية أخرى	الشارقة	ربة منزل	نعم، جرعتان	لا	3	6 سنوات - 11 سنة	لا، لا أحد منهم لديه تأمين	نعم، كلهم حصلوا على التطعيمات	لا، لم يحصل أي منهم على التطعيمات	لدي مخاوف أخرى بشأن تطعيمات الأطفال.	لا أقوم بزيارة طبيب أطفالي لإجراء الفحوصات الدورية	مهم جدا	مهم جدا	مهم جدا	مهم جدا	لا أعرف	ليس مهما على الإطلاق	موافق بشدة	موافق بشدة	موافق بشدة	موافق بشدة	موافق بشدة	موافق بشدة	موافق بشدة	موافق بشدة	غير موافق	موافق	كافي	نعم	الطبيب العام/ طبيب الأطفال	أعترض نوعاً ما	اوافق نوعاً ما	اوافق	اوافق	اوافق	أعترض نوعاً ما	اوافق	اوافق	لا	لم أتاخر عن إعطاء اي تطعيم لاسباب غير المرض أو الحساسية	لا	لم أمتنع عن إعطاء اي تطعيم لاسباب غير المرض أو الحساسية	10	لا أوافق
نعم	أنثى	50	شهادة بكالوريوس/ دبلوم مهني	متزوج/ متزوجة	جنسية عربية أخرى	الشارقة	ربة منزل	نعم، جرعة واحدة	لا	3	12 سنة - 18 سنة;19 سنة أو أكبر	نعم، ولكن فقط البعض منهم لديه تأمين	نعم، كلهم حصلوا على التطعيمات	نعم، كلهم حصلوا على التطعيمات	ليس لدي أي مخاوف بشأن تطعيمات الأطفال.	سنوياً	مهم جدا	مهم جدا	مهم جدا	مهم جدا	ليس مهما جدا	ليس مهما جدا	موافق بشدة	موافق بشدة	موافق بشدة	موافق بشدة	محايد	موافق	موافق	موافق بشدة	غير موافق	محايد	جيد	نعم	الطبيب الاخصائي;المواقع الحكومية (مركز مكافحة الأمراض والوقاية منها، وزارة الصحة، هيئة صحة دبي، دائرة الصحة، منظمة الصحة العالمية، إلى آخره);المدرسة/الجامعة	أعترض	اوافق نوعاً ما	أعترض	اوافق	اوافق	أعترض نوعاً ما	اوافق نوعاً ما	أعترض نوعاً ما	لا	لم أتاخر عن إعطاء اي تطعيم لاسباب غير المرض أو الحساسية	لا	لم أمتنع عن إعطاء اي تطعيم لاسباب غير المرض أو الحساسية	9	غير متأكد
نعم	أنثى	40	شهادة بكالوريوس/ دبلوم مهني	متزوج/ متزوجة	جنسية عربية أخرى	الشارقة	ربة منزل	نعم، جرعتان	لا	4 أو أكثر	3 سنوات - 5 سنوات;6 سنوات - 11 سنة;12 سنة - 18 سنة;19 سنة أو أكبر	نعم، ولكن فقط البعض منهم لديه تأمين	نعم، كلهم حصلوا على التطعيمات	لا، لم يحصل أي منهم على التطعيمات	المكونات الموجودة في التطعيمات غير آمنة.;قد تسبب التطعيمات أمراضًا مزمنة (مثل مرض السكري والربو).;لدي مخاوف أخرى بشأن تطعيمات الأطفال.	لا أقوم بزيارة طبيب أطفالي لإجراء الفحوصات الدورية	ليس مهما جدا	ليس مهما جدا	لا أعرف	لا أعرف	ليس مهما على الإطلاق	ليس مهما على الإطلاق	محايد	غير موافق	محايد	محايد	موافق بشدة	محايد	محايد	غير موافق بشدة	موافق بشدة	موافق بشدة	جيد	لا	عن طريق الآخرين;المدونات الإلكترونية/المنتديات الإلكترونية/المواقع غير الحكومية;وسائل الإعلام (راديو/ تلفزيون/ صحف);وسائل التواصل الاجتماعي	اوافق نوعاً ما	اوافق نوعاً ما	اوافق نوعاً ما	اوافق نوعاً ما	أعترض نوعاً ما	اوافق نوعاً ما	اوافق	اوافق	لا	لم أتاخر عن إعطاء اي تطعيم لاسباب غير المرض أو الحساسية	لا	لم أمتنع عن إعطاء اي تطعيم لاسباب غير المرض أو الحساسية	6	لا أوافق بشدة
نعم	أنثى	38	مدرسة ثانوية	متزوج/ متزوجة	جنسية عربية أخرى	الشارقة	عامل في مجال آخر غير طبي	نعم، جرعتان	لا	2	6 سنوات - 11 سنة;12 سنة - 18 سنة	لا، لا أحد منهم لديه تأمين	نعم، كلهم حصلوا على التطعيمات	غير متأكد	ليس لدي أي مخاوف بشأن تطعيمات الأطفال.	ٌٌغير ذلك	مهم جدا	مهم جدا	مهم جدا	مهم جدا	ليس مهما على الإطلاق	ليس مهما جدا	موافق	موافق	موافق	موافق	موافق بشدة	محايد	موافق	موافق	موافق	محايد	كافي	نعم	الطبيب العام/ طبيب الأطفال;لا أستخدم أي مصادر للحصول على معلومات حول تطعيمات الأطفال.	أعترض نوعاً ما	اوافق نوعاً ما	أعترض نوعاً ما	اوافق نوعاً ما	اوافق نوعاً ما	أعترض نوعاً ما	أعترض نوعاً ما	اوافق نوعاً ما	لا	لم أتاخر عن إعطاء اي تطعيم لاسباب غير المرض أو الحساسية	لا	لم أمتنع عن إعطاء اي تطعيم لاسباب غير المرض أو الحساسية	7	غير متأكد
نعم	أنثى	42	مدرسة ثانوية	متزوج/ متزوجة	جنسية عربية أخرى	الشارقة	ربة منزل	نعم، 3 جرعات	لا	4 أو أكثر	12 سنة - 18 سنة;19 سنة أو أكبر	لا، لا أحد منهم لديه تأمين	نعم، كلهم حصلوا على التطعيمات	لا، لم يحصل أي منهم على التطعيمات	مؤلمة وتسبب الحمى.	لا أقوم بزيارة طبيب أطفالي لإجراء الفحوصات الدورية	مهم جدا	مهم جدا	مهم جدا	مهم جدا	مهم نوعا ما	مهم نوعا ما	موافق بشدة	موافق بشدة	موافق بشدة	موافق بشدة	موافق	موافق	موافق	موافق	غير موافق	غير موافق	جيد	لا	عن طريق الآخرين;المواقع الحكومية (مركز مكافحة الأمراض والوقاية منها، وزارة الصحة، هيئة صحة دبي، دائرة الصحة، منظمة الصحة العالمية، إلى آخره);وسائل الإعلام (راديو/ تلفزيون/ صحف);وسائل التواصل الاجتماعي;المدرسة/الجامعة	اوافق نوعاً ما	اوافق	اوافق	اوافق	اوافق	اوافق نوعاً ما	اوافق	اوافق	لا	لم أتاخر عن إعطاء اي تطعيم لاسباب غير المرض أو الحساسية	لا	لم أمتنع عن إعطاء اي تطعيم لاسباب غير المرض أو الحساسية	10	لا أوافق
نعم	أنثى	34	شهادة بكالوريوس/ دبلوم مهني	متزوج/ متزوجة	جنسية عربية أخرى	أبوظبي	عامل في مجال آخر غير طبي	نعم، 3 جرعات	لا	2	3 سنوات - 5 سنوات	نعم، كلهم لديهم تأمين	نعم، كلهم حصلوا على التطعيمات	لا، لم يحصل أي منهم على التطعيمات	مؤلمة وتسبب الحمى.	لا أقوم بزيارة طبيب أطفالي لإجراء الفحوصات الدورية	مهم جدا	مهم جدا	مهم جدا	مهم نوعا ما	مهم نوعا ما	مهم نوعا ما	موافق	موافق	موافق	موافق	موافق	موافق	موافق	موافق	محايد	محايد	كافي	نعم	المواقع الحكومية (مركز مكافحة الأمراض والوقاية منها، وزارة الصحة، هيئة صحة دبي، دائرة الصحة، منظمة الصحة العالمية، إلى آخره)	اوافق نوعاً ما	اوافق	اوافق	اوافق	اوافق	اوافق نوعاً ما	اوافق	اوافق نوعاً ما	لا	لم أتاخر عن إعطاء اي تطعيم لاسباب غير المرض أو الحساسية	لا	لم أمتنع عن إعطاء اي تطعيم لاسباب غير المرض أو الحساسية	9	غير متأكد
نعم	أنثى	40	شهادة بكالوريوس/ دبلوم مهني	متزوج/ متزوجة	جنسية عربية أخرى	أبوظبي	ربة منزل	نعم، جرعتان	لا	3	12 سنة - 18 سنة	نعم، كلهم لديهم تأمين	نعم، كلهم حصلوا على التطعيمات	نعم، كلهم حصلوا على التطعيمات	ليس لدي أي مخاوف بشأن تطعيمات الأطفال.	لا أقوم بزيارة طبيب أطفالي لإجراء الفحوصات الدورية	مهم جدا	مهم جدا	مهم جدا	مهم جدا	مهم جدا	مهم جدا	موافق بشدة	موافق بشدة	موافق بشدة	موافق بشدة	موافق بشدة	موافق بشدة	موافق بشدة	موافق بشدة	موافق بشدة	موافق بشدة	كافي	لا	الطبيب العام/ طبيب الأطفال;الطبيب الاخصائي;المواقع الحكومية (مركز مكافحة الأمراض والوقاية منها، وزارة الصحة، هيئة صحة دبي، دائرة الصحة، منظمة الصحة العالمية، إلى آخره)	اوافق نوعاً ما	اوافق نوعاً ما	اوافق نوعاً ما	اوافق	اوافق	اوافق	اوافق	اوافق نوعاً ما	لا	لم أتاخر عن إعطاء اي تطعيم لاسباب غير المرض أو الحساسية	لا	لم أمتنع عن إعطاء اي تطعيم لاسباب غير المرض أو الحساسية	10	لا أوافق
نعم	أنثى	44	شهادة بكالوريوس/ دبلوم مهني	متزوج/ متزوجة	جنسية عربية أخرى	عجمان	ربة منزل	نعم، جرعتان	لا	3	12 سنة - 18 سنة	نعم، كلهم لديهم تأمين	نعم، ولكن البعض منهم فقط حصل على التطعيمات	لا، لم يحصل أي منهم على التطعيمات	ليس لدي أي مخاوف بشأن تطعيمات الأطفال.	ٌٌغير ذلك	مهم جدا	مهم جدا	مهم جدا	لا أعرف	ليس مهما جدا	مهم نوعا ما	موافق بشدة	موافق	موافق	موافق بشدة	موافق بشدة	موافق	موافق	موافق	محايد	محايد	كافي	نعم	الطبيب العام/ طبيب الأطفال;المواقع الحكومية (مركز مكافحة الأمراض والوقاية منها، وزارة الصحة، هيئة صحة دبي، دائرة الصحة، منظمة الصحة العالمية، إلى آخره)	أعترض نوعاً ما	اوافق	اوافق نوعاً ما	اوافق	اوافق نوعاً ما	أعترض نوعاً ما	اوافق	أعترض نوعاً ما	لا	لم أتاخر عن إعطاء اي تطعيم لاسباب غير المرض أو الحساسية	لا	لم أمتنع عن إعطاء اي تطعيم لاسباب غير المرض أو الحساسية	9	لا أوافق
نعم	أنثى	40	شهادة بكالوريوس/ دبلوم مهني	متزوج/ متزوجة	جنسية عربية أخرى	عجمان	ربة منزل	نعم، جرعتان	لا	4 أو أكثر	3 سنوات - 5 سنوات;12 سنة - 18 سنة	نعم، كلهم لديهم تأمين	نعم، كلهم حصلوا على التطعيمات	نعم، كلهم حصلوا على التطعيمات	مؤلمة وتسبب الحمى.	كل 6 أشهر	مهم جدا	مهم جدا	مهم جدا	مهم جدا	مهم جدا	مهم جدا	موافق بشدة	موافق بشدة	موافق بشدة	موافق بشدة	موافق بشدة	موافق بشدة	موافق بشدة	موافق بشدة	موافق بشدة	موافق بشدة	غير كافي	لا	الطبيب العام/ طبيب الأطفال	اوافق نوعاً ما	أعترض	أعترض نوعاً ما	اوافق	اوافق	اوافق	اوافق	اوافق نوعاً ما	لا	أسباب أخرى	لا	النسيان;القلق من الآثار الجانبية	10	لا أوافق بشدة
نعم	ذكر	53	شهادة بكالوريوس/ دبلوم مهني	متزوج/ متزوجة	جنسية عربية أخرى	أبوظبي	عامل في مجال آخر غير طبي	نعم، 4 جرعات أو أكثر	لا	3	12 سنة - 18 سنة;19 سنة أو أكبر	نعم، كلهم لديهم تأمين	نعم، كلهم حصلوا على التطعيمات	لا، لم يحصل أي منهم على التطعيمات	ليس لدي أي مخاوف بشأن تطعيمات الأطفال.	سنوياً	مهم جدا	مهم جدا	مهم جدا	مهم جدا	مهم جدا	مهم جدا	موافق بشدة	موافق بشدة	موافق بشدة	موافق بشدة	محايد	موافق	موافق بشدة	موافق بشدة	غير موافق	محايد	كافي	نعم	الطبيب العام/ طبيب الأطفال	أعترض نوعاً ما	اوافق	اوافق	اوافق	اوافق	أعترض نوعاً ما	اوافق	أعترض	لا	لم أتاخر عن إعطاء اي تطعيم لاسباب غير المرض أو الحساسية	لا	لم أمتنع عن إعطاء اي تطعيم لاسباب غير المرض أو الحساسية	10	غير متأكد
نعم	أنثى	33	دراسات عليا (ماجستير/ دكتوراه/ إلخ..) أو اعلى	متزوج/ متزوجة	جنسية عربية أخرى	عجمان	طالب (تخصص غير طبي)	لا	لا	3	3 سنوات - 5 سنوات;6 سنوات - 11 سنة	نعم، كلهم لديهم تأمين	نعم، كلهم حصلوا على التطعيمات	لا، لم يحصل أي منهم على التطعيمات	مؤلمة وتسبب الحمى.	لا أقوم بزيارة طبيب أطفالي لإجراء الفحوصات الدورية	لا أعرف	مهم نوعا ما	لا أعرف	لا أعرف	لا أعرف	ليس مهما على الإطلاق	موافق	موافق	موافق	موافق	محايد	موافق	موافق	موافق	محايد	محايد	غير كافي	لا	لا أستخدم أي مصادر للحصول على معلومات حول تطعيمات الأطفال.	أعترض نوعاً ما	اوافق نوعاً ما	اوافق نوعاً ما	اوافق نوعاً ما	اوافق نوعاً ما	أعترض نوعاً ما	اوافق نوعاً ما	أعترض نوعاً ما	لا	لم أتاخر عن إعطاء اي تطعيم لاسباب غير المرض أو الحساسية	لا	لم أمتنع عن إعطاء اي تطعيم لاسباب غير المرض أو الحساسية	8	غير متأكد
نعم	أنثى	49	شهادة بكالوريوس/ دبلوم مهني	متزوج/ متزوجة	جنسية عربية أخرى	الشارقة	ربة منزل	نعم، جرعتان	لا	4 أو أكثر	6 سنوات - 11 سنة;19 سنة أو أكبر	لا، لا أحد منهم لديه تأمين	نعم، كلهم حصلوا على التطعيمات	لا، لم يحصل أي منهم على التطعيمات	مؤلمة وتسبب الحمى.;ليس لدي أي مخاوف بشأن تطعيمات الأطفال.	لا أقوم بزيارة طبيب أطفالي لإجراء الفحوصات الدورية	مهم جدا	مهم جدا	مهم جدا	لا أعرف	مهم نوعا ما	ليس مهما جدا	موافق	موافق	موافق	موافق	محايد	موافق	غير موافق	موافق بشدة	محايد	محايد	غير كافي	لا	المواقع الحكومية (مركز مكافحة الأمراض والوقاية منها، وزارة الصحة، هيئة صحة دبي، دائرة الصحة، منظمة الصحة العالمية، إلى آخره);وسائل الإعلام (راديو/ تلفزيون/ صحف)	أعترض نوعاً ما	اوافق نوعاً ما	أعترض نوعاً ما	اوافق	اوافق نوعاً ما	أعترض نوعاً ما	اوافق نوعاً ما	أعترض نوعاً ما	لا	لم أتاخر عن إعطاء اي تطعيم لاسباب غير المرض أو الحساسية	لا	لم أمتنع عن إعطاء اي تطعيم لاسباب غير المرض أو الحساسية	8	لا أوافق
نعم	ذكر	38	دراسات عليا (ماجستير/ دكتوراه/ إلخ..) أو اعلى	متزوج/ متزوجة	جنسية عربية أخرى	عجمان	عامل في مجال آخر غير طبي	نعم، 3 جرعات	لا	2	3 سنوات - 5 سنوات;6 سنوات - 11 سنة	نعم، كلهم لديهم تأمين	نعم، كلهم حصلوا على التطعيمات	لا، لم يحصل أي منهم على التطعيمات	ليس لدي أي مخاوف بشأن تطعيمات الأطفال.	كل 6 أشهر	مهم جدا	مهم جدا	مهم جدا	مهم جدا	لا أعرف	ليس مهما جدا	موافق بشدة	موافق بشدة	موافق بشدة	موافق بشدة	محايد	موافق	موافق بشدة	موافق بشدة	غير موافق	موافق	كافي	نعم	عن طريق الآخرين;الطبيب العام/ طبيب الأطفال;المواقع الحكومية (مركز مكافحة الأمراض والوقاية منها، وزارة الصحة، هيئة صحة دبي، دائرة الصحة، منظمة الصحة العالمية، إلى آخره);المدونات الإلكترونية/المنتديات الإلكترونية/المواقع غير الحكومية;وسائل التواصل الاجتماعي	اوافق نوعاً ما	اوافق	اوافق	اوافق	اوافق	اوافق نوعاً ما	اوافق	اوافق نوعاً ما	لا	لم أتاخر عن إعطاء اي تطعيم لاسباب غير المرض أو الحساسية	لا	لم أمتنع عن إعطاء اي تطعيم لاسباب غير المرض أو الحساسية	10	لا أوافق
نعم	أنثى	50	شهادة بكالوريوس/ دبلوم مهني	أرمل/ أرملة	جنسية عربية أخرى	أبوظبي	عامل في القطاع الصحي (طبيب، ممرض، طبيب أسنان، صيدلي، إدارة الرعاية الصحية، إلخ..)	نعم، 3 جرعات	لا	3	6 سنوات - 11 سنة;12 سنة - 18 سنة;19 سنة أو أكبر	نعم، كلهم لديهم تأمين	نعم، كلهم حصلوا على التطعيمات	لا، لم يحصل أي منهم على التطعيمات	مؤلمة وتسبب الحمى.;يعطى الكثير من التطعيمات في زيارة واحدة للطبيب.;ليس لدي أي مخاوف بشأن تطعيمات الأطفال.	لا أقوم بزيارة طبيب أطفالي لإجراء الفحوصات الدورية	مهم جدا	مهم جدا	مهم جدا	مهم جدا	مهم نوعا ما	ليس مهما جدا	موافق بشدة	موافق بشدة	موافق بشدة	موافق بشدة	محايد	موافق بشدة	موافق بشدة	موافق بشدة	غير موافق	غير موافق	ممتاز	نعم	الطبيب العام/ طبيب الأطفال;المواقع الحكومية (مركز مكافحة الأمراض والوقاية منها، وزارة الصحة، هيئة صحة دبي، دائرة الصحة، منظمة الصحة العالمية، إلى آخره);وسائل الإعلام (راديو/ تلفزيون/ صحف);المدرسة/الجامعة	اوافق نوعاً ما	اوافق	اوافق	اوافق	اوافق	أعترض	اوافق	اوافق	لا	لم أتاخر عن إعطاء اي تطعيم لاسباب غير المرض أو الحساسية	لا	لم أمتنع عن إعطاء اي تطعيم لاسباب غير المرض أو الحساسية	10	لا أوافق
نعم	أنثى	35	شهادة بكالوريوس/ دبلوم مهني	متزوج/ متزوجة	جنسية عربية أخرى	أبوظبي	عامل في مجال آخر غير طبي	نعم، جرعتان	لا	4 أو أكثر	سنة - سنتين;3 سنوات - 5 سنوات;6 سنوات - 11 سنة;12 سنة - 18 سنة	نعم، كلهم لديهم تأمين	نعم، كلهم حصلوا على التطعيمات	نعم، كلهم حصلوا على التطعيمات	ليس لدي أي مخاوف بشأن تطعيمات الأطفال.	لا أقوم بزيارة طبيب أطفالي لإجراء الفحوصات الدورية	لا أعرف	لا أعرف	لا أعرف	لا أعرف	لا أعرف	لا أعرف	موافق بشدة	موافق بشدة	موافق بشدة	موافق بشدة	موافق بشدة	موافق بشدة	موافق بشدة	موافق بشدة	موافق بشدة	موافق بشدة	جيد	لا	الطبيب الاخصائي	اوافق	اوافق	اوافق	اوافق	اوافق	اوافق	اوافق	اوافق	لا أعرف	أسباب أخرى	لا أعرف	أسباب أخرى	10	غير متأكد
نعم	ذكر	31	دراسات عليا (ماجستير/ دكتوراه/ إلخ..) أو اعلى	متزوج/ متزوجة	جنسية عربية أخرى	أبوظبي	عامل في القطاع الصحي (طبيب، ممرض، طبيب أسنان، صيدلي، إدارة الرعاية الصحية، إلخ..)	نعم، جرعتان	نعم	4 أو أكثر	19 سنة أو أكبر	نعم، كلهم لديهم تأمين	نعم، كلهم حصلوا على التطعيمات	نعم، كلهم حصلوا على التطعيمات	مؤلمة وتسبب الحمى.;يعطى الكثير من التطعيمات في زيارة واحدة للطبيب.;قد تسبب التطعيمات صعوبات في التعلم (مثل التوحد).;المكونات الموجودة في التطعيمات غير آمنة.;تُعطى التطعيمات للأطفال للوقاية من الأمراض غير الخطيرة.;تُعطى التطعيمات للأطفال للوقاية من الأمراض التي من غير المحتمل أن يصابوا بها.;قد تسبب التطعيمات أمراضًا مزمنة (مثل مرض السكري والربو).;لدي مخاوف أخرى بشأن تطعيمات الأطفال.	شهرياً	مهم جدا	مهم جدا	مهم جدا	مهم جدا	مهم جدا	مهم نوعا ما	موافق بشدة	موافق بشدة	موافق بشدة	موافق بشدة	موافق بشدة	موافق بشدة	موافق بشدة	موافق بشدة	موافق بشدة	موافق بشدة	كافي	نعم	الطبيب العام/ طبيب الأطفال;لا أستخدم أي مصادر للحصول على معلومات حول تطعيمات الأطفال.	أعترض نوعاً ما	أعترض	أعترض نوعاً ما	أعترض نوعاً ما	أعترض	اوافق	اوافق	اوافق	نعم	النسيان	لا	لم أمتنع عن إعطاء اي تطعيم لاسباب غير المرض أو الحساسية	10	لا أوافق
نعم	أنثى	44	شهادة بكالوريوس/ دبلوم مهني	متزوج/ متزوجة	جنسية عربية أخرى	الشارقة	عامل في القطاع الصحي (طبيب، ممرض، طبيب أسنان، صيدلي، إدارة الرعاية الصحية، إلخ..)	نعم، 4 جرعات أو أكثر	لا	3	6 سنوات - 11 سنة;12 سنة - 18 سنة	نعم، كلهم لديهم تأمين	نعم، كلهم حصلوا على التطعيمات	نعم، كلهم حصلوا على التطعيمات	مؤلمة وتسبب الحمى.;تُعطى التطعيمات للأطفال للوقاية من الأمراض غير الخطيرة.;تُعطى التطعيمات للأطفال للوقاية من الأمراض التي من غير المحتمل أن يصابوا بها.;ليس لدي أي مخاوف بشأن تطعيمات الأطفال.	لا أقوم بزيارة طبيب أطفالي لإجراء الفحوصات الدورية	مهم جدا	مهم جدا	مهم جدا	مهم نوعا ما	مهم جدا	مهم جدا	موافق بشدة	موافق بشدة	موافق بشدة	موافق بشدة	محايد	موافق بشدة	موافق بشدة	موافق بشدة	موافق	محايد	ممتاز	نعم	الطبيب العام/ طبيب الأطفال;وحدة صحة الأسرة;المواقع الحكومية (مركز مكافحة الأمراض والوقاية منها، وزارة الصحة، هيئة صحة دبي، دائرة الصحة، منظمة الصحة العالمية، إلى آخره);المدونات الإلكترونية/المنتديات الإلكترونية/المواقع غير الحكومية;وسائل التواصل الاجتماعي;المدرسة/الجامعة;الحركات/المجموعات المعادية للتعطيمات	اوافق	اوافق	أعترض نوعاً ما	اوافق	اوافق	اوافق نوعاً ما	اوافق نوعاً ما	اوافق نوعاً ما	لا	لم أتاخر عن إعطاء اي تطعيم لاسباب غير المرض أو الحساسية	لا	لم أمتنع عن إعطاء اي تطعيم لاسباب غير المرض أو الحساسية	10	لا أوافق
نعم	أنثى	48	شهادة بكالوريوس/ دبلوم مهني	متزوج/ متزوجة	جنسية عربية أخرى	أبوظبي	عامل في مجال آخر غير طبي	نعم، 3 جرعات	لا	4 أو أكثر	6 سنوات - 11 سنة;12 سنة - 18 سنة;19 سنة أو أكبر	نعم، كلهم لديهم تأمين	نعم، كلهم حصلوا على التطعيمات	غير متأكد	مؤلمة وتسبب الحمى.	لا أقوم بزيارة طبيب أطفالي لإجراء الفحوصات الدورية	مهم جدا	مهم جدا	مهم نوعا ما	لا أعرف	مهم نوعا ما	مهم جدا	موافق بشدة	موافق بشدة	موافق بشدة	موافق بشدة	موافق	موافق بشدة	موافق بشدة	موافق بشدة	موافق بشدة	غير موافق	كافي	لا	عن طريق الآخرين;الطبيب العام/ طبيب الأطفال;وسائل التواصل الاجتماعي;المدرسة/الجامعة	اوافق نوعاً ما	اوافق	أعترض نوعاً ما	اوافق	اوافق	اوافق نوعاً ما	اوافق	اوافق	لا أعرف	عدم التوصية من قبل الطبيب;القلق من الآثار الجانبية	لا	لم أمتنع عن إعطاء اي تطعيم لاسباب غير المرض أو الحساسية	10	لا أوافق
نعم	أنثى	16	مدرسة ثانوية	متزوج/ متزوجة	جنسية عربية أخرى	أبوظبي	ربة منزل	نعم، 3 جرعات	نعم	3	12 سنة - 18 سنة;19 سنة أو أكبر	نعم، كلهم لديهم تأمين	نعم، كلهم حصلوا على التطعيمات	نعم، كلهم حصلوا على التطعيمات	مؤلمة وتسبب الحمى.	كل 6 أشهر	لا أعرف	لا أعرف	لا أعرف	لا أعرف	مهم جدا	مهم جدا	موافق	موافق	موافق	موافق	موافق	موافق	موافق	موافق	موافق	موافق	ممتاز	نعم	الطبيب العام/ طبيب الأطفال;الطبيب الاخصائي;وحدة صحة الأسرة	اوافق	اوافق	اوافق	اوافق	اوافق	اوافق	اوافق	اوافق	لا	لم أتاخر عن إعطاء اي تطعيم لاسباب غير المرض أو الحساسية;أسباب أخرى	لا	أسباب أخرى	8	أوافق
نعم	أنثى	48	دراسات عليا (ماجستير/ دكتوراه/ إلخ..) أو اعلى	متزوج/ متزوجة	جنسية عربية أخرى	الشارقة	عامل في القطاع الصحي (طبيب، ممرض، طبيب أسنان، صيدلي، إدارة الرعاية الصحية، إلخ..)	نعم، 4 جرعات أو أكثر	نعم	4 أو أكثر	12 سنة - 18 سنة	نعم، ولكن فقط البعض منهم لديه تأمين	نعم، كلهم حصلوا على التطعيمات	نعم، كلهم حصلوا على التطعيمات	ليس لدي أي مخاوف بشأن تطعيمات الأطفال.	لا أقوم بزيارة طبيب أطفالي لإجراء الفحوصات الدورية	مهم جدا	مهم جدا	مهم جدا	مهم جدا	مهم جدا	مهم جدا	موافق بشدة	موافق بشدة	موافق بشدة	موافق بشدة	غير موافق	موافق بشدة	موافق بشدة	موافق بشدة	غير موافق	غير موافق	ممتاز	نعم	الطبيب العام/ طبيب الأطفال	اوافق نوعاً ما	اوافق	اوافق	اوافق	اوافق	أعترض نوعاً ما	اوافق	أعترض نوعاً ما	لا	لم أتاخر عن إعطاء اي تطعيم لاسباب غير المرض أو الحساسية;أسباب أخرى	لا	لم أمتنع عن إعطاء اي تطعيم لاسباب غير المرض أو الحساسية	10	لا أوافق
نعم	أنثى	56	شهادة بكالوريوس/ دبلوم مهني	متزوج/ متزوجة	جنسية عربية أخرى	الشارقة	ربة منزل	نعم، 3 جرعات	لا	3	19 سنة أو أكبر	نعم، ولكن فقط البعض منهم لديه تأمين	نعم، كلهم حصلوا على التطعيمات	غير متأكد	قد تسبب التطعيمات صعوبات في التعلم (مثل التوحد).	سنوياً	لا أعرف	مهم جدا	مهم نوعا ما	لا أعرف	ليس مهما جدا	ليس مهما على الإطلاق	موافق	موافق	موافق	موافق	موافق	غير موافق	موافق	موافق	موافق بشدة	موافق بشدة	غير كافي	لا	عن طريق الآخرين	أعترض	اوافق نوعاً ما	اوافق نوعاً ما	اوافق	اوافق نوعاً ما	أعترض نوعاً ما	اوافق نوعاً ما	اوافق نوعاً ما	نعم	لم أتاخر عن إعطاء اي تطعيم لاسباب غير المرض أو الحساسية	لا	لم أمتنع عن إعطاء اي تطعيم لاسباب غير المرض أو الحساسية	8	غير متأكد
نعم	أنثى	49	مدرسة ثانوية	متزوج/ متزوجة	جنسية عربية أخرى	الشارقة	ربة منزل	نعم، جرعتان	نعم	4 أو أكثر	12 سنة - 18 سنة;19 سنة أو أكبر	لا، لا أحد منهم لديه تأمين	نعم، كلهم حصلوا على التطعيمات	لا، لم يحصل أي منهم على التطعيمات	ليس لدي أي مخاوف بشأن تطعيمات الأطفال.	لا أقوم بزيارة طبيب أطفالي لإجراء الفحوصات الدورية	مهم جدا	مهم جدا	مهم جدا	مهم جدا	ليس مهما جدا	مهم جدا	موافق بشدة	موافق بشدة	موافق	موافق بشدة	غير موافق	موافق	موافق بشدة	موافق بشدة	غير موافق	غير موافق	كافي	نعم	المواقع الحكومية (مركز مكافحة الأمراض والوقاية منها، وزارة الصحة، هيئة صحة دبي، دائرة الصحة، منظمة الصحة العالمية، إلى آخره)	اوافق	اوافق	اوافق	اوافق	اوافق	أعترض	اوافق	اوافق نوعاً ما	لا	لم أتاخر عن إعطاء اي تطعيم لاسباب غير المرض أو الحساسية	لا	لم أمتنع عن إعطاء اي تطعيم لاسباب غير المرض أو الحساسية	10	أوافق بشدة
نعم	أنثى	46	شهادة بكالوريوس/ دبلوم مهني	متزوج/ متزوجة	جنسية عربية أخرى	الشارقة	ربة منزل	لا	لا	4 أو أكثر	6 سنوات - 11 سنة;12 سنة - 18 سنة	نعم، كلهم لديهم تأمين	نعم، كلهم حصلوا على التطعيمات	نعم، ولكن البعض منهم فقط حصل على التطعيمات	ليس لدي أي مخاوف بشأن تطعيمات الأطفال.	كل 6 أشهر	مهم جدا	مهم جدا	مهم جدا	مهم جدا	ليس مهما جدا	ليس مهما جدا	موافق بشدة	موافق	محايد	موافق	محايد	محايد	موافق	موافق	موافق	موافق	غير كافي	لا	الطبيب العام/ طبيب الأطفال;الطبيب الاخصائي;المواقع الحكومية (مركز مكافحة الأمراض والوقاية منها، وزارة الصحة، هيئة صحة دبي، دائرة الصحة، منظمة الصحة العالمية، إلى آخره)	اوافق نوعاً ما	اوافق	اوافق نوعاً ما	اوافق نوعاً ما	اوافق نوعاً ما	اوافق نوعاً ما	اوافق نوعاً ما	اوافق نوعاً ما	نعم	لم أتاخر عن إعطاء اي تطعيم لاسباب غير المرض أو الحساسية	لا	لم أمتنع عن إعطاء اي تطعيم لاسباب غير المرض أو الحساسية	8	غير متأكد
نعم	أنثى	27	شهادة بكالوريوس/ دبلوم مهني	متزوج/ متزوجة	جنسية عربية أخرى	أم القيوين	ربة منزل	نعم، 3 جرعات	لا	1	1 - 11 شهر	نعم، كلهم لديهم تأمين	نعم، كلهم حصلوا على التطعيمات	لا، لم يحصل أي منهم على التطعيمات	مؤلمة وتسبب الحمى.	شهرياً	مهم جدا	مهم جدا	مهم جدا	مهم جدا	مهم جدا	مهم جدا	موافق بشدة	موافق بشدة	موافق بشدة	موافق بشدة	غير موافق	موافق بشدة	موافق بشدة	موافق بشدة	غير موافق بشدة	غير موافق بشدة	جيد	نعم	الطبيب العام/ طبيب الأطفال;المواقع الحكومية (مركز مكافحة الأمراض والوقاية منها، وزارة الصحة، هيئة صحة دبي، دائرة الصحة، منظمة الصحة العالمية، إلى آخره)	أعترض	اوافق	اوافق نوعاً ما	اوافق	اوافق	أعترض نوعاً ما	اوافق	أعترض نوعاً ما	نعم	لم أتاخر عن إعطاء اي تطعيم لاسباب غير المرض أو الحساسية	لا	لم أمتنع عن إعطاء اي تطعيم لاسباب غير المرض أو الحساسية	10	أوافق
نعم	أنثى	37	شهادة بكالوريوس/ دبلوم مهني	متزوج/ متزوجة	جنسية عربية أخرى	أبوظبي	ربة منزل	نعم، جرعتان	لا	3	3 سنوات - 5 سنوات	لا، لا أحد منهم لديه تأمين	نعم، كلهم حصلوا على التطعيمات	لا، لم يحصل أي منهم على التطعيمات	ليس لدي أي مخاوف بشأن تطعيمات الأطفال.	سنوياً	مهم جدا	مهم جدا	مهم جدا	مهم جدا	مهم نوعا ما	ليس مهما جدا	موافق بشدة	موافق بشدة	موافق	موافق بشدة	محايد	موافق بشدة	موافق بشدة	موافق بشدة	محايد	غير موافق	كافي	نعم	الطبيب الاخصائي	أعترض	اوافق	أعترض	اوافق	اوافق	أعترض	اوافق	أعترض	لا	لم أتاخر عن إعطاء اي تطعيم لاسباب غير المرض أو الحساسية	لا	لم أمتنع عن إعطاء اي تطعيم لاسباب غير المرض أو الحساسية	10	غير متأكد
نعم	أنثى	33	شهادة بكالوريوس/ دبلوم مهني	متزوج/ متزوجة	جنسية عربية أخرى	أبوظبي	ربة منزل	نعم، جرعتان	لا	2	3 سنوات - 5 سنوات	نعم، كلهم لديهم تأمين	نعم، كلهم حصلوا على التطعيمات	لا، لم يحصل أي منهم على التطعيمات	مؤلمة وتسبب الحمى.	سنوياً	مهم جدا	مهم جدا	مهم جدا	مهم جدا	ليس مهما جدا	ليس مهما جدا	موافق بشدة	موافق بشدة	موافق بشدة	موافق بشدة	موافق	موافق	موافق بشدة	موافق بشدة	محايد	غير موافق	كافي	لا	الطبيب الاخصائي;المدونات الإلكترونية/المنتديات الإلكترونية/المواقع غير الحكومية	أعترض نوعاً ما	اوافق نوعاً ما	أعترض نوعاً ما	اوافق نوعاً ما	اوافق	أعترض نوعاً ما	أعترض نوعاً ما	اوافق نوعاً ما	لا	لم أتاخر عن إعطاء اي تطعيم لاسباب غير المرض أو الحساسية	لا	لم أمتنع عن إعطاء اي تطعيم لاسباب غير المرض أو الحساسية	10	غير متأكد
نعم	أنثى	41	شهادة بكالوريوس/ دبلوم مهني	متزوج/ متزوجة	جنسية عربية أخرى	أبوظبي	ربة منزل	نعم، 3 جرعات	لا	3	6 سنوات - 11 سنة	نعم، كلهم لديهم تأمين	نعم، كلهم حصلوا على التطعيمات	غير متأكد	ليس لدي أي مخاوف بشأن تطعيمات الأطفال.	كل 6 أشهر	لا أعرف	مهم جدا	لا أعرف	لا أعرف	مهم جدا	مهم جدا	موافق بشدة	موافق	موافق	موافق	محايد	موافق	موافق	موافق	محايد	محايد	غير كافي	لا	الطبيب العام/ طبيب الأطفال	أعترض نوعاً ما	اوافق	أعترض نوعاً ما	اوافق	اوافق	أعترض نوعاً ما	اوافق	أعترض	لا	عدم التوصية من قبل الطبيب	لا	عدم التوصية من قبل الطبيب	8	لا أوافق
نعم	أنثى	33	شهادة بكالوريوس/ دبلوم مهني	متزوج/ متزوجة	جنسية عربية أخرى	أبوظبي	عامل في القطاع الصحي (طبيب، ممرض، طبيب أسنان، صيدلي، إدارة الرعاية الصحية، إلخ..)	نعم، 3 جرعات	لا	2	سنة - سنتين;3 سنوات - 5 سنوات	نعم، كلهم لديهم تأمين	نعم، كلهم حصلوا على التطعيمات	نعم، كلهم حصلوا على التطعيمات	ليس لدي أي مخاوف بشأن تطعيمات الأطفال.	سنوياً	مهم جدا	مهم جدا	مهم جدا	مهم جدا	مهم جدا	مهم نوعا ما	موافق بشدة	موافق	موافق بشدة	موافق	محايد	موافق	موافق بشدة	موافق	محايد	موافق	جيد	نعم	وحدة صحة الأسرة;المدرسة/الجامعة	اوافق نوعاً ما	اوافق نوعاً ما	اوافق نوعاً ما	اوافق نوعاً ما	اوافق نوعاً ما	اوافق نوعاً ما	اوافق نوعاً ما	أعترض نوعاً ما	لا	لم أتاخر عن إعطاء اي تطعيم لاسباب غير المرض أو الحساسية	لا	لم أمتنع عن إعطاء اي تطعيم لاسباب غير المرض أو الحساسية	9	أوافق
نعم	أنثى	47	شهادة بكالوريوس/ دبلوم مهني	متزوج/ متزوجة	جنسية عربية أخرى	الشارقة	ربة منزل	لا	لا	4 أو أكثر	3 سنوات - 5 سنوات;12 سنة - 18 سنة;19 سنة أو أكبر	لا، لا أحد منهم لديه تأمين	نعم، ولكن البعض منهم فقط حصل على التطعيمات	نعم، ولكن البعض منهم فقط حصل على التطعيمات	لدي مخاوف أخرى بشأن تطعيمات الأطفال.	لا أقوم بزيارة طبيب أطفالي لإجراء الفحوصات الدورية	مهم جدا	مهم جدا	مهم جدا	لا أعرف	ليس مهما على الإطلاق	ليس مهما جدا	موافق	محايد	محايد	محايد	موافق بشدة	غير موافق	محايد	محايد	موافق	موافق	غير كافي	لا	لا أستخدم أي مصادر للحصول على معلومات حول تطعيمات الأطفال.	أعترض نوعاً ما	أعترض نوعاً ما	أعترض نوعاً ما	أعترض نوعاً ما	أعترض نوعاً ما	أعترض نوعاً ما	أعترض نوعاً ما	اوافق نوعاً ما	نعم	النسيان	نعم	أسباب أخرى	6	أوافق
نعم	أنثى	45	شهادة بكالوريوس/ دبلوم مهني	متزوج/ متزوجة	جنسية عربية أخرى	دبي	ربة منزل	نعم، جرعتان	لا	2	19 سنة أو أكبر	لا، لا أحد منهم لديه تأمين	غير متأكد	غير متأكد	ليس لدي أي مخاوف بشأن تطعيمات الأطفال.	سنوياً	مهم جدا	مهم جدا	مهم جدا	مهم جدا	مهم نوعا ما	مهم جدا	موافق بشدة	موافق بشدة	موافق بشدة	موافق بشدة	محايد	موافق	موافق بشدة	موافق	غير موافق	غير موافق	جيد	لا	الطبيب الاخصائي;وحدة صحة الأسرة;المواقع الحكومية (مركز مكافحة الأمراض والوقاية منها، وزارة الصحة، هيئة صحة دبي، دائرة الصحة، منظمة الصحة العالمية، إلى آخره)	أعترض نوعاً ما	أعترض نوعاً ما	اوافق نوعاً ما	اوافق	اوافق	أعترض	اوافق	أعترض نوعاً ما	لا	لم أتاخر عن إعطاء اي تطعيم لاسباب غير المرض أو الحساسية	لا	لم أمتنع عن إعطاء اي تطعيم لاسباب غير المرض أو الحساسية	10	لا أوافق
نعم	أنثى	45	مدرسة ثانوية	متزوج/ متزوجة	جنسية عربية أخرى	أبوظبي	ربة منزل	نعم، جرعتان	لا	1	3 سنوات - 5 سنوات	نعم، ولكن فقط البعض منهم لديه تأمين	نعم، كلهم حصلوا على التطعيمات	لا، لم يحصل أي منهم على التطعيمات	مؤلمة وتسبب الحمى.	سنوياً	مهم جدا	مهم جدا	مهم جدا	مهم جدا	لا أعرف	لا أعرف	موافق	موافق	موافق	موافق	موافق	محايد	موافق	موافق	موافق	موافق	غير كافي	لا	عن طريق الآخرين;وسائل التواصل الاجتماعي	اوافق نوعاً ما	اوافق	اوافق نوعاً ما	اوافق	اوافق	أعترض نوعاً ما	اوافق	اوافق	لا	لم أتاخر عن إعطاء اي تطعيم لاسباب غير المرض أو الحساسية	لا	لم أمتنع عن إعطاء اي تطعيم لاسباب غير المرض أو الحساسية	8	غير متأكد
نعم	أنثى	43	شهادة بكالوريوس/ دبلوم مهني	متزوج/ متزوجة	جنسية عربية أخرى	أبوظبي	ربة منزل	نعم، جرعتان	نعم	3	6 سنوات - 11 سنة;12 سنة - 18 سنة	نعم، كلهم لديهم تأمين	نعم، كلهم حصلوا على التطعيمات	نعم، ولكن البعض منهم فقط حصل على التطعيمات	ليس لدي أي مخاوف بشأن تطعيمات الأطفال.	شهرياً	مهم جدا	لا أعرف	مهم جدا	مهم جدا	مهم جدا	مهم جدا	موافق بشدة	محايد	موافق بشدة	موافق	محايد	محايد	موافق	موافق	موافق بشدة	غير موافق	غير كافي	لا	عن طريق الآخرين;الطبيب الاخصائي	اوافق نوعاً ما	اوافق نوعاً ما	أعترض	اوافق	اوافق	اوافق نوعاً ما	اوافق	اوافق	لا	عدم التوصية من قبل الطبيب	نعم	الخوف من إعطاء التطعيم لطفلك	10	لا أوافق
نعم	أنثى	50	دراسات عليا (ماجستير/ دكتوراه/ إلخ..) أو اعلى	متزوج/ متزوجة	جنسية عربية أخرى	أبوظبي	عامل في مجال آخر غير طبي	نعم، جرعتان	نعم	4 أو أكثر	12 سنة - 18 سنة;19 سنة أو أكبر	نعم، كلهم لديهم تأمين	نعم، كلهم حصلوا على التطعيمات	لا، لم يحصل أي منهم على التطعيمات	المكونات الموجودة في التطعيمات غير آمنة.	كل 6 أشهر	مهم جدا	مهم جدا	مهم جدا	مهم جدا	مهم نوعا ما	مهم نوعا ما	موافق بشدة	موافق بشدة	موافق بشدة	موافق بشدة	محايد	محايد	موافق	موافق	موافق	موافق	كافي	نعم	وحدة صحة الأسرة;المواقع الحكومية (مركز مكافحة الأمراض والوقاية منها، وزارة الصحة، هيئة صحة دبي، دائرة الصحة، منظمة الصحة العالمية، إلى آخره);المدونات الإلكترونية/المنتديات الإلكترونية/المواقع غير الحكومية;وسائل الإعلام (راديو/ تلفزيون/ صحف);المدرسة/الجامعة	اوافق	اوافق	أعترض نوعاً ما	اوافق	اوافق	اوافق نوعاً ما	اوافق	اوافق	نعم	أسباب أخرى	لا	أسباب أخرى	10	لا أوافق
نعم	أنثى	33	مدرسة ثانوية	متزوج/ متزوجة	جنسية عربية أخرى	عجمان	ربة منزل	نعم، جرعتان	لا	4 أو أكثر	12 سنة - 18 سنة	لا، لا أحد منهم لديه تأمين	نعم، كلهم حصلوا على التطعيمات	لا، لم يحصل أي منهم على التطعيمات	لدي مخاوف أخرى بشأن تطعيمات الأطفال.	سنوياً	مهم جدا	مهم جدا	مهم جدا	مهم نوعا ما	ليس مهما على الإطلاق	لا أعرف	موافق بشدة	موافق بشدة	موافق بشدة	موافق بشدة	موافق بشدة	موافق	موافق	موافق	موافق	موافق	جيد	لا	الطبيب العام/ طبيب الأطفال	اوافق نوعاً ما	اوافق نوعاً ما	اوافق نوعاً ما	اوافق	اوافق	اوافق نوعاً ما	اوافق نوعاً ما	اوافق نوعاً ما	لا	القلق من الآثار الجانبية	لا	لم أمتنع عن إعطاء اي تطعيم لاسباب غير المرض أو الحساسية	10	أوافق
نعم	أنثى	40	شهادة بكالوريوس/ دبلوم مهني	متزوج/ متزوجة	جنسية عربية أخرى	أبوظبي	عامل في مجال آخر غير طبي	نعم، جرعتان	لا	4 أو أكثر	سنة - سنتين;3 سنوات - 5 سنوات;12 سنة - 18 سنة	نعم، ولكن فقط البعض منهم لديه تأمين	نعم، كلهم حصلوا على التطعيمات	نعم، ولكن البعض منهم فقط حصل على التطعيمات	لدي مخاوف أخرى بشأن تطعيمات الأطفال.	ٌٌغير ذلك	مهم نوعا ما	مهم جدا	مهم نوعا ما	مهم نوعا ما	ليس مهما جدا	ليس مهما على الإطلاق	موافق	موافق	موافق	موافق	محايد	موافق	موافق	موافق بشدة	موافق	موافق	كافي	نعم	الطبيب العام/ طبيب الأطفال;وحدة صحة الأسرة;المواقع الحكومية (مركز مكافحة الأمراض والوقاية منها، وزارة الصحة، هيئة صحة دبي، دائرة الصحة، منظمة الصحة العالمية، إلى آخره);المدونات الإلكترونية/المنتديات الإلكترونية/المواقع غير الحكومية	أعترض نوعاً ما	اوافق	اوافق نوعاً ما	اوافق	اوافق	أعترض نوعاً ما	اوافق نوعاً ما	اوافق نوعاً ما	لا	لم أتاخر عن إعطاء اي تطعيم لاسباب غير المرض أو الحساسية	لا	لم أمتنع عن إعطاء اي تطعيم لاسباب غير المرض أو الحساسية	7	غير متأكد
نعم	أنثى	30	شهادة بكالوريوس/ دبلوم مهني	متزوج/ متزوجة	جنسية عربية أخرى	أبوظبي	ربة منزل	نعم، جرعتان	لا	2	3 سنوات - 5 سنوات;6 سنوات - 11 سنة	نعم، كلهم لديهم تأمين	نعم، كلهم حصلوا على التطعيمات	لا، لم يحصل أي منهم على التطعيمات	ليس لدي أي مخاوف بشأن تطعيمات الأطفال.	سنوياً	مهم جدا	مهم جدا	مهم جدا	مهم جدا	مهم جدا	ليس مهما جدا	موافق بشدة	موافق	موافق	موافق	موافق بشدة	موافق	موافق	موافق	غير موافق	موافق	كافي	نعم	المدرسة/الجامعة	اوافق	اوافق نوعاً ما	اوافق	اوافق نوعاً ما	اوافق	أعترض نوعاً ما	اوافق نوعاً ما	اوافق نوعاً ما	لا	أسباب أخرى	لا	لم أمتنع عن إعطاء اي تطعيم لاسباب غير المرض أو الحساسية	5	غير متأكد
نعم	أنثى	40	دراسات عليا (ماجستير/ دكتوراه/ إلخ..) أو اعلى	متزوج/ متزوجة	جنسية عربية أخرى	الشارقة	عامل في القطاع الصحي (طبيب، ممرض، طبيب أسنان، صيدلي، إدارة الرعاية الصحية، إلخ..)	نعم، 3 جرعات	لا	2	3 سنوات - 5 سنوات;6 سنوات - 11 سنة	نعم، كلهم لديهم تأمين	نعم، كلهم حصلوا على التطعيمات	لا، لم يحصل أي منهم على التطعيمات	لدي مخاوف أخرى بشأن تطعيمات الأطفال.	لا أقوم بزيارة طبيب أطفالي لإجراء الفحوصات الدورية	مهم جدا	مهم جدا	مهم جدا	مهم جدا	لا أعرف	ليس مهما جدا	موافق	موافق	موافق	موافق	موافق	موافق	موافق	محايد	موافق	محايد	ممتاز	نعم	الطبيب العام/ طبيب الأطفال;المواقع الحكومية (مركز مكافحة الأمراض والوقاية منها، وزارة الصحة، هيئة صحة دبي، دائرة الصحة، منظمة الصحة العالمية، إلى آخره)	اوافق نوعاً ما	اوافق نوعاً ما	اوافق نوعاً ما	اوافق	اوافق نوعاً ما	اوافق نوعاً ما	اوافق نوعاً ما	اوافق نوعاً ما	لا	لم أتاخر عن إعطاء اي تطعيم لاسباب غير المرض أو الحساسية	لا	لم أمتنع عن إعطاء اي تطعيم لاسباب غير المرض أو الحساسية	5	لا أوافق
نعم	ذكر	45	دراسات عليا (ماجستير/ دكتوراه/ إلخ..) أو اعلى	متزوج/ متزوجة	جنسية عربية أخرى	أبوظبي	عامل في القطاع الصحي (طبيب، ممرض، طبيب أسنان، صيدلي، إدارة الرعاية الصحية، إلخ..)	نعم، 4 جرعات أو أكثر	نعم	2	12 سنة - 18 سنة	نعم، كلهم لديهم تأمين	نعم، كلهم حصلوا على التطعيمات	نعم، كلهم حصلوا على التطعيمات	ليس لدي أي مخاوف بشأن تطعيمات الأطفال.	كل 6 أشهر	مهم جدا	مهم جدا	مهم جدا	مهم جدا	مهم جدا	مهم جدا	موافق بشدة	موافق بشدة	موافق بشدة	موافق بشدة	غير موافق بشدة	موافق بشدة	موافق بشدة	موافق بشدة	غير موافق بشدة	غير موافق بشدة	ممتاز	نعم	الطبيب العام/ طبيب الأطفال;المدونات الإلكترونية/المنتديات الإلكترونية/المواقع غير الحكومية;وسائل الإعلام (راديو/ تلفزيون/ صحف)	اوافق	اوافق	اوافق نوعاً ما	اوافق	اوافق	اوافق نوعاً ما	اوافق	أعترض	لا	لم أتاخر عن إعطاء اي تطعيم لاسباب غير المرض أو الحساسية	لا	لم أمتنع عن إعطاء اي تطعيم لاسباب غير المرض أو الحساسية	10	لا أوافق بشدة
نعم	أنثى	45	مدرسة إعدادية أو أقل	متزوج/ متزوجة	جنسية عربية أخرى	أبوظبي	ربة منزل	نعم، جرعتان	لا	4 أو أكثر	19 سنة أو أكبر	نعم، كلهم لديهم تأمين	نعم، كلهم حصلوا على التطعيمات	نعم، ولكن البعض منهم فقط حصل على التطعيمات	قد تسبب التطعيمات أمراضًا مزمنة (مثل مرض السكري والربو).	لا أقوم بزيارة طبيب أطفالي لإجراء الفحوصات الدورية	مهم جدا	مهم جدا	مهم جدا	مهم جدا	مهم نوعا ما	ليس مهما جدا	موافق	موافق	موافق	موافق	محايد	محايد	موافق	موافق بشدة	محايد	محايد	كافي	نعم	الطبيب الاخصائي	اوافق نوعاً ما	اوافق	اوافق نوعاً ما	اوافق	اوافق	أعترض نوعاً ما	اوافق	اوافق نوعاً ما	لا أعرف	أسباب أخرى	لا أعرف	أسباب أخرى	8	غير متأكد
نعم	أنثى	50	شهادة بكالوريوس/ دبلوم مهني	متزوج/ متزوجة	جنسية عربية أخرى	أبوظبي	عامل في مجال آخر غير طبي	نعم، جرعتان	لا	1	12 سنة - 18 سنة	نعم، كلهم لديهم تأمين	نعم، كلهم حصلوا على التطعيمات	نعم، ولكن البعض منهم فقط حصل على التطعيمات	لدي مخاوف أخرى بشأن تطعيمات الأطفال.	سنوياً	مهم جدا	مهم جدا	مهم جدا	مهم جدا	مهم جدا	مهم جدا	موافق بشدة	موافق	موافق	موافق بشدة	محايد	محايد	موافق	موافق	محايد	غير موافق	جيد	نعم	وحدة صحة الأسرة	اوافق نوعاً ما	اوافق نوعاً ما	اوافق نوعاً ما	اوافق	اوافق	أعترض نوعاً ما	اوافق	اوافق نوعاً ما	لا	لم أتاخر عن إعطاء اي تطعيم لاسباب غير المرض أو الحساسية	لا	لم أمتنع عن إعطاء اي تطعيم لاسباب غير المرض أو الحساسية	10	غير متأكد
نعم	أنثى	45	شهادة بكالوريوس/ دبلوم مهني	متزوج/ متزوجة	جنسية عربية أخرى	أبوظبي	ربة منزل	نعم، 3 جرعات	لا	4 أو أكثر	12 سنة - 18 سنة;19 سنة أو أكبر	نعم، ولكن فقط البعض منهم لديه تأمين	نعم، كلهم حصلوا على التطعيمات	نعم، كلهم حصلوا على التطعيمات	المكونات الموجودة في التطعيمات غير آمنة.	كل 3 أشهر	مهم جدا	مهم جدا	مهم جدا	مهم نوعا ما	مهم نوعا ما	مهم نوعا ما	موافق	موافق	موافق	موافق	موافق	موافق	موافق	موافق	موافق	غير موافق	كافي	لا	الطبيب الاخصائي;المواقع الحكومية (مركز مكافحة الأمراض والوقاية منها، وزارة الصحة، هيئة صحة دبي، دائرة الصحة، منظمة الصحة العالمية، إلى آخره)	أعترض	اوافق نوعاً ما	اوافق	اوافق	اوافق	أعترض نوعاً ما	اوافق نوعاً ما	أعترض	لا	لم أتاخر عن إعطاء اي تطعيم لاسباب غير المرض أو الحساسية	لا	لم أمتنع عن إعطاء اي تطعيم لاسباب غير المرض أو الحساسية	7	أوافق
نعم	أنثى	34	شهادة بكالوريوس/ دبلوم مهني	متزوج/ متزوجة	جنسية عربية أخرى	أبوظبي	ربة منزل	نعم، جرعتان	لا	2	6 سنوات - 11 سنة	نعم، كلهم لديهم تأمين	نعم، كلهم حصلوا على التطعيمات	لا، لم يحصل أي منهم على التطعيمات	ليس لدي أي مخاوف بشأن تطعيمات الأطفال.	لا أقوم بزيارة طبيب أطفالي لإجراء الفحوصات الدورية	مهم جدا	مهم جدا	مهم جدا	مهم نوعا ما	ليس مهما جدا	ليس مهما جدا	موافق	موافق	موافق	موافق	محايد	موافق	موافق	موافق	محايد	موافق بشدة	غير كافي	لا	الطبيب العام/ طبيب الأطفال	أعترض نوعاً ما	اوافق نوعاً ما	أعترض نوعاً ما	أعترض نوعاً ما	أعترض نوعاً ما	أعترض نوعاً ما	اوافق نوعاً ما	أعترض نوعاً ما	نعم	أسباب أخرى	لا	لم أمتنع عن إعطاء اي تطعيم لاسباب غير المرض أو الحساسية	7	غير متأكد
نعم	أنثى	25	شهادة بكالوريوس/ دبلوم مهني	متزوج/ متزوجة	جنسية عربية أخرى	الشارقة	ربة منزل	لا	لا	1	1 - 11 شهر	لا، لا أحد منهم لديه تأمين	نعم، كلهم حصلوا على التطعيمات	لا، لم يحصل أي منهم على التطعيمات	مؤلمة وتسبب الحمى.	لا أقوم بزيارة طبيب أطفالي لإجراء الفحوصات الدورية	مهم جدا	مهم جدا	مهم جدا	لا أعرف	مهم نوعا ما	مهم جدا	موافق بشدة	موافق بشدة	موافق بشدة	موافق بشدة	محايد	موافق	موافق بشدة	موافق	محايد	محايد	غير كافي	لا	عن طريق الآخرين	أعترض نوعاً ما	اوافق	اوافق	اوافق	اوافق	اوافق نوعاً ما	اوافق	اوافق نوعاً ما	لا أعرف	أسباب أخرى	لا	لم أمتنع عن إعطاء اي تطعيم لاسباب غير المرض أو الحساسية	5	غير متأكد
نعم	أنثى	59	دراسات عليا (ماجستير/ دكتوراه/ إلخ..) أو اعلى	متزوج/ متزوجة	جنسية عربية أخرى	الشارقة	عامل في مجال آخر غير طبي	نعم، 3 جرعات	نعم	4 أو أكثر	19 سنة أو أكبر	نعم، كلهم لديهم تأمين	نعم، كلهم حصلوا على التطعيمات	نعم، ولكن البعض منهم فقط حصل على التطعيمات	مؤلمة وتسبب الحمى.;يعطى الكثير من التطعيمات في زيارة واحدة للطبيب.	لا أقوم بزيارة طبيب أطفالي لإجراء الفحوصات الدورية	مهم جدا	مهم جدا	مهم جدا	مهم جدا	مهم جدا	مهم جدا	موافق بشدة	موافق	موافق بشدة	موافق بشدة	موافق	موافق	موافق	موافق	محايد	غير موافق	كافي	لا	الطبيب العام/ طبيب الأطفال;المواقع الحكومية (مركز مكافحة الأمراض والوقاية منها، وزارة الصحة، هيئة صحة دبي، دائرة الصحة، منظمة الصحة العالمية، إلى آخره);وسائل الإعلام (راديو/ تلفزيون/ صحف);وسائل التواصل الاجتماعي	اوافق نوعاً ما	اوافق نوعاً ما	اوافق نوعاً ما	اوافق نوعاً ما	اوافق	اوافق	اوافق نوعاً ما	اوافق نوعاً ما	لا أعرف	لم أتاخر عن إعطاء اي تطعيم لاسباب غير المرض أو الحساسية	لا	لم أمتنع عن إعطاء اي تطعيم لاسباب غير المرض أو الحساسية	10	لا أوافق
نعم	أنثى	40	شهادة بكالوريوس/ دبلوم مهني	متزوج/ متزوجة	جنسية عربية أخرى	أبوظبي	عامل في مجال آخر غير طبي	نعم، 3 جرعات	لا	2	12 سنة - 18 سنة	نعم، كلهم لديهم تأمين	نعم، كلهم حصلوا على التطعيمات	نعم، كلهم حصلوا على التطعيمات	ليس لدي أي مخاوف بشأن تطعيمات الأطفال.	سنوياً	مهم جدا	مهم جدا	مهم جدا	مهم جدا	مهم نوعا ما	مهم نوعا ما	موافق بشدة	موافق بشدة	موافق بشدة	موافق بشدة	محايد	موافق بشدة	موافق	موافق	موافق	موافق	جيد	نعم	الطبيب العام/ طبيب الأطفال;وسائل الإعلام (راديو/ تلفزيون/ صحف)	اوافق نوعاً ما	اوافق	أعترض نوعاً ما	اوافق	اوافق نوعاً ما	اوافق نوعاً ما	اوافق	اوافق	لا	أسباب أخرى	لا	لم أمتنع عن إعطاء اي تطعيم لاسباب غير المرض أو الحساسية	10	لا أوافق
نعم	أنثى	40	مدرسة ثانوية	متزوج/ متزوجة	جنسية عربية أخرى	أبوظبي	ربة منزل	نعم، 3 جرعات	لا	4 أو أكثر	3 سنوات - 5 سنوات;12 سنة - 18 سنة;19 سنة أو أكبر	نعم، كلهم لديهم تأمين	نعم، كلهم حصلوا على التطعيمات	نعم، كلهم حصلوا على التطعيمات	مؤلمة وتسبب الحمى.	ٌٌغير ذلك	مهم جدا	مهم جدا	مهم جدا	مهم نوعا ما	مهم جدا	مهم نوعا ما	موافق بشدة	موافق بشدة	موافق بشدة	موافق بشدة	موافق	موافق بشدة	موافق بشدة	موافق بشدة	موافق	موافق	جيد	نعم	الطبيب العام/ طبيب الأطفال;الطبيب الاخصائي;وحدة صحة الأسرة	اوافق نوعاً ما	اوافق	اوافق نوعاً ما	اوافق	اوافق	اوافق نوعاً ما	اوافق	اوافق	لا	لم أتاخر عن إعطاء اي تطعيم لاسباب غير المرض أو الحساسية	لا	لم أمتنع عن إعطاء اي تطعيم لاسباب غير المرض أو الحساسية	10	غير متأكد
نعم	أنثى	43	دراسات عليا (ماجستير/ دكتوراه/ إلخ..) أو اعلى	متزوج/ متزوجة	جنسية غير عربية	أبوظبي	عامل في مجال آخر غير طبي	نعم، 3 جرعات	لا	4 أو أكثر	3 سنوات - 5 سنوات;6 سنوات - 11 سنة;12 سنة - 18 سنة	نعم، كلهم لديهم تأمين	نعم، كلهم حصلوا على التطعيمات	لا، لم يحصل أي منهم على التطعيمات	مؤلمة وتسبب الحمى.	ٌٌغير ذلك	مهم جدا	مهم جدا	مهم جدا	مهم جدا	مهم جدا	ليس مهما جدا	موافق بشدة	موافق بشدة	موافق بشدة	موافق بشدة	غير موافق	موافق بشدة	موافق بشدة	موافق	موافق	موافق	كافي	نعم	الطبيب العام/ طبيب الأطفال	أعترض نوعاً ما	أعترض نوعاً ما	اوافق نوعاً ما	اوافق	اوافق	أعترض نوعاً ما	اوافق نوعاً ما	أعترض نوعاً ما	نعم	النسيان	لا	لم أمتنع عن إعطاء اي تطعيم لاسباب غير المرض أو الحساسية	10	لا أوافق
نعم	أنثى	35	شهادة بكالوريوس/ دبلوم مهني	متزوج/ متزوجة	جنسية عربية أخرى	أبوظبي	عامل في مجال آخر غير طبي	نعم، جرعتان	لا	4 أو أكثر	1 - 11 شهر;6 سنوات - 11 سنة;12 سنة - 18 سنة	نعم، ولكن فقط البعض منهم لديه تأمين	نعم، كلهم حصلوا على التطعيمات	لا، لم يحصل أي منهم على التطعيمات	مؤلمة وتسبب الحمى.;ليس لدي أي مخاوف بشأن تطعيمات الأطفال.	سنوياً	مهم جدا	مهم جدا	مهم جدا	مهم جدا	مهم نوعا ما	مهم نوعا ما	موافق بشدة	موافق بشدة	موافق	موافق	محايد	موافق	موافق	موافق	غير موافق	غير موافق	كافي	نعم	الطبيب العام/ طبيب الأطفال;المدونات الإلكترونية/المنتديات الإلكترونية/المواقع غير الحكومية;وسائل التواصل الاجتماعي	اوافق	اوافق	اوافق	اوافق	اوافق	اوافق نوعاً ما	اوافق نوعاً ما	اوافق نوعاً ما	لا	لم أتاخر عن إعطاء اي تطعيم لاسباب غير المرض أو الحساسية	لا	لم أمتنع عن إعطاء اي تطعيم لاسباب غير المرض أو الحساسية	8	غير متأكد
نعم	أنثى	21	شهادة بكالوريوس/ دبلوم مهني	متزوج/ متزوجة	جنسية عربية أخرى	أبوظبي	ربة منزل	نعم، 3 جرعات	نعم	2	12 سنة - 18 سنة	نعم، كلهم لديهم تأمين	نعم، كلهم حصلوا على التطعيمات	نعم، كلهم حصلوا على التطعيمات	تُعطى التطعيمات للأطفال للوقاية من الأمراض غير الخطيرة.;تُعطى التطعيمات للأطفال للوقاية من الأمراض التي من غير المحتمل أن يصابوا بها.;قد تسبب التطعيمات أمراضًا مزمنة (مثل مرض السكري والربو).	سنوياً	لا أعرف	لا أعرف	لا أعرف	لا أعرف	مهم جدا	مهم جدا	موافق	موافق	موافق	موافق	موافق	موافق بشدة	موافق	موافق	موافق	موافق	جيد	نعم	الطبيب العام/ طبيب الأطفال;الطبيب الاخصائي	اوافق نوعاً ما	اوافق نوعاً ما	اوافق نوعاً ما	اوافق نوعاً ما	اوافق نوعاً ما	اوافق نوعاً ما	اوافق نوعاً ما	اوافق نوعاً ما	لا	لم أتاخر عن إعطاء اي تطعيم لاسباب غير المرض أو الحساسية	لا	لم أمتنع عن إعطاء اي تطعيم لاسباب غير المرض أو الحساسية	7	غير متأكد
نعم	أنثى	47	شهادة بكالوريوس/ دبلوم مهني	متزوج/ متزوجة	جنسية عربية أخرى	أبوظبي	عامل في مجال آخر غير طبي	نعم، 3 جرعات	لا	1	19 سنة أو أكبر	نعم، كلهم لديهم تأمين	نعم، كلهم حصلوا على التطعيمات	لا، لم يحصل أي منهم على التطعيمات	مؤلمة وتسبب الحمى.	سنوياً	مهم جدا	مهم جدا	مهم جدا	مهم جدا	مهم جدا	مهم جدا	موافق بشدة	موافق بشدة	موافق بشدة	موافق بشدة	محايد	موافق بشدة	موافق بشدة	موافق بشدة	محايد	غير موافق	كافي	نعم	الطبيب العام/ طبيب الأطفال;الطبيب الاخصائي;وسائل الإعلام (راديو/ تلفزيون/ صحف);وسائل التواصل الاجتماعي	اوافق نوعاً ما	اوافق	اوافق نوعاً ما	اوافق	اوافق نوعاً ما	اوافق نوعاً ما	اوافق نوعاً ما	اوافق نوعاً ما	لا	لم أتاخر عن إعطاء اي تطعيم لاسباب غير المرض أو الحساسية	لا	لم أمتنع عن إعطاء اي تطعيم لاسباب غير المرض أو الحساسية	10	لا أوافق
نعم	أنثى	32	شهادة بكالوريوس/ دبلوم مهني	متزوج/ متزوجة	جنسية عربية أخرى	أبوظبي	عامل في مجال آخر غير طبي	نعم، جرعتان	لا	2	1 - 11 شهر;سنة - سنتين	نعم، كلهم لديهم تأمين	نعم، كلهم حصلوا على التطعيمات	لا، لم يحصل أي منهم على التطعيمات	مؤلمة وتسبب الحمى.;ليس لدي أي مخاوف بشأن تطعيمات الأطفال.	كل 3 أشهر	مهم جدا	مهم جدا	مهم جدا	مهم جدا	مهم جدا	مهم جدا	موافق بشدة	موافق بشدة	موافق بشدة	موافق بشدة	موافق بشدة	موافق بشدة	موافق بشدة	موافق بشدة	محايد	موافق	كافي	نعم	الطبيب العام/ طبيب الأطفال	اوافق نوعاً ما	اوافق نوعاً ما	اوافق نوعاً ما	اوافق	اوافق	اوافق نوعاً ما	اوافق	اوافق نوعاً ما	لا	لم أتاخر عن إعطاء اي تطعيم لاسباب غير المرض أو الحساسية	لا	لم أمتنع عن إعطاء اي تطعيم لاسباب غير المرض أو الحساسية	10	غير متأكد
نعم	أنثى	53	شهادة بكالوريوس/ دبلوم مهني	أرمل/ أرملة	مواطن إماراتي	أبوظبي	ربة منزل	نعم، 3 جرعات	نعم	4 أو أكثر	3 سنوات - 5 سنوات	نعم، كلهم لديهم تأمين	نعم، كلهم حصلوا على التطعيمات	نعم، كلهم حصلوا على التطعيمات	مؤلمة وتسبب الحمى.	كل 3 أشهر	مهم جدا	مهم جدا	مهم جدا	مهم جدا	مهم جدا	مهم نوعا ما	موافق بشدة	موافق بشدة	موافق	موافق بشدة	محايد	موافق	موافق	موافق	محايد	غير موافق	كافي	نعم	الطبيب العام/ طبيب الأطفال;الطبيب الاخصائي;المدونات الإلكترونية/المنتديات الإلكترونية/المواقع غير الحكومية	اوافق نوعاً ما	اوافق نوعاً ما	اوافق	اوافق	اوافق	أعترض نوعاً ما	اوافق	أعترض	لا	لم أتاخر عن إعطاء اي تطعيم لاسباب غير المرض أو الحساسية	لا	لم أمتنع عن إعطاء اي تطعيم لاسباب غير المرض أو الحساسية	10	لا أوافق
نعم	أنثى	35	شهادة بكالوريوس/ دبلوم مهني	متزوج/ متزوجة	جنسية عربية أخرى	الشارقة	ربة منزل	نعم، جرعتان	لا	4 أو أكثر	3 سنوات - 5 سنوات;6 سنوات - 11 سنة;12 سنة - 18 سنة	نعم، كلهم لديهم تأمين	نعم، كلهم حصلوا على التطعيمات	نعم، ولكن البعض منهم فقط حصل على التطعيمات	ليس لدي أي مخاوف بشأن تطعيمات الأطفال.	لا أقوم بزيارة طبيب أطفالي لإجراء الفحوصات الدورية	مهم جدا	مهم جدا	مهم جدا	مهم جدا	مهم جدا	ليس مهما على الإطلاق	موافق بشدة	محايد	محايد	موافق	محايد	موافق	موافق	محايد	موافق	موافق	غير كافي	لا	عن طريق الآخرين	اوافق	اوافق	اوافق	اوافق	اوافق	اوافق	اوافق	اوافق	لا أعرف	أسباب أخرى	لا أعرف	أسباب أخرى	8	أوافق
نعم	أنثى	33	مدرسة ثانوية	متزوج/ متزوجة	جنسية عربية أخرى	أبوظبي	ربة منزل	نعم، جرعتان	لا	3	3 سنوات - 5 سنوات;6 سنوات - 11 سنة	نعم، كلهم لديهم تأمين	نعم، كلهم حصلوا على التطعيمات	لا، لم يحصل أي منهم على التطعيمات	ليس لدي أي مخاوف بشأن تطعيمات الأطفال.	ٌٌغير ذلك	مهم جدا	مهم جدا	مهم جدا	لا أعرف	مهم جدا	مهم نوعا ما	موافق بشدة	موافق بشدة	موافق بشدة	موافق بشدة	محايد	موافق بشدة	موافق بشدة	موافق بشدة	غير موافق بشدة	غير موافق بشدة	جيد	لا	المواقع الحكومية (مركز مكافحة الأمراض والوقاية منها، وزارة الصحة، هيئة صحة دبي، دائرة الصحة، منظمة الصحة العالمية، إلى آخره)	أعترض	اوافق	أعترض نوعاً ما	اوافق	اوافق	أعترض	اوافق نوعاً ما	اوافق	لا	لم أتاخر عن إعطاء اي تطعيم لاسباب غير المرض أو الحساسية	لا	لم أمتنع عن إعطاء اي تطعيم لاسباب غير المرض أو الحساسية	10	لا أوافق
نعم	أنثى	43	شهادة بكالوريوس/ دبلوم مهني	متزوج/ متزوجة	جنسية عربية أخرى	أبوظبي	عامل في مجال آخر غير طبي	نعم، 4 جرعات أو أكثر	لا	4 أو أكثر	12 سنة - 18 سنة	نعم، كلهم لديهم تأمين	نعم، كلهم حصلوا على التطعيمات	غير متأكد	مؤلمة وتسبب الحمى.;تُعطى التطعيمات للأطفال للوقاية من الأمراض التي من غير المحتمل أن يصابوا بها.;ليس لدي أي مخاوف بشأن تطعيمات الأطفال.	لا أقوم بزيارة طبيب أطفالي لإجراء الفحوصات الدورية	مهم جدا	مهم جدا	مهم جدا	لا أعرف	مهم نوعا ما	مهم نوعا ما	موافق بشدة	موافق بشدة	موافق بشدة	موافق	موافق	محايد	موافق	موافق	محايد	محايد	كافي	لا	الطبيب العام/ طبيب الأطفال	اوافق	اوافق نوعاً ما	اوافق نوعاً ما	اوافق	اوافق	أعترض نوعاً ما	اوافق	اوافق نوعاً ما	نعم	النسيان	لا	النسيان	9	غير متأكد
نعم	أنثى	42	شهادة بكالوريوس/ دبلوم مهني	متزوج/ متزوجة	جنسية عربية أخرى	أبوظبي	ربة منزل	نعم، 3 جرعات	نعم	4 أو أكثر	6 سنوات - 11 سنة;12 سنة - 18 سنة;19 سنة أو أكبر	نعم، كلهم لديهم تأمين	نعم، كلهم حصلوا على التطعيمات	لا، لم يحصل أي منهم على التطعيمات	ليس لدي أي مخاوف بشأن تطعيمات الأطفال.	سنوياً	مهم جدا	مهم جدا	مهم نوعا ما	مهم جدا	مهم جدا	مهم نوعا ما	موافق بشدة	موافق	موافق بشدة	موافق بشدة	غير موافق	موافق بشدة	موافق بشدة	موافق بشدة	غير موافق	غير موافق	ممتاز	نعم	الطبيب العام/ طبيب الأطفال;الطبيب الاخصائي;المواقع الحكومية (مركز مكافحة الأمراض والوقاية منها، وزارة الصحة، هيئة صحة دبي، دائرة الصحة، منظمة الصحة العالمية، إلى آخره);المدرسة/الجامعة	اوافق نوعاً ما	اوافق	اوافق نوعاً ما	اوافق	اوافق	أعترض نوعاً ما	اوافق	اوافق نوعاً ما	لا	لم أتاخر عن إعطاء اي تطعيم لاسباب غير المرض أو الحساسية	لا	لم أمتنع عن إعطاء اي تطعيم لاسباب غير المرض أو الحساسية	10	لا أوافق
نعم	أنثى	34	شهادة بكالوريوس/ دبلوم مهني	متزوج/ متزوجة	جنسية عربية أخرى	الشارقة	ربة منزل	نعم، جرعة واحدة	لا	3	6 سنوات - 11 سنة	لا، لا أحد منهم لديه تأمين	نعم، كلهم حصلوا على التطعيمات	لا، لم يحصل أي منهم على التطعيمات	ليس لدي أي مخاوف بشأن تطعيمات الأطفال.	لا أقوم بزيارة طبيب أطفالي لإجراء الفحوصات الدورية	مهم جدا	مهم جدا	مهم جدا	مهم جدا	لا أعرف	مهم جدا	موافق بشدة	موافق بشدة	موافق بشدة	موافق بشدة	محايد	موافق	موافق بشدة	موافق	محايد	محايد	ضعيف	لا	لا أستخدم أي مصادر للحصول على معلومات حول تطعيمات الأطفال.	اوافق نوعاً ما	اوافق	اوافق	اوافق	اوافق	أعترض نوعاً ما	اوافق	أعترض نوعاً ما	لا	لم أتاخر عن إعطاء اي تطعيم لاسباب غير المرض أو الحساسية	لا	لم أمتنع عن إعطاء اي تطعيم لاسباب غير المرض أو الحساسية	10	لا أوافق
نعم	أنثى	48	شهادة بكالوريوس/ دبلوم مهني	متزوج/ متزوجة	جنسية عربية أخرى	أبوظبي	ربة منزل	نعم، 3 جرعات	لا	1	12 سنة - 18 سنة	نعم، كلهم لديهم تأمين	نعم، كلهم حصلوا على التطعيمات	لا، لم يحصل أي منهم على التطعيمات	ليس لدي أي مخاوف بشأن تطعيمات الأطفال.	لا أقوم بزيارة طبيب أطفالي لإجراء الفحوصات الدورية	مهم جدا	مهم جدا	مهم جدا	مهم جدا	ليس مهما جدا	مهم جدا	موافق بشدة	موافق بشدة	موافق بشدة	موافق بشدة	محايد	موافق بشدة	موافق بشدة	موافق بشدة	محايد	موافق بشدة	جيد	نعم	عن طريق الآخرين;الطبيب العام/ طبيب الأطفال;الطبيب الاخصائي;وحدة صحة الأسرة;مصادر آخرى	اوافق نوعاً ما	اوافق	اوافق	اوافق	اوافق	اوافق	اوافق	اوافق نوعاً ما	لا	لم أتاخر عن إعطاء اي تطعيم لاسباب غير المرض أو الحساسية	لا	لم أمتنع عن إعطاء اي تطعيم لاسباب غير المرض أو الحساسية	10	لا أوافق
نعم	أنثى	54	مدرسة ثانوية	متزوج/ متزوجة	جنسية عربية أخرى	دبي	ربة منزل	نعم، جرعتان	لا	3	12 سنة - 18 سنة	نعم، كلهم لديهم تأمين	نعم، كلهم حصلوا على التطعيمات	غير متأكد	المكونات الموجودة في التطعيمات غير آمنة.	كل 6 أشهر	مهم جدا	مهم جدا	مهم جدا	مهم جدا	لا أعرف	ليس مهما جدا	موافق	موافق	موافق	موافق	محايد	محايد	محايد	موافق	موافق بشدة	محايد	كافي	نعم	وحدة صحة الأسرة	أعترض	اوافق نوعاً ما	أعترض	اوافق	اوافق	أعترض	اوافق	اوافق نوعاً ما	لا	القلق من الآثار الجانبية	لا أعرف	القلق من الآثار الجانبية	8	لا أوافق
نعم	أنثى	41	شهادة بكالوريوس/ دبلوم مهني	متزوج/ متزوجة	جنسية عربية أخرى	أبوظبي	ربة منزل	نعم، 3 جرعات	لا	4 أو أكثر	3 سنوات - 5 سنوات;6 سنوات - 11 سنة	نعم، كلهم لديهم تأمين	نعم، كلهم حصلوا على التطعيمات	لا، لم يحصل أي منهم على التطعيمات	قد تسبب التطعيمات صعوبات في التعلم (مثل التوحد).;المكونات الموجودة في التطعيمات غير آمنة.;قد تسبب التطعيمات أمراضًا مزمنة (مثل مرض السكري والربو).	سنوياً	مهم نوعا ما	مهم نوعا ما	ليس مهما جدا	ليس مهما جدا	ليس مهما على الإطلاق	ليس مهما على الإطلاق	غير موافق بشدة	موافق	غير موافق	غير موافق	موافق بشدة	غير موافق	غير موافق	موافق	موافق بشدة	موافق بشدة	ممتاز	نعم	المدونات الإلكترونية/المنتديات الإلكترونية/المواقع غير الحكومية;وسائل الإعلام (راديو/ تلفزيون/ صحف);وسائل التواصل الاجتماعي	اوافق	اوافق نوعاً ما	اوافق نوعاً ما	اوافق نوعاً ما	اوافق نوعاً ما	اوافق	اوافق نوعاً ما	اوافق	نعم	لم أتاخر عن إعطاء اي تطعيم لاسباب غير المرض أو الحساسية;الخوف من إعطاء التطعيم لطفلك	لا	لم أمتنع عن إعطاء اي تطعيم لاسباب غير المرض أو الحساسية	0	أوافق بشدة
نعم	أنثى	40	مدرسة ثانوية	متزوج/ متزوجة	جنسية عربية أخرى	أبوظبي	ربة منزل	نعم، جرعتان	لا	4 أو أكثر	19 سنة أو أكبر	نعم، ولكن فقط البعض منهم لديه تأمين	نعم، كلهم حصلوا على التطعيمات	لا، لم يحصل أي منهم على التطعيمات	ليس لدي أي مخاوف بشأن تطعيمات الأطفال.	كل 6 أشهر	مهم نوعا ما	مهم جدا	مهم جدا	مهم جدا	مهم جدا	مهم نوعا ما	موافق بشدة	موافق	موافق	موافق بشدة	محايد	موافق	موافق	موافق بشدة	موافق	محايد	جيد	نعم	الطبيب العام/ طبيب الأطفال	أعترض نوعاً ما	اوافق	اوافق نوعاً ما	اوافق	اوافق نوعاً ما	أعترض نوعاً ما	اوافق	أعترض نوعاً ما	لا	لم أتاخر عن إعطاء اي تطعيم لاسباب غير المرض أو الحساسية	لا	لم أمتنع عن إعطاء اي تطعيم لاسباب غير المرض أو الحساسية	9	غير متأكد
نعم	أنثى	25	شهادة بكالوريوس/ دبلوم مهني	متزوج/ متزوجة	جنسية عربية أخرى	أبوظبي	عامل في مجال آخر غير طبي	لا	نعم	1	سنة - سنتين	نعم، كلهم لديهم تأمين	نعم، كلهم حصلوا على التطعيمات	نعم، كلهم حصلوا على التطعيمات	ليس لدي أي مخاوف بشأن تطعيمات الأطفال.	كل 6 أشهر	مهم جدا	مهم جدا	مهم جدا	مهم جدا	مهم نوعا ما	مهم جدا	موافق بشدة	موافق بشدة	موافق بشدة	موافق	موافق	موافق	موافق	موافق	محايد	موافق	كافي	نعم	الطبيب العام/ طبيب الأطفال;المواقع الحكومية (مركز مكافحة الأمراض والوقاية منها، وزارة الصحة، هيئة صحة دبي، دائرة الصحة، منظمة الصحة العالمية، إلى آخره);المدونات الإلكترونية/المنتديات الإلكترونية/المواقع غير الحكومية;وسائل التواصل الاجتماعي	اوافق نوعاً ما	اوافق	اوافق نوعاً ما	اوافق	اوافق	اوافق نوعاً ما	اوافق	اوافق نوعاً ما	لا	لم أتاخر عن إعطاء اي تطعيم لاسباب غير المرض أو الحساسية	لا	لم أمتنع عن إعطاء اي تطعيم لاسباب غير المرض أو الحساسية	10	غير متأكد
نعم	ذكر	27	شهادة بكالوريوس/ دبلوم مهني	متزوج/ متزوجة	جنسية عربية أخرى	أبوظبي	عامل في مجال آخر غير طبي	نعم، جرعتان	لا	1	سنة - سنتين	نعم، كلهم لديهم تأمين	نعم، كلهم حصلوا على التطعيمات	لا، لم يحصل أي منهم على التطعيمات	مؤلمة وتسبب الحمى.;يعطى الكثير من التطعيمات في زيارة واحدة للطبيب.;لدي مخاوف أخرى بشأن تطعيمات الأطفال.	كل 6 أشهر	مهم جدا	مهم جدا	مهم نوعا ما	مهم نوعا ما	مهم جدا	مهم جدا	موافق بشدة	موافق بشدة	موافق بشدة	موافق بشدة	محايد	موافق بشدة	موافق بشدة	موافق	موافق	غير موافق	غير كافي	لا	الطبيب العام/ طبيب الأطفال;وحدة صحة الأسرة	اوافق نوعاً ما	اوافق	اوافق نوعاً ما	اوافق نوعاً ما	اوافق نوعاً ما	اوافق نوعاً ما	اوافق نوعاً ما	أعترض نوعاً ما	نعم	القلق من الآثار الجانبية	نعم	القلق من الآثار الجانبية	8	غير متأكد
نعم	أنثى	46	شهادة بكالوريوس/ دبلوم مهني	متزوج/ متزوجة	جنسية عربية أخرى	عجمان	عامل في مجال آخر غير طبي	نعم، جرعتان	لا	4 أو أكثر	3 سنوات - 5 سنوات;6 سنوات - 11 سنة;12 سنة - 18 سنة;19 سنة أو أكبر	نعم، ولكن فقط البعض منهم لديه تأمين	نعم، كلهم حصلوا على التطعيمات	غير متأكد	لدي مخاوف أخرى بشأن تطعيمات الأطفال.	لا أقوم بزيارة طبيب أطفالي لإجراء الفحوصات الدورية	مهم جدا	مهم جدا	لا أعرف	لا أعرف	ليس مهما على الإطلاق	ليس مهما على الإطلاق	موافق	موافق	محايد	موافق	موافق بشدة	موافق	موافق	موافق	محايد	محايد	كافي	نعم	عن طريق الآخرين;الطبيب العام/ طبيب الأطفال;وحدة صحة الأسرة;المدونات الإلكترونية/المنتديات الإلكترونية/المواقع غير الحكومية;وسائل الإعلام (راديو/ تلفزيون/ صحف);وسائل التواصل الاجتماعي	اوافق نوعاً ما	اوافق نوعاً ما	اوافق نوعاً ما	اوافق نوعاً ما	اوافق نوعاً ما	اوافق نوعاً ما	اوافق	اوافق	لا	لم أتاخر عن إعطاء اي تطعيم لاسباب غير المرض أو الحساسية	لا	لم أمتنع عن إعطاء اي تطعيم لاسباب غير المرض أو الحساسية	8	لا أوافق
نعم	أنثى	39	شهادة بكالوريوس/ دبلوم مهني	متزوج/ متزوجة	جنسية عربية أخرى	أبوظبي	عامل في مجال آخر غير طبي	نعم، 3 جرعات	لا	2	6 سنوات - 11 سنة	نعم، كلهم لديهم تأمين	نعم، كلهم حصلوا على التطعيمات	غير متأكد	المكونات الموجودة في التطعيمات غير آمنة.	لا أقوم بزيارة طبيب أطفالي لإجراء الفحوصات الدورية	مهم نوعا ما	مهم جدا	مهم جدا	لا أعرف	ليس مهما جدا	ليس مهما جدا	موافق	موافق	محايد	موافق	موافق	محايد	موافق	موافق	موافق	موافق	ضعيف	لا	الطبيب العام/ طبيب الأطفال	اوافق نوعاً ما	اوافق نوعاً ما	أعترض نوعاً ما	اوافق نوعاً ما	اوافق نوعاً ما	أعترض نوعاً ما	اوافق نوعاً ما	اوافق نوعاً ما	لا	لم أتاخر عن إعطاء اي تطعيم لاسباب غير المرض أو الحساسية	لا	لم أمتنع عن إعطاء اي تطعيم لاسباب غير المرض أو الحساسية	5	غير متأكد
نعم	أنثى	49	شهادة بكالوريوس/ دبلوم مهني	متزوج/ متزوجة	مواطن إماراتي	أبوظبي	عامل في مجال آخر غير طبي	نعم، 4 جرعات أو أكثر	لا	3	6 سنوات - 11 سنة;12 سنة - 18 سنة	نعم، كلهم لديهم تأمين	نعم، كلهم حصلوا على التطعيمات	لا، لم يحصل أي منهم على التطعيمات	مؤلمة وتسبب الحمى.	شهرياً	مهم جدا	مهم جدا	مهم جدا	مهم جدا	مهم جدا	مهم جدا	موافق بشدة	موافق بشدة	موافق بشدة	موافق بشدة	محايد	موافق بشدة	موافق بشدة	موافق بشدة	موافق	غير موافق	كافي	لا	الطبيب العام/ طبيب الأطفال;الطبيب الاخصائي;وحدة صحة الأسرة	أعترض نوعاً ما	أعترض نوعاً ما	أعترض	اوافق	اوافق	أعترض	اوافق نوعاً ما	اوافق نوعاً ما	نعم	لم أتاخر عن إعطاء اي تطعيم لاسباب غير المرض أو الحساسية	لا	لم أمتنع عن إعطاء اي تطعيم لاسباب غير المرض أو الحساسية	10	لا أوافق بشدة
نعم	أنثى	32	شهادة بكالوريوس/ دبلوم مهني	متزوج/ متزوجة	جنسية عربية أخرى	رأس الخيمة	ربة منزل	لا	لا	4 أو أكثر	3 سنوات - 5 سنوات;12 سنة - 18 سنة	نعم، كلهم لديهم تأمين	نعم، كلهم حصلوا على التطعيمات	لا، لم يحصل أي منهم على التطعيمات	مؤلمة وتسبب الحمى.	ٌٌغير ذلك	مهم جدا	مهم جدا	مهم جدا	مهم جدا	مهم جدا	مهم جدا	موافق بشدة	موافق بشدة	موافق بشدة	موافق بشدة	محايد	موافق	موافق بشدة	موافق بشدة	غير موافق	محايد	كافي	نعم	الطبيب العام/ طبيب الأطفال	اوافق نوعاً ما	اوافق	اوافق نوعاً ما	اوافق	اوافق	اوافق نوعاً ما	اوافق نوعاً ما	اوافق نوعاً ما	لا	لم أتاخر عن إعطاء اي تطعيم لاسباب غير المرض أو الحساسية	لا	لم أمتنع عن إعطاء اي تطعيم لاسباب غير المرض أو الحساسية	10	غير متأكد
نعم	أنثى	53	مدرسة ثانوية	متزوج/ متزوجة	جنسية عربية أخرى	أبوظبي	ربة منزل	نعم، 3 جرعات	لا	4 أو أكثر	سنة - سنتين	لا، لا أحد منهم لديه تأمين	غير متأكد	غير متأكد	مؤلمة وتسبب الحمى.;ليس لدي أي مخاوف بشأن تطعيمات الأطفال.	ٌٌغير ذلك	مهم جدا	مهم جدا	مهم جدا	مهم جدا	ليس مهما على الإطلاق	ليس مهما على الإطلاق	موافق بشدة	موافق بشدة	موافق بشدة	موافق بشدة	موافق بشدة	موافق بشدة	موافق بشدة	موافق	موافق بشدة	غير موافق	جيد	نعم	الطبيب العام/ طبيب الأطفال;وحدة صحة الأسرة;وسائل الإعلام (راديو/ تلفزيون/ صحف)	أعترض نوعاً ما	أعترض نوعاً ما	أعترض نوعاً ما	أعترض نوعاً ما	أعترض نوعاً ما	أعترض نوعاً ما	اوافق	اوافق نوعاً ما	نعم	لم أتاخر عن إعطاء اي تطعيم لاسباب غير المرض أو الحساسية;التطعيم لم يكن متوفرا في مركز التطعيم	لا	لم أمتنع عن إعطاء اي تطعيم لاسباب غير المرض أو الحساسية	10	غير متأكد
نعم	أنثى	43	شهادة بكالوريوس/ دبلوم مهني	متزوج/ متزوجة	جنسية عربية أخرى	أبوظبي	ربة منزل	نعم، جرعتان	لا	4 أو أكثر	6 سنوات - 11 سنة;12 سنة - 18 سنة	نعم، كلهم لديهم تأمين	نعم، كلهم حصلوا على التطعيمات	لا، لم يحصل أي منهم على التطعيمات	تُعطى التطعيمات للأطفال للوقاية من الأمراض غير الخطيرة.;تُعطى التطعيمات للأطفال للوقاية من الأمراض التي من غير المحتمل أن يصابوا بها.;ليس لدي أي مخاوف بشأن تطعيمات الأطفال.	لا أقوم بزيارة طبيب أطفالي لإجراء الفحوصات الدورية	مهم جدا	مهم جدا	مهم نوعا ما	لا أعرف	ليس مهما على الإطلاق	ليس مهما على الإطلاق	موافق بشدة	موافق بشدة	موافق بشدة	موافق بشدة	محايد	موافق	موافق بشدة	موافق بشدة	غير موافق	موافق بشدة	غير كافي	لا	الطبيب العام/ طبيب الأطفال;وسائل التواصل الاجتماعي;المدرسة/الجامعة	اوافق نوعاً ما	اوافق نوعاً ما	أعترض نوعاً ما	اوافق	اوافق	اوافق نوعاً ما	اوافق	اوافق	لا	لم أتاخر عن إعطاء اي تطعيم لاسباب غير المرض أو الحساسية	لا	لم أمتنع عن إعطاء اي تطعيم لاسباب غير المرض أو الحساسية	10	غير متأكد
نعم	أنثى	40	شهادة بكالوريوس/ دبلوم مهني	متزوج/ متزوجة	جنسية عربية أخرى	أبوظبي	عاطل عن العمل (خلفية غير طبية)	نعم، جرعتان	لا	4 أو أكثر	6 سنوات - 11 سنة;12 سنة - 18 سنة	نعم، كلهم لديهم تأمين	نعم، كلهم حصلوا على التطعيمات	لا، لم يحصل أي منهم على التطعيمات	قد تسبب التطعيمات أمراضًا مزمنة (مثل مرض السكري والربو).	سنوياً	مهم جدا	مهم جدا	مهم جدا	مهم جدا	مهم جدا	مهم جدا	موافق بشدة	موافق بشدة	موافق بشدة	موافق بشدة	غير موافق	موافق بشدة	موافق بشدة	موافق بشدة	غير موافق	غير موافق	جيد	نعم	الطبيب العام/ طبيب الأطفال;وسائل الإعلام (راديو/ تلفزيون/ صحف)	اوافق	اوافق	اوافق	اوافق	اوافق	اوافق نوعاً ما	اوافق	اوافق	لا	لم أتاخر عن إعطاء اي تطعيم لاسباب غير المرض أو الحساسية	لا	لم أمتنع عن إعطاء اي تطعيم لاسباب غير المرض أو الحساسية;القلق من الآثار الجانبية	10	لا أوافق
نعم	ذكر	62	شهادة بكالوريوس/ دبلوم مهني	متزوج/ متزوجة	جنسية عربية أخرى	أبوظبي	عامل في مجال آخر غير طبي	نعم، جرعتان	لا	4 أو أكثر	19 سنة أو أكبر	نعم، كلهم لديهم تأمين	نعم، ولكن البعض منهم فقط حصل على التطعيمات	نعم، ولكن البعض منهم فقط حصل على التطعيمات	لدي مخاوف أخرى بشأن تطعيمات الأطفال.	سنوياً	مهم جدا	مهم جدا	مهم جدا	مهم جدا	مهم جدا	مهم جدا	موافق بشدة	موافق بشدة	موافق بشدة	موافق بشدة	غير موافق	موافق بشدة	موافق بشدة	موافق	محايد	غير موافق	غير كافي	نعم	وحدة صحة الأسرة	أعترض نوعاً ما	اوافق نوعاً ما	اوافق نوعاً ما	اوافق	اوافق نوعاً ما	أعترض نوعاً ما	اوافق	أعترض نوعاً ما	نعم	القلق من الآثار الجانبية	نعم	القلق من الآثار الجانبية	9	غير متأكد
نعم	أنثى	45	شهادة بكالوريوس/ دبلوم مهني	متزوج/ متزوجة	جنسية عربية أخرى	الشارقة	ربة منزل	نعم، جرعتان	لا	4 أو أكثر	12 سنة - 18 سنة	لا، لا أحد منهم لديه تأمين	نعم، كلهم حصلوا على التطعيمات	لا، لم يحصل أي منهم على التطعيمات	لدي مخاوف أخرى بشأن تطعيمات الأطفال.	لا أقوم بزيارة طبيب أطفالي لإجراء الفحوصات الدورية	مهم جدا	مهم جدا	مهم جدا	مهم جدا	مهم نوعا ما	مهم نوعا ما	موافق	موافق	موافق	موافق	موافق	موافق	موافق	موافق	موافق	محايد	ممتاز	نعم	الطبيب الاخصائي;المدونات الإلكترونية/المنتديات الإلكترونية/المواقع غير الحكومية;المدرسة/الجامعة	اوافق نوعاً ما	اوافق نوعاً ما	اوافق نوعاً ما	اوافق نوعاً ما	اوافق نوعاً ما	اوافق نوعاً ما	اوافق	اوافق	لا	لم أتاخر عن إعطاء اي تطعيم لاسباب غير المرض أو الحساسية	لا	لم أمتنع عن إعطاء اي تطعيم لاسباب غير المرض أو الحساسية	10	غير متأكد
نعم	أنثى	50	شهادة بكالوريوس/ دبلوم مهني	متزوج/ متزوجة	جنسية عربية أخرى	أبوظبي	ربة منزل	نعم، 3 جرعات	لا	4 أو أكثر	12 سنة - 18 سنة;19 سنة أو أكبر	نعم، ولكن فقط البعض منهم لديه تأمين	نعم، كلهم حصلوا على التطعيمات	لا، لم يحصل أي منهم على التطعيمات	ليس لدي أي مخاوف بشأن تطعيمات الأطفال.	ٌٌغير ذلك	مهم جدا	مهم جدا	مهم جدا	لا أعرف	مهم جدا	ليس مهما جدا	موافق بشدة	موافق بشدة	موافق بشدة	موافق بشدة	محايد	موافق	موافق بشدة	موافق بشدة	غير موافق	موافق	غير كافي	لا	الطبيب العام/ طبيب الأطفال;الطبيب الاخصائي;وسائل التواصل الاجتماعي	اوافق نوعاً ما	اوافق	اوافق نوعاً ما	اوافق	اوافق نوعاً ما	اوافق نوعاً ما	اوافق نوعاً ما	اوافق نوعاً ما	لا	لم أتاخر عن إعطاء اي تطعيم لاسباب غير المرض أو الحساسية	لا	لم أمتنع عن إعطاء اي تطعيم لاسباب غير المرض أو الحساسية	8	غير متأكد
نعم	أنثى	30	شهادة بكالوريوس/ دبلوم مهني	متزوج/ متزوجة	جنسية عربية أخرى	أبوظبي	عامل في القطاع الصحي (طبيب، ممرض، طبيب أسنان، صيدلي، إدارة الرعاية الصحية، إلخ..)	نعم، جرعة واحدة	لا	1	1 - 11 شهر	نعم، كلهم لديهم تأمين	نعم، كلهم حصلوا على التطعيمات	نعم، كلهم حصلوا على التطعيمات	ليس لدي أي مخاوف بشأن تطعيمات الأطفال.	كل 3 أشهر	مهم جدا	مهم جدا	مهم جدا	مهم نوعا ما	مهم جدا	مهم نوعا ما	موافق بشدة	موافق بشدة	موافق	موافق بشدة	موافق	موافق بشدة	موافق بشدة	موافق	محايد	غير موافق	غير كافي	لا	الطبيب العام/ طبيب الأطفال	أعترض نوعاً ما	اوافق	أعترض نوعاً ما	اوافق	اوافق	أعترض نوعاً ما	اوافق	أعترض نوعاً ما	لا	لم أتاخر عن إعطاء اي تطعيم لاسباب غير المرض أو الحساسية	لا	لم أمتنع عن إعطاء اي تطعيم لاسباب غير المرض أو الحساسية	8	غير متأكد
نعم	أنثى	50	شهادة بكالوريوس/ دبلوم مهني	متزوج/ متزوجة	جنسية عربية أخرى	أبوظبي	عامل في مجال آخر غير طبي	نعم، 3 جرعات	لا	2	19 سنة أو أكبر	نعم، كلهم لديهم تأمين	نعم، كلهم حصلوا على التطعيمات	نعم، كلهم حصلوا على التطعيمات	ليس لدي أي مخاوف بشأن تطعيمات الأطفال.	كل 3 أشهر	مهم جدا	مهم جدا	مهم جدا	مهم جدا	مهم جدا	مهم نوعا ما	موافق بشدة	موافق بشدة	محايد	موافق بشدة	محايد	موافق بشدة	موافق بشدة	موافق بشدة	محايد	غير موافق بشدة	غير كافي	لا	الطبيب العام/ طبيب الأطفال	اوافق نوعاً ما	اوافق نوعاً ما	أعترض	اوافق	اوافق	أعترض	اوافق	أعترض	لا	لم أتاخر عن إعطاء اي تطعيم لاسباب غير المرض أو الحساسية	لا	لم أمتنع عن إعطاء اي تطعيم لاسباب غير المرض أو الحساسية	10	لا أوافق
نعم	أنثى	42	شهادة بكالوريوس/ دبلوم مهني	متزوج/ متزوجة	جنسية عربية أخرى	أبوظبي	عامل في مجال آخر غير طبي	نعم، جرعتان	لا	3	6 سنوات - 11 سنة;12 سنة - 18 سنة	نعم، كلهم لديهم تأمين	نعم، كلهم حصلوا على التطعيمات	لا، لم يحصل أي منهم على التطعيمات	مؤلمة وتسبب الحمى.;لدي مخاوف أخرى بشأن تطعيمات الأطفال.	لا أقوم بزيارة طبيب أطفالي لإجراء الفحوصات الدورية	مهم جدا	مهم جدا	لا أعرف	لا أعرف	ليس مهما جدا	مهم نوعا ما	موافق بشدة	موافق بشدة	موافق بشدة	موافق	موافق بشدة	موافق	موافق	موافق	موافق بشدة	موافق	كافي	لا	الطبيب الاخصائي;وسائل الإعلام (راديو/ تلفزيون/ صحف);المدرسة/الجامعة	اوافق نوعاً ما	اوافق	اوافق نوعاً ما	اوافق	اوافق	اوافق نوعاً ما	اوافق نوعاً ما	اوافق نوعاً ما	لا	لم أتاخر عن إعطاء اي تطعيم لاسباب غير المرض أو الحساسية	نعم	عدم التوصية من قبل الطبيب;الخوف من إعطاء التطعيم لطفلك;القلق من الآثار الجانبية	9	غير متأكد
نعم	أنثى	49	مدرسة ثانوية	متزوج/ متزوجة	جنسية عربية أخرى	أبوظبي	ربة منزل	نعم، 3 جرعات	لا	4 أو أكثر	12 سنة - 18 سنة;19 سنة أو أكبر	نعم، كلهم لديهم تأمين	نعم، كلهم حصلوا على التطعيمات	نعم، كلهم حصلوا على التطعيمات	مؤلمة وتسبب الحمى.	لا أقوم بزيارة طبيب أطفالي لإجراء الفحوصات الدورية	مهم جدا	مهم جدا	مهم جدا	لا أعرف	مهم جدا	مهم نوعا ما	موافق بشدة	موافق	موافق بشدة	موافق بشدة	غير موافق	موافق	موافق	موافق	غير موافق	غير موافق	كافي	نعم	الطبيب العام/ طبيب الأطفال;المواقع الحكومية (مركز مكافحة الأمراض والوقاية منها، وزارة الصحة، هيئة صحة دبي، دائرة الصحة، منظمة الصحة العالمية، إلى آخره)	اوافق	اوافق	اوافق نوعاً ما	اوافق	اوافق	اوافق نوعاً ما	اوافق	أعترض	لا	لم أتاخر عن إعطاء اي تطعيم لاسباب غير المرض أو الحساسية	لا	لم أمتنع عن إعطاء اي تطعيم لاسباب غير المرض أو الحساسية	9	غير متأكد
نعم	أنثى	37	مدرسة ثانوية	متزوج/ متزوجة	جنسية عربية أخرى	أبوظبي	ربة منزل	نعم، 3 جرعات	نعم	4 أو أكثر	3 سنوات - 5 سنوات;6 سنوات - 11 سنة;12 سنة - 18 سنة	لا، لا أحد منهم لديه تأمين	نعم، كلهم حصلوا على التطعيمات	غير متأكد	ليس لدي أي مخاوف بشأن تطعيمات الأطفال.	سنوياً	مهم جدا	مهم جدا	مهم جدا	مهم جدا	مهم جدا	مهم جدا	موافق بشدة	موافق بشدة	موافق بشدة	موافق بشدة	غير موافق	موافق بشدة	موافق بشدة	موافق بشدة	محايد	محايد	جيد	نعم	الطبيب الاخصائي;المواقع الحكومية (مركز مكافحة الأمراض والوقاية منها، وزارة الصحة، هيئة صحة دبي، دائرة الصحة، منظمة الصحة العالمية، إلى آخره);وسائل التواصل الاجتماعي	اوافق نوعاً ما	اوافق	اوافق	اوافق	اوافق	اوافق نوعاً ما	اوافق	اوافق نوعاً ما	لا	لم أتاخر عن إعطاء اي تطعيم لاسباب غير المرض أو الحساسية	لا	لم أمتنع عن إعطاء اي تطعيم لاسباب غير المرض أو الحساسية	10	لا أوافق
نعم	أنثى	30	شهادة بكالوريوس/ دبلوم مهني	متزوج/ متزوجة	جنسية عربية أخرى	أبوظبي	عامل في مجال آخر غير طبي	نعم، جرعتان	لا	3	3 سنوات - 5 سنوات;6 سنوات - 11 سنة	نعم، كلهم لديهم تأمين	نعم، كلهم حصلوا على التطعيمات	لا، لم يحصل أي منهم على التطعيمات	ليس لدي أي مخاوف بشأن تطعيمات الأطفال.	ٌٌغير ذلك	مهم جدا	مهم جدا	مهم جدا	مهم جدا	مهم نوعا ما	مهم جدا	موافق	موافق	موافق	موافق بشدة	محايد	موافق	موافق	موافق	موافق بشدة	موافق بشدة	كافي	لا	الطبيب العام/ طبيب الأطفال	أعترض نوعاً ما	اوافق نوعاً ما	اوافق نوعاً ما	اوافق	اوافق	أعترض نوعاً ما	اوافق	اوافق نوعاً ما	لا	لم أتاخر عن إعطاء اي تطعيم لاسباب غير المرض أو الحساسية	لا	أسباب أخرى	10	لا أوافق بشدة
نعم	أنثى	45	شهادة بكالوريوس/ دبلوم مهني	متزوج/ متزوجة	جنسية عربية أخرى	أبوظبي	عامل في القطاع الصحي (طبيب، ممرض، طبيب أسنان، صيدلي، إدارة الرعاية الصحية، إلخ..)	نعم، 3 جرعات	لا	2	6 سنوات - 11 سنة	نعم، كلهم لديهم تأمين	نعم، كلهم حصلوا على التطعيمات	نعم، كلهم حصلوا على التطعيمات	المكونات الموجودة في التطعيمات غير آمنة.	كل 6 أشهر	مهم نوعا ما	مهم جدا	مهم جدا	مهم جدا	مهم نوعا ما	ليس مهما جدا	موافق بشدة	موافق بشدة	موافق بشدة	موافق بشدة	موافق بشدة	موافق بشدة	موافق بشدة	موافق بشدة	موافق	موافق	كافي	نعم	عن طريق الآخرين;الطبيب العام/ طبيب الأطفال	اوافق	اوافق نوعاً ما	أعترض نوعاً ما	أعترض	اوافق نوعاً ما	اوافق نوعاً ما	اوافق نوعاً ما	اوافق	لا	النسيان	لا	لم أمتنع عن إعطاء اي تطعيم لاسباب غير المرض أو الحساسية	4	غير متأكد
نعم	أنثى	46	دراسات عليا (ماجستير/ دكتوراه/ إلخ..) أو اعلى	متزوج/ متزوجة	جنسية عربية أخرى	أبوظبي	عامل في مجال آخر غير طبي	نعم، 4 جرعات أو أكثر	لا	3	12 سنة - 18 سنة;19 سنة أو أكبر	نعم، كلهم لديهم تأمين	نعم، كلهم حصلوا على التطعيمات	نعم، كلهم حصلوا على التطعيمات	ليس لدي أي مخاوف بشأن تطعيمات الأطفال.	سنوياً	مهم جدا	مهم جدا	مهم جدا	مهم جدا	ليس مهما على الإطلاق	ليس مهما على الإطلاق	موافق بشدة	موافق بشدة	موافق بشدة	موافق بشدة	محايد	محايد	موافق	موافق	محايد	غير موافق	جيد	لا	المواقع الحكومية (مركز مكافحة الأمراض والوقاية منها، وزارة الصحة، هيئة صحة دبي، دائرة الصحة، منظمة الصحة العالمية، إلى آخره);المدونات الإلكترونية/المنتديات الإلكترونية/المواقع غير الحكومية	اوافق نوعاً ما	اوافق نوعاً ما	اوافق نوعاً ما	اوافق	اوافق نوعاً ما	أعترض نوعاً ما	اوافق نوعاً ما	اوافق نوعاً ما	لا	لم أتاخر عن إعطاء اي تطعيم لاسباب غير المرض أو الحساسية	لا	لم أمتنع عن إعطاء اي تطعيم لاسباب غير المرض أو الحساسية	10	غير متأكد
نعم	أنثى	27	شهادة بكالوريوس/ دبلوم مهني	متزوج/ متزوجة	مواطن إماراتي	أبوظبي	عامل في مجال آخر غير طبي	نعم، جرعتان	لا	2	1 - 11 شهر;3 سنوات - 5 سنوات	نعم، كلهم لديهم تأمين	نعم، كلهم حصلوا على التطعيمات	غير متأكد	مؤلمة وتسبب الحمى.	كل 3 أشهر	مهم جدا	مهم جدا	مهم جدا	مهم جدا	مهم جدا	مهم جدا	موافق بشدة	موافق بشدة	موافق بشدة	موافق بشدة	موافق بشدة	موافق بشدة	موافق بشدة	موافق بشدة	غير موافق	غير موافق	كافي	نعم	عن طريق الآخرين;الطبيب العام/ طبيب الأطفال;مصادر آخرى	اوافق نوعاً ما	اوافق	اوافق	اوافق	اوافق	اوافق نوعاً ما	اوافق	أعترض	لا	لم أتاخر عن إعطاء اي تطعيم لاسباب غير المرض أو الحساسية	لا	لم أمتنع عن إعطاء اي تطعيم لاسباب غير المرض أو الحساسية	10	لا أوافق
نعم	أنثى	51	شهادة بكالوريوس/ دبلوم مهني	متزوج/ متزوجة	جنسية عربية أخرى	أبوظبي	ربة منزل	نعم، 4 جرعات أو أكثر	لا	4 أو أكثر	12 سنة - 18 سنة;19 سنة أو أكبر	نعم، كلهم لديهم تأمين	نعم، كلهم حصلوا على التطعيمات		ليس لدي أي مخاوف بشأن تطعيمات الأطفال.	سنوياً	مهم جدا	مهم جدا	مهم جدا	لا أعرف	مهم نوعا ما	مهم جدا	موافق بشدة	موافق بشدة	موافق	موافق	محايد	موافق	موافق	موافق	غير موافق	غير موافق	جيد	نعم	الطبيب العام/ طبيب الأطفال;وحدة صحة الأسرة;المواقع الحكومية (مركز مكافحة الأمراض والوقاية منها، وزارة الصحة، هيئة صحة دبي، دائرة الصحة، منظمة الصحة العالمية، إلى آخره);وسائل الإعلام (راديو/ تلفزيون/ صحف);المدرسة/الجامعة	اوافق	اوافق نوعاً ما	اوافق نوعاً ما	اوافق نوعاً ما	اوافق	اوافق نوعاً ما	اوافق	اوافق نوعاً ما	لا	لم أتاخر عن إعطاء اي تطعيم لاسباب غير المرض أو الحساسية	لا	لم أمتنع عن إعطاء اي تطعيم لاسباب غير المرض أو الحساسية	9	غير متأكد
نعم	أنثى	50	مدرسة ثانوية	متزوج/ متزوجة	جنسية عربية أخرى	الشارقة	ربة منزل	نعم، 3 جرعات	لا	4 أو أكثر	12 سنة - 18 سنة;19 سنة أو أكبر	لا، لا أحد منهم لديه تأمين	غير متأكد	لا، لم يحصل أي منهم على التطعيمات	تُعطى التطعيمات للأطفال للوقاية من الأمراض غير الخطيرة.	ٌٌغير ذلك	مهم جدا	مهم جدا	مهم جدا	لا أعرف	مهم نوعا ما	مهم نوعا ما	موافق بشدة	موافق بشدة	موافق	موافق	موافق	موافق	موافق بشدة	موافق بشدة	موافق	موافق	غير كافي	لا	المواقع الحكومية (مركز مكافحة الأمراض والوقاية منها، وزارة الصحة، هيئة صحة دبي، دائرة الصحة، منظمة الصحة العالمية، إلى آخره)	اوافق نوعاً ما	اوافق نوعاً ما	اوافق نوعاً ما	اوافق	اوافق	اوافق نوعاً ما	اوافق	اوافق نوعاً ما	لا أعرف	أسباب أخرى	لا	لم أمتنع عن إعطاء اي تطعيم لاسباب غير المرض أو الحساسية	10	غير متأكد
نعم	أنثى	51	مدرسة إعدادية أو أقل	متزوج/ متزوجة	جنسية عربية أخرى	أبوظبي	ربة منزل	نعم، 3 جرعات	لا	2	12 سنة - 18 سنة	نعم، كلهم لديهم تأمين	نعم، كلهم حصلوا على التطعيمات	لا، لم يحصل أي منهم على التطعيمات	مؤلمة وتسبب الحمى.	سنوياً	مهم جدا	مهم جدا	مهم جدا	مهم جدا	مهم جدا	مهم جدا	موافق بشدة	موافق بشدة	موافق بشدة	موافق	موافق	موافق	موافق بشدة	موافق	غير موافق	غير موافق	ضعيف	لا	الطبيب العام/ طبيب الأطفال	اوافق نوعاً ما	اوافق	اوافق نوعاً ما	اوافق	اوافق	أعترض نوعاً ما	اوافق	اوافق نوعاً ما	لا	لم أتاخر عن إعطاء اي تطعيم لاسباب غير المرض أو الحساسية	لا	لم أمتنع عن إعطاء اي تطعيم لاسباب غير المرض أو الحساسية	10	لا أوافق
نعم	أنثى	25	شهادة بكالوريوس/ دبلوم مهني	متزوج/ متزوجة	جنسية عربية أخرى	الشارقة	ربة منزل	لا	لا	1	سنة - سنتين	لا، لا أحد منهم لديه تأمين	نعم، كلهم حصلوا على التطعيمات	لا، لم يحصل أي منهم على التطعيمات	مؤلمة وتسبب الحمى.	لا أقوم بزيارة طبيب أطفالي لإجراء الفحوصات الدورية	لا أعرف	مهم جدا	مهم جدا	مهم جدا	لا أعرف	مهم نوعا ما	محايد	محايد	موافق	موافق	موافق بشدة	موافق	محايد	موافق بشدة	موافق	محايد	جيد	نعم	الطبيب العام/ طبيب الأطفال;الطبيب الاخصائي;وسائل التواصل الاجتماعي;مصادر آخرى	اوافق نوعاً ما	اوافق	اوافق نوعاً ما	اوافق	اوافق نوعاً ما	اوافق نوعاً ما	اوافق	أعترض	لا	لم أتاخر عن إعطاء اي تطعيم لاسباب غير المرض أو الحساسية	لا	لم أمتنع عن إعطاء اي تطعيم لاسباب غير المرض أو الحساسية	5	لا أوافق بشدة
نعم	أنثى	44	شهادة بكالوريوس/ دبلوم مهني	متزوج/ متزوجة	جنسية عربية أخرى	دبي	ربة منزل	نعم، جرعتان	لا	4 أو أكثر	6 سنوات - 11 سنة;12 سنة - 18 سنة;19 سنة أو أكبر	نعم، ولكن فقط البعض منهم لديه تأمين	نعم، كلهم حصلوا على التطعيمات	نعم، ولكن البعض منهم فقط حصل على التطعيمات	لدي مخاوف أخرى بشأن تطعيمات الأطفال.	سنوياً	مهم جدا	مهم جدا	مهم جدا	لا أعرف	ليس مهما على الإطلاق	ليس مهما جدا	موافق	موافق	محايد	محايد	موافق بشدة	محايد	محايد	محايد	موافق	موافق بشدة	جيد	لا	الطبيب العام/ طبيب الأطفال;الطبيب الاخصائي;المدونات الإلكترونية/المنتديات الإلكترونية/المواقع غير الحكومية;مصادر آخرى	أعترض	اوافق نوعاً ما	اوافق نوعاً ما	اوافق نوعاً ما	اوافق نوعاً ما	أعترض نوعاً ما	اوافق نوعاً ما	اوافق نوعاً ما	لا	لم أتاخر عن إعطاء اي تطعيم لاسباب غير المرض أو الحساسية	لا	لم أمتنع عن إعطاء اي تطعيم لاسباب غير المرض أو الحساسية	8	غير متأكد
نعم	أنثى	50	شهادة بكالوريوس/ دبلوم مهني	متزوج/ متزوجة	جنسية عربية أخرى	الشارقة	ربة منزل	نعم، جرعتان	لا	4 أو أكثر	12 سنة - 18 سنة;19 سنة أو أكبر	نعم، ولكن فقط البعض منهم لديه تأمين	نعم، كلهم حصلوا على التطعيمات	لا، لم يحصل أي منهم على التطعيمات	ليس لدي أي مخاوف بشأن تطعيمات الأطفال.	لا أقوم بزيارة طبيب أطفالي لإجراء الفحوصات الدورية	مهم جدا	مهم جدا	مهم جدا	لا أعرف	مهم نوعا ما	مهم نوعا ما	موافق	موافق	موافق بشدة	موافق بشدة	غير موافق	موافق	موافق بشدة	موافق	محايد	غير موافق	كافي	نعم	وسائل التواصل الاجتماعي;المدرسة/الجامعة	اوافق	اوافق	اوافق نوعاً ما	اوافق	اوافق	اوافق نوعاً ما	اوافق	اوافق	نعم	أسباب أخرى	لا	لم أمتنع عن إعطاء اي تطعيم لاسباب غير المرض أو الحساسية	10	لا أوافق
نعم	أنثى	44	شهادة بكالوريوس/ دبلوم مهني	متزوج/ متزوجة	جنسية غير عربية	أبوظبي	عامل في القطاع الصحي (طبيب، ممرض، طبيب أسنان، صيدلي، إدارة الرعاية الصحية، إلخ..)	نعم، 4 جرعات أو أكثر	لا	4 أو أكثر	12 سنة - 18 سنة	نعم، كلهم لديهم تأمين	نعم، كلهم حصلوا على التطعيمات	نعم، كلهم حصلوا على التطعيمات	مؤلمة وتسبب الحمى.;يعطى الكثير من التطعيمات في زيارة واحدة للطبيب.	كل 6 أشهر	مهم جدا	مهم جدا	مهم جدا	مهم جدا	مهم جدا	مهم نوعا ما	موافق بشدة	موافق بشدة	موافق بشدة	موافق بشدة	موافق بشدة	موافق بشدة	موافق بشدة	موافق بشدة	محايد	محايد	جيد	نعم	المواقع الحكومية (مركز مكافحة الأمراض والوقاية منها، وزارة الصحة، هيئة صحة دبي، دائرة الصحة، منظمة الصحة العالمية، إلى آخره);المدرسة/الجامعة	اوافق نوعاً ما	اوافق نوعاً ما	اوافق	اوافق	اوافق	اوافق	اوافق	أعترض نوعاً ما	لا	لم أتاخر عن إعطاء اي تطعيم لاسباب غير المرض أو الحساسية	لا	لم أمتنع عن إعطاء اي تطعيم لاسباب غير المرض أو الحساسية	9	لا أوافق
نعم	أنثى	46	شهادة بكالوريوس/ دبلوم مهني	متزوج/ متزوجة	جنسية عربية أخرى	أبوظبي	عامل في مجال آخر غير طبي	نعم، جرعتان	لا	1	6 سنوات - 11 سنة	نعم، ولكن فقط البعض منهم لديه تأمين	نعم، كلهم حصلوا على التطعيمات	لا، لم يحصل أي منهم على التطعيمات	مؤلمة وتسبب الحمى.	لا أقوم بزيارة طبيب أطفالي لإجراء الفحوصات الدورية	مهم جدا	مهم جدا	مهم جدا	مهم جدا	مهم نوعا ما	مهم نوعا ما	موافق بشدة	موافق بشدة	موافق	موافق بشدة	محايد	موافق بشدة	موافق بشدة	موافق بشدة	محايد	غير موافق	كافي	نعم	وحدة صحة الأسرة;المواقع الحكومية (مركز مكافحة الأمراض والوقاية منها، وزارة الصحة، هيئة صحة دبي، دائرة الصحة، منظمة الصحة العالمية، إلى آخره)	اوافق نوعاً ما	اوافق	اوافق نوعاً ما	اوافق	اوافق نوعاً ما	أعترض نوعاً ما	اوافق نوعاً ما	أعترض نوعاً ما	نعم	لم أتاخر عن إعطاء اي تطعيم لاسباب غير المرض أو الحساسية	لا	لم أمتنع عن إعطاء اي تطعيم لاسباب غير المرض أو الحساسية	10	غير متأكد
نعم	أنثى	46	شهادة بكالوريوس/ دبلوم مهني	متزوج/ متزوجة	جنسية عربية أخرى	أبوظبي	عامل في مجال آخر غير طبي	نعم، جرعتان	لا	4 أو أكثر	12 سنة - 18 سنة;19 سنة أو أكبر	نعم، كلهم لديهم تأمين	نعم، كلهم حصلوا على التطعيمات	لا، لم يحصل أي منهم على التطعيمات	مؤلمة وتسبب الحمى.;قد تسبب التطعيمات صعوبات في التعلم (مثل التوحد).;لدي مخاوف أخرى بشأن تطعيمات الأطفال.	سنوياً	مهم جدا	مهم جدا	مهم جدا	مهم نوعا ما	ليس مهما على الإطلاق	ليس مهما على الإطلاق	موافق	موافق	موافق	محايد	موافق	محايد	محايد	محايد	موافق	محايد	كافي	نعم	الطبيب العام/ طبيب الأطفال;المدونات الإلكترونية/المنتديات الإلكترونية/المواقع غير الحكومية;وسائل الإعلام (راديو/ تلفزيون/ صحف)	اوافق نوعاً ما	اوافق نوعاً ما	اوافق نوعاً ما	اوافق نوعاً ما	اوافق نوعاً ما	اوافق نوعاً ما	اوافق	اوافق نوعاً ما	لا	لم أتاخر عن إعطاء اي تطعيم لاسباب غير المرض أو الحساسية	لا	لم أمتنع عن إعطاء اي تطعيم لاسباب غير المرض أو الحساسية	9	غير متأكد
نعم	أنثى	50	شهادة بكالوريوس/ دبلوم مهني	متزوج/ متزوجة	جنسية عربية أخرى	أبوظبي	عامل في مجال آخر غير طبي	نعم، 4 جرعات أو أكثر	نعم	3	12 سنة - 18 سنة;19 سنة أو أكبر	نعم، كلهم لديهم تأمين	نعم، كلهم حصلوا على التطعيمات	نعم، كلهم حصلوا على التطعيمات	ليس لدي أي مخاوف بشأن تطعيمات الأطفال.	لا أقوم بزيارة طبيب أطفالي لإجراء الفحوصات الدورية	مهم جدا	مهم جدا	مهم جدا	مهم جدا	مهم نوعا ما	مهم نوعا ما	موافق	موافق	موافق	موافق	محايد	موافق	موافق	موافق	محايد	محايد	جيد	لا	الطبيب العام/ طبيب الأطفال	اوافق نوعاً ما	اوافق نوعاً ما	اوافق نوعاً ما	اوافق	اوافق	اوافق نوعاً ما	اوافق نوعاً ما	اوافق نوعاً ما	لا	لم أتاخر عن إعطاء اي تطعيم لاسباب غير المرض أو الحساسية	لا	لم أمتنع عن إعطاء اي تطعيم لاسباب غير المرض أو الحساسية	10	غير متأكد
نعم	أنثى	34	شهادة بكالوريوس/ دبلوم مهني	متزوج/ متزوجة	مواطن إماراتي	أبوظبي	ربة منزل	نعم، 3 جرعات	نعم	3	6 سنوات - 11 سنة	نعم، كلهم لديهم تأمين	نعم، كلهم حصلوا على التطعيمات	لا، لم يحصل أي منهم على التطعيمات	ليس لدي أي مخاوف بشأن تطعيمات الأطفال.	سنوياً	مهم جدا	مهم جدا	مهم جدا	مهم جدا	مهم جدا	مهم جدا	موافق بشدة	موافق بشدة	موافق بشدة	موافق بشدة	موافق	موافق	موافق بشدة	موافق	موافق	غير موافق	غير كافي	لا	عن طريق الآخرين;الطبيب العام/ طبيب الأطفال;وسائل التواصل الاجتماعي	أعترض نوعاً ما	اوافق نوعاً ما	اوافق نوعاً ما	اوافق نوعاً ما	اوافق نوعاً ما	اوافق نوعاً ما	اوافق نوعاً ما	أعترض نوعاً ما	لا	لم أتاخر عن إعطاء اي تطعيم لاسباب غير المرض أو الحساسية	لا	لم أمتنع عن إعطاء اي تطعيم لاسباب غير المرض أو الحساسية	10	لا أوافق
نعم	أنثى	44	مدرسة ثانوية	متزوج/ متزوجة	جنسية عربية أخرى	أبوظبي	ربة منزل	نعم، جرعتان	لا	4 أو أكثر	6 سنوات - 11 سنة;12 سنة - 18 سنة;19 سنة أو أكبر	لا، لا أحد منهم لديه تأمين	نعم، كلهم حصلوا على التطعيمات	لا، لم يحصل أي منهم على التطعيمات	ليس لدي أي مخاوف بشأن تطعيمات الأطفال.	لا أقوم بزيارة طبيب أطفالي لإجراء الفحوصات الدورية	مهم جدا	مهم جدا	مهم جدا	مهم جدا	مهم جدا	مهم نوعا ما	موافق بشدة	موافق	موافق	موافق بشدة	محايد	موافق	موافق	موافق	محايد	موافق	ممتاز	نعم	وحدة صحة الأسرة;المواقع الحكومية (مركز مكافحة الأمراض والوقاية منها، وزارة الصحة، هيئة صحة دبي، دائرة الصحة، منظمة الصحة العالمية، إلى آخره)	أعترض	اوافق	اوافق	اوافق	اوافق	أعترض	اوافق نوعاً ما	اوافق	لا	لم أتاخر عن إعطاء اي تطعيم لاسباب غير المرض أو الحساسية	لا	لم أمتنع عن إعطاء اي تطعيم لاسباب غير المرض أو الحساسية	10	لا أوافق
نعم	أنثى	27	شهادة بكالوريوس/ دبلوم مهني	متزوج/ متزوجة	مواطن إماراتي	أبوظبي	ربة منزل	نعم، جرعة واحدة	لا	2	1 - 11 شهر;3 سنوات - 5 سنوات	نعم، كلهم لديهم تأمين	نعم، كلهم حصلوا على التطعيمات	لا، لم يحصل أي منهم على التطعيمات	مؤلمة وتسبب الحمى.;لدي مخاوف أخرى بشأن تطعيمات الأطفال.	لا أقوم بزيارة طبيب أطفالي لإجراء الفحوصات الدورية	مهم جدا	مهم جدا	مهم جدا	مهم جدا	مهم جدا	مهم جدا	موافق بشدة	موافق بشدة	موافق بشدة	موافق بشدة	محايد	موافق	موافق	موافق بشدة	محايد	موافق	ضعيف	لا	عن طريق الآخرين;الطبيب العام/ طبيب الأطفال	اوافق نوعاً ما	اوافق	اوافق	اوافق	اوافق نوعاً ما	أعترض نوعاً ما	اوافق	اوافق نوعاً ما	لا	لم أتاخر عن إعطاء اي تطعيم لاسباب غير المرض أو الحساسية	لا	لم أمتنع عن إعطاء اي تطعيم لاسباب غير المرض أو الحساسية	10	لا أوافق
نعم	أنثى	39	مدرسة ثانوية	متزوج/ متزوجة	جنسية عربية أخرى	أبوظبي	ربة منزل	لا	لا	4 أو أكثر	6 سنوات - 11 سنة;12 سنة - 18 سنة;19 سنة أو أكبر	نعم، كلهم لديهم تأمين	نعم، كلهم حصلوا على التطعيمات	لا، لم يحصل أي منهم على التطعيمات	مؤلمة وتسبب الحمى.	سنوياً	مهم جدا	مهم جدا	مهم جدا	مهم جدا	مهم جدا	مهم جدا	موافق بشدة	موافق بشدة	موافق بشدة	موافق بشدة	محايد	موافق بشدة	موافق بشدة	موافق بشدة	موافق	غير موافق	كافي	نعم	المواقع الحكومية (مركز مكافحة الأمراض والوقاية منها، وزارة الصحة، هيئة صحة دبي، دائرة الصحة، منظمة الصحة العالمية، إلى آخره)	أعترض نوعاً ما	اوافق	اوافق	اوافق	اوافق	أعترض نوعاً ما	اوافق	اوافق	لا	أسباب أخرى	لا	لم أمتنع عن إعطاء اي تطعيم لاسباب غير المرض أو الحساسية	10	لا أوافق بشدة
نعم	أنثى	35	شهادة بكالوريوس/ دبلوم مهني	متزوج/ متزوجة	جنسية عربية أخرى	الشارقة	ربة منزل	لا	لا	3	3 سنوات - 5 سنوات;6 سنوات - 11 سنة	لا، لا أحد منهم لديه تأمين	نعم، كلهم حصلوا على التطعيمات	لا، لم يحصل أي منهم على التطعيمات	مؤلمة وتسبب الحمى.;ليس لدي أي مخاوف بشأن تطعيمات الأطفال.	لا أقوم بزيارة طبيب أطفالي لإجراء الفحوصات الدورية	مهم جدا	مهم جدا	مهم جدا	مهم جدا	ليس مهما على الإطلاق	ليس مهما جدا	موافق بشدة	موافق بشدة	موافق بشدة	موافق بشدة	موافق بشدة	غير موافق بشدة	موافق بشدة	موافق بشدة	غير موافق	غير موافق	ممتاز	نعم	الطبيب العام/ طبيب الأطفال	اوافق نوعاً ما	اوافق نوعاً ما	اوافق نوعاً ما	اوافق نوعاً ما	اوافق نوعاً ما	اوافق نوعاً ما	اوافق نوعاً ما	أعترض نوعاً ما	لا	لم أتاخر عن إعطاء اي تطعيم لاسباب غير المرض أو الحساسية	لا	لم أمتنع عن إعطاء اي تطعيم لاسباب غير المرض أو الحساسية	10	لا أوافق بشدة
نعم	أنثى	29	مدرسة ثانوية	متزوج/ متزوجة	مواطن إماراتي	أبوظبي	ربة منزل	نعم، جرعتان	لا	1	3 سنوات - 5 سنوات	نعم، كلهم لديهم تأمين	نعم، كلهم حصلوا على التطعيمات	لا، لم يحصل أي منهم على التطعيمات	لدي مخاوف أخرى بشأن تطعيمات الأطفال.	ٌٌغير ذلك	لا أعرف	لا أعرف	لا أعرف	لا أعرف	لا أعرف	لا أعرف	محايد	محايد	محايد	محايد	محايد	محايد	محايد	موافق بشدة	محايد	محايد	كافي	لا	عن طريق الآخرين;الطبيب العام/ طبيب الأطفال;الطبيب الاخصائي;المواقع الحكومية (مركز مكافحة الأمراض والوقاية منها، وزارة الصحة، هيئة صحة دبي، دائرة الصحة، منظمة الصحة العالمية، إلى آخره);المدونات الإلكترونية/المنتديات الإلكترونية/المواقع غير الحكومية;وسائل الإعلام (راديو/ تلفزيون/ صحف);وسائل التواصل الاجتماعي;المدرسة/الجامعة;مصادر آخرى	أعترض نوعاً ما	اوافق	أعترض نوعاً ما	اوافق نوعاً ما	أعترض نوعاً ما	أعترض نوعاً ما	اوافق	اوافق نوعاً ما	لا	لم أتاخر عن إعطاء اي تطعيم لاسباب غير المرض أو الحساسية	لا	لم أمتنع عن إعطاء اي تطعيم لاسباب غير المرض أو الحساسية	10	غير متأكد
نعم	أنثى	55	شهادة بكالوريوس/ دبلوم مهني	متزوج/ متزوجة	جنسية عربية أخرى	أبوظبي	عامل في مجال آخر غير طبي	نعم، جرعتان	نعم	1	19 سنة أو أكبر	نعم، كلهم لديهم تأمين	نعم، كلهم حصلوا على التطعيمات	نعم، كلهم حصلوا على التطعيمات	ليس لدي أي مخاوف بشأن تطعيمات الأطفال.	كل 6 أشهر	مهم جدا	مهم جدا	مهم جدا	مهم جدا	مهم نوعا ما	مهم جدا	موافق بشدة	موافق بشدة	موافق بشدة	موافق بشدة	غير موافق	موافق	موافق	موافق بشدة	محايد	موافق	جيد	نعم	الطبيب العام/ طبيب الأطفال;المواقع الحكومية (مركز مكافحة الأمراض والوقاية منها، وزارة الصحة، هيئة صحة دبي، دائرة الصحة، منظمة الصحة العالمية، إلى آخره);وسائل التواصل الاجتماعي	اوافق نوعاً ما	اوافق	اوافق	اوافق	اوافق	أعترض نوعاً ما	اوافق	اوافق نوعاً ما	لا	لم أتاخر عن إعطاء اي تطعيم لاسباب غير المرض أو الحساسية	لا	لم أمتنع عن إعطاء اي تطعيم لاسباب غير المرض أو الحساسية	10	غير متأكد
نعم	أنثى	39	شهادة بكالوريوس/ دبلوم مهني	متزوج/ متزوجة	جنسية عربية أخرى	دبي	ربة منزل	نعم، 3 جرعات	لا	4 أو أكثر	3 سنوات - 5 سنوات;6 سنوات - 11 سنة;12 سنة - 18 سنة	نعم، كلهم لديهم تأمين	نعم، كلهم حصلوا على التطعيمات	لا، لم يحصل أي منهم على التطعيمات	ليس لدي أي مخاوف بشأن تطعيمات الأطفال.	كل 3 أشهر	مهم جدا	مهم جدا	مهم جدا	مهم نوعا ما	مهم نوعا ما	مهم نوعا ما	موافق بشدة	موافق	موافق بشدة	موافق بشدة	موافق	موافق	موافق	موافق	موافق	غير موافق	كافي	نعم	الطبيب العام/ طبيب الأطفال;المدرسة/الجامعة	أعترض نوعاً ما	اوافق نوعاً ما	اوافق نوعاً ما	اوافق نوعاً ما	اوافق نوعاً ما	أعترض نوعاً ما	اوافق	اوافق نوعاً ما	لا	لم أتاخر عن إعطاء اي تطعيم لاسباب غير المرض أو الحساسية;التطعيم لم يكن متوفرا في مركز التطعيم	لا	لم أمتنع عن إعطاء اي تطعيم لاسباب غير المرض أو الحساسية;التطعيم لم يكن متوفرا في مركز التطعيم	10	أوافق
نعم	أنثى	38	مدرسة ثانوية	متزوج/ متزوجة	جنسية عربية أخرى	دبي	ربة منزل	نعم، جرعتان	لا	3	12 سنة - 18 سنة	لا، لا أحد منهم لديه تأمين	نعم، كلهم حصلوا على التطعيمات	لا، لم يحصل أي منهم على التطعيمات	ليس لدي أي مخاوف بشأن تطعيمات الأطفال.	سنوياً	مهم جدا	مهم جدا	مهم جدا	مهم جدا	مهم جدا	مهم جدا	موافق بشدة	موافق بشدة	موافق بشدة	موافق بشدة	غير موافق	موافق	موافق بشدة	موافق	موافق	غير موافق	كافي	نعم	الطبيب العام/ طبيب الأطفال	اوافق نوعاً ما	اوافق نوعاً ما	اوافق	اوافق	اوافق	أعترض	اوافق	اوافق	لا	لم أتاخر عن إعطاء اي تطعيم لاسباب غير المرض أو الحساسية	لا	لم أمتنع عن إعطاء اي تطعيم لاسباب غير المرض أو الحساسية	10	أوافق
نعم	أنثى	38	مدرسة ثانوية	متزوج/ متزوجة	جنسية عربية أخرى	دبي	ربة منزل	نعم، جرعتان	لا	4 أو أكثر	6 سنوات - 11 سنة;12 سنة - 18 سنة	لا، لا أحد منهم لديه تأمين	نعم، كلهم حصلوا على التطعيمات	نعم، ولكن البعض منهم فقط حصل على التطعيمات	ليس لدي أي مخاوف بشأن تطعيمات الأطفال.	سنوياً	مهم جدا	مهم جدا	مهم جدا	مهم نوعا ما	ليس مهما جدا	ليس مهما جدا	موافق بشدة	موافق بشدة	موافق بشدة	موافق بشدة	محايد	موافق	موافق	موافق	محايد	غير موافق	غير كافي	لا	الطبيب العام/ طبيب الأطفال	اوافق نوعاً ما	اوافق	اوافق	اوافق	اوافق	أعترض نوعاً ما	اوافق	أعترض نوعاً ما	لا	لم أتاخر عن إعطاء اي تطعيم لاسباب غير المرض أو الحساسية	لا	لم أمتنع عن إعطاء اي تطعيم لاسباب غير المرض أو الحساسية	10	لا أوافق
نعم	أنثى	57	مدرسة ثانوية	متزوج/ متزوجة	جنسية عربية أخرى	دبي	ربة منزل	نعم، جرعتان	لا	1	12 سنة - 18 سنة	نعم، كلهم لديهم تأمين	نعم، كلهم حصلوا على التطعيمات	لا، لم يحصل أي منهم على التطعيمات	ليس لدي أي مخاوف بشأن تطعيمات الأطفال.	لا أقوم بزيارة طبيب أطفالي لإجراء الفحوصات الدورية	مهم جدا	مهم جدا	مهم جدا	لا أعرف	مهم جدا	مهم جدا	موافق بشدة	موافق	موافق	موافق	محايد	موافق	موافق	موافق	موافق	محايد	كافي	نعم	الطبيب العام/ طبيب الأطفال;المدرسة/الجامعة	اوافق نوعاً ما	اوافق نوعاً ما	اوافق نوعاً ما	اوافق نوعاً ما	اوافق نوعاً ما	أعترض نوعاً ما	اوافق نوعاً ما	اوافق نوعاً ما	لا	لم أتاخر عن إعطاء اي تطعيم لاسباب غير المرض أو الحساسية	لا	لم أمتنع عن إعطاء اي تطعيم لاسباب غير المرض أو الحساسية	8	غير متأكد
نعم	أنثى	44	شهادة بكالوريوس/ دبلوم مهني	متزوج/ متزوجة	جنسية عربية أخرى	الشارقة	عاطل عن العمل (خلفية طبية)	نعم، 3 جرعات	لا	1	6 سنوات - 11 سنة	لا، لا أحد منهم لديه تأمين	نعم، كلهم حصلوا على التطعيمات	لا، لم يحصل أي منهم على التطعيمات	ليس لدي أي مخاوف بشأن تطعيمات الأطفال.	لا أقوم بزيارة طبيب أطفالي لإجراء الفحوصات الدورية	مهم جدا	مهم جدا	مهم جدا	مهم نوعا ما	لا أعرف	ليس مهما على الإطلاق	موافق بشدة	موافق	موافق	موافق بشدة	محايد	موافق بشدة	موافق	موافق بشدة	محايد	محايد	غير كافي	نعم	الطبيب العام/ طبيب الأطفال	أعترض نوعاً ما	اوافق	اوافق	اوافق	اوافق	أعترض نوعاً ما	اوافق نوعاً ما	أعترض نوعاً ما	لا	التطعيم لم يكن متوفرا في مركز التطعيم	لا	لم أمتنع عن إعطاء اي تطعيم لاسباب غير المرض أو الحساسية	8	لا أوافق
نعم	أنثى	40	مدرسة ثانوية	متزوج/ متزوجة	جنسية عربية أخرى	الشارقة	ربة منزل	نعم، جرعتان	لا	4 أو أكثر	19 سنة أو أكبر	لا، لا أحد منهم لديه تأمين	نعم، كلهم حصلوا على التطعيمات	نعم، كلهم حصلوا على التطعيمات	ليس لدي أي مخاوف بشأن تطعيمات الأطفال.	كل 6 أشهر	مهم جدا	مهم جدا	مهم جدا	مهم جدا	ليس مهما على الإطلاق	ليس مهما جدا	موافق بشدة	محايد	موافق بشدة	موافق بشدة	موافق بشدة	موافق بشدة	موافق بشدة	موافق بشدة	محايد	غير موافق بشدة	ممتاز	نعم	الطبيب الاخصائي	اوافق نوعاً ما	اوافق نوعاً ما	اوافق	اوافق	أعترض نوعاً ما	أعترض نوعاً ما	اوافق نوعاً ما	اوافق نوعاً ما	لا	لم أتاخر عن إعطاء اي تطعيم لاسباب غير المرض أو الحساسية	لا	النسيان	10	لا أوافق
نعم	أنثى	52	شهادة بكالوريوس/ دبلوم مهني	متزوج/ متزوجة	جنسية عربية أخرى	الشارقة	ربة منزل	نعم، جرعتان	لا	1	12 سنة - 18 سنة	لا، لا أحد منهم لديه تأمين	نعم، كلهم حصلوا على التطعيمات	نعم، كلهم حصلوا على التطعيمات	تُعطى التطعيمات للأطفال للوقاية من الأمراض التي من غير المحتمل أن يصابوا بها.;ليس لدي أي مخاوف بشأن تطعيمات الأطفال.	شهرياً	مهم جدا	مهم جدا	مهم جدا	مهم جدا	مهم نوعا ما	مهم نوعا ما	موافق بشدة	موافق بشدة	موافق بشدة	موافق بشدة	غير موافق	موافق	موافق بشدة	موافق بشدة	غير موافق	موافق	جيد	نعم	عن طريق الآخرين;الطبيب الاخصائي;المدرسة/الجامعة;مصادر آخرى	اوافق نوعاً ما	اوافق	اوافق نوعاً ما	اوافق	اوافق	اوافق نوعاً ما	اوافق نوعاً ما	اوافق نوعاً ما	لا	عدم التوصية من قبل الطبيب;النسيان;التطعيم لم يكن متوفرا في مركز التطعيم	لا	عدم التوصية من قبل الطبيب;التطعيم لم يكن متوفرا في مركز التطعيم	10	غير متأكد
نعم	أنثى	37	مدرسة ثانوية	متزوج/ متزوجة	جنسية عربية أخرى	الشارقة	ربة منزل	نعم، جرعتان	لا	3	3 سنوات - 5 سنوات;6 سنوات - 11 سنة	لا، لا أحد منهم لديه تأمين	نعم، كلهم حصلوا على التطعيمات	لا، لم يحصل أي منهم على التطعيمات	ليس لدي أي مخاوف بشأن تطعيمات الأطفال.	لا أقوم بزيارة طبيب أطفالي لإجراء الفحوصات الدورية	مهم جدا	مهم جدا	مهم جدا	مهم جدا	مهم جدا	مهم جدا	موافق بشدة	موافق بشدة	موافق بشدة	موافق بشدة	موافق بشدة	موافق بشدة	موافق بشدة	موافق بشدة	موافق بشدة	موافق بشدة	جيد	نعم	وحدة صحة الأسرة;المدرسة/الجامعة	أعترض	أعترض نوعاً ما	اوافق نوعاً ما	اوافق نوعاً ما	اوافق	أعترض	اوافق	أعترض	لا	لم أتاخر عن إعطاء اي تطعيم لاسباب غير المرض أو الحساسية	لا	لم أمتنع عن إعطاء اي تطعيم لاسباب غير المرض أو الحساسية	6	غير متأكد
نعم	أنثى	57	شهادة بكالوريوس/ دبلوم مهني	متزوج/ متزوجة	جنسية عربية أخرى	دبي	ربة منزل	نعم، 4 جرعات أو أكثر	لا	4 أو أكثر	12 سنة - 18 سنة;19 سنة أو أكبر	نعم، ولكن فقط البعض منهم لديه تأمين	نعم، كلهم حصلوا على التطعيمات	نعم، كلهم حصلوا على التطعيمات	مؤلمة وتسبب الحمى.	لا أقوم بزيارة طبيب أطفالي لإجراء الفحوصات الدورية	مهم جدا	مهم جدا	مهم جدا	مهم جدا	مهم جدا	مهم جدا	موافق	موافق	موافق	موافق	غير موافق	موافق	موافق	موافق	غير موافق	غير موافق	جيد	نعم	وحدة صحة الأسرة;وسائل الإعلام (راديو/ تلفزيون/ صحف)	اوافق نوعاً ما	اوافق نوعاً ما	اوافق	اوافق	اوافق	أعترض نوعاً ما	اوافق نوعاً ما	اوافق نوعاً ما	لا	لم أتاخر عن إعطاء اي تطعيم لاسباب غير المرض أو الحساسية	لا	لم أمتنع عن إعطاء اي تطعيم لاسباب غير المرض أو الحساسية	10	لا أوافق
نعم	أنثى	38	شهادة بكالوريوس/ دبلوم مهني	متزوج/ متزوجة	جنسية عربية أخرى	دبي	ربة منزل	نعم، جرعتان	نعم	4 أو أكثر	3 سنوات - 5 سنوات;12 سنة - 18 سنة	نعم، ولكن فقط البعض منهم لديه تأمين	نعم، كلهم حصلوا على التطعيمات	لا، لم يحصل أي منهم على التطعيمات	مؤلمة وتسبب الحمى.;ليس لدي أي مخاوف بشأن تطعيمات الأطفال.	لا أقوم بزيارة طبيب أطفالي لإجراء الفحوصات الدورية	مهم جدا	مهم جدا	مهم جدا	مهم جدا	مهم جدا	مهم نوعا ما	موافق بشدة	موافق بشدة	موافق بشدة	موافق بشدة	غير موافق	موافق بشدة	موافق بشدة	موافق بشدة	غير موافق	موافق	كافي	نعم	الطبيب العام/ طبيب الأطفال	أعترض نوعاً ما	اوافق	أعترض	اوافق	اوافق	أعترض	اوافق	أعترض	نعم	النسيان	لا	النسيان	6	لا أوافق
نعم	أنثى	34	شهادة بكالوريوس/ دبلوم مهني	متزوج/ متزوجة	جنسية عربية أخرى	الشارقة	ربة منزل	لا	لا	3	سنة - سنتين;12 سنة - 18 سنة	نعم، كلهم لديهم تأمين	نعم، كلهم حصلوا على التطعيمات	لا، لم يحصل أي منهم على التطعيمات	ليس لدي أي مخاوف بشأن تطعيمات الأطفال.	كل 3 أشهر	مهم جدا	مهم جدا	مهم جدا	مهم جدا	ليس مهما جدا	ليس مهما جدا	موافق بشدة	موافق بشدة	موافق	موافق	محايد	موافق بشدة	موافق بشدة	موافق بشدة	غير موافق	غير موافق	ممتاز	نعم	المواقع الحكومية (مركز مكافحة الأمراض والوقاية منها، وزارة الصحة، هيئة صحة دبي، دائرة الصحة، منظمة الصحة العالمية، إلى آخره)	أعترض نوعاً ما	اوافق	اوافق نوعاً ما	اوافق	اوافق	أعترض نوعاً ما	اوافق	اوافق نوعاً ما	لا	لم أتاخر عن إعطاء اي تطعيم لاسباب غير المرض أو الحساسية	لا	لم أمتنع عن إعطاء اي تطعيم لاسباب غير المرض أو الحساسية	10	لا أوافق
نعم	أنثى	44	شهادة بكالوريوس/ دبلوم مهني	متزوج/ متزوجة	جنسية عربية أخرى	دبي	ربة منزل	نعم، جرعتان	لا	1	6 سنوات - 11 سنة	نعم، كلهم لديهم تأمين	نعم، كلهم حصلوا على التطعيمات	لا، لم يحصل أي منهم على التطعيمات	مؤلمة وتسبب الحمى.	سنوياً	مهم جدا	مهم جدا	مهم جدا	مهم جدا	لا أعرف	مهم نوعا ما	موافق بشدة	موافق بشدة	موافق بشدة	موافق بشدة	محايد	موافق بشدة	موافق بشدة	موافق بشدة	غير موافق بشدة	غير موافق بشدة	كافي	لا	الطبيب الاخصائي;المواقع الحكومية (مركز مكافحة الأمراض والوقاية منها، وزارة الصحة، هيئة صحة دبي، دائرة الصحة، منظمة الصحة العالمية، إلى آخره)	أعترض	اوافق نوعاً ما	اوافق نوعاً ما	اوافق	اوافق	أعترض	اوافق	اوافق	لا	لم أتاخر عن إعطاء اي تطعيم لاسباب غير المرض أو الحساسية	لا	لم أمتنع عن إعطاء اي تطعيم لاسباب غير المرض أو الحساسية	10	لا أوافق بشدة
نعم	أنثى	38	شهادة بكالوريوس/ دبلوم مهني	مطلق/ مطلقة	جنسية عربية أخرى	أبوظبي	عامل في القطاع الصحي (طبيب، ممرض، طبيب أسنان، صيدلي، إدارة الرعاية الصحية، إلخ..)	نعم، 3 جرعات	نعم	1	12 سنة - 18 سنة	نعم، كلهم لديهم تأمين	نعم، كلهم حصلوا على التطعيمات	نعم، كلهم حصلوا على التطعيمات	ليس لدي أي مخاوف بشأن تطعيمات الأطفال.	كل 6 أشهر	مهم جدا	مهم جدا	مهم جدا	مهم نوعا ما	مهم جدا	مهم نوعا ما	موافق بشدة	موافق بشدة	موافق بشدة	موافق بشدة	محايد	موافق بشدة	موافق بشدة	موافق بشدة	محايد	موافق	جيد	نعم	الطبيب الاخصائي	اوافق نوعاً ما	أعترض نوعاً ما	أعترض	اوافق	اوافق	اوافق نوعاً ما	اوافق	اوافق نوعاً ما	لا	لم أتاخر عن إعطاء اي تطعيم لاسباب غير المرض أو الحساسية	لا	لم أمتنع عن إعطاء اي تطعيم لاسباب غير المرض أو الحساسية	8	غير متأكد
نعم	ذكر	31	مدرسة ثانوية	متزوج/ متزوجة	جنسية عربية أخرى	دبي	عامل في مجال آخر غير طبي	نعم، جرعتان	نعم	1	1 - 11 شهر	لا، لا أحد منهم لديه تأمين	نعم، كلهم حصلوا على التطعيمات	لا، لم يحصل أي منهم على التطعيمات	ليس لدي أي مخاوف بشأن تطعيمات الأطفال.	شهرياً	مهم جدا	مهم جدا	مهم جدا	مهم جدا	مهم جدا	مهم جدا	موافق بشدة	موافق بشدة	موافق بشدة	موافق بشدة	محايد	موافق بشدة	موافق بشدة	موافق بشدة	محايد	غير موافق	كافي	نعم	الطبيب العام/ طبيب الأطفال;المواقع الحكومية (مركز مكافحة الأمراض والوقاية منها، وزارة الصحة، هيئة صحة دبي، دائرة الصحة، منظمة الصحة العالمية، إلى آخره)	أعترض نوعاً ما	اوافق	أعترض	اوافق	اوافق	أعترض نوعاً ما	اوافق	أعترض	لا	لم أتاخر عن إعطاء اي تطعيم لاسباب غير المرض أو الحساسية	لا	لم أمتنع عن إعطاء اي تطعيم لاسباب غير المرض أو الحساسية	10	لا أوافق
نعم	أنثى	33	مدرسة إعدادية أو أقل	متزوج/ متزوجة	جنسية عربية أخرى	دبي	ربة منزل	نعم، 3 جرعات	لا	4 أو أكثر	6 سنوات - 11 سنة	لا، لا أحد منهم لديه تأمين	لا، لم يحصل أي منهم على التطعيمات	غير متأكد	ليس لدي أي مخاوف بشأن تطعيمات الأطفال.	لا أقوم بزيارة طبيب أطفالي لإجراء الفحوصات الدورية	لا أعرف	مهم نوعا ما	مهم نوعا ما	مهم نوعا ما	مهم نوعا ما	مهم نوعا ما	موافق بشدة	موافق بشدة	موافق	موافق	محايد	محايد	موافق	موافق	محايد	موافق	غير كافي	لا	الطبيب الاخصائي	اوافق	اوافق	اوافق	اوافق	اوافق	اوافق نوعاً ما	اوافق	اوافق	لا	لم أتاخر عن إعطاء اي تطعيم لاسباب غير المرض أو الحساسية	لا	لم أمتنع عن إعطاء اي تطعيم لاسباب غير المرض أو الحساسية	10	أوافق
نعم	أنثى	50	شهادة بكالوريوس/ دبلوم مهني	متزوج/ متزوجة	جنسية عربية أخرى	أبوظبي	عامل في مجال آخر غير طبي	نعم، جرعتان	لا	4 أو أكثر	19 سنة أو أكبر	نعم، كلهم لديهم تأمين	نعم، كلهم حصلوا على التطعيمات	نعم، كلهم حصلوا على التطعيمات	ليس لدي أي مخاوف بشأن تطعيمات الأطفال.	ٌٌغير ذلك	مهم جدا	مهم جدا	مهم جدا	مهم جدا	مهم نوعا ما	مهم نوعا ما	موافق بشدة	موافق بشدة	موافق بشدة	موافق بشدة	موافق	موافق بشدة	موافق بشدة	موافق بشدة	محايد	محايد	جيد	نعم	وحدة صحة الأسرة	اوافق نوعاً ما	اوافق	اوافق نوعاً ما	اوافق	اوافق	أعترض نوعاً ما	اوافق	أعترض نوعاً ما	لا	لم أتاخر عن إعطاء اي تطعيم لاسباب غير المرض أو الحساسية	لا	لم أمتنع عن إعطاء اي تطعيم لاسباب غير المرض أو الحساسية	9	غير متأكد
[truncated: 69 more rows]
[truncated: 11 more columns]
